# Supplementary material for: Bias in microRNA functional enrichment analysis
Source: Bioinformatics. 2015 Jan 20;31(10):1592–8. doi: 10.1093/bioinformatics/btv023 (PMC4426843; doi:10.1093/bioinformatics/btv023)
Supplement: Supplementary Data [file supp_btv023_supplementary_table_1.xls]

## Sheet: Sheet1
Supplementary Table 1: Mean number of genes in biological process GO terms targeted by 39 miRNAs and the p-value on the hypergeometric distribution of this number
GO Term	Size of GO Term	Empirical Mean Target Genes in GO Term	Hypergeometric p-value of Rounded Empirical Mean
GO:0006351~transcription, DNA-templated	1866	1403.9	1.21105e-28
GO:0006355~regulation of transcription, DNA-dependent	1930	1432.74	6.98952e-25
GO:0007165~signal transduction	1327	989.256	4.632e-18
GO:0006468~protein phosphorylation	597	474.034	4.3391e-17
GO:0055085~transmembrane transport	713	545.366	1.39423e-13
GO:0015031~protein transport	517	406.756	1.94919e-13
GO:0045944~positive regulation of transcription from RNA polymerase II promoter	765	576.715	3.44467e-12
GO:0045893~positive regulation of transcription, DNA-dependent	560	432.596	4.79513e-12
GO:0048011~neurotrophin TRK receptor signaling pathway	274	226.891	7.6683e-12
GO:0007264~small GTPase mediated signal transduction	357	286.808	1.22259e-11
GO:0007411~axon guidance	330	266.451	1.80631e-11
GO:0035556~intracellular signal transduction	375	298.025	2.7261e-11
GO:0051056~regulation of small GTPase mediated signal transduction	167	144.334	8.08251e-11
GO:0006810~transport	508	389.406	3.1901e-10
GO:0007399~nervous system development	330	260.323	2.4654e-09
GO:0007268~synaptic transmission	397	305.848	1.46668e-08
GO:0046777~protein autophosphorylation	162	135.37	3.58889e-08
GO:0006886~intracellular protein transport	323	251.46	4.67485e-08
GO:0007173~epidermal growth factor receptor signaling pathway	191	156.913	5.09454e-08
GO:0007155~cell adhesion	468	352.239	7.42005e-08
GO:0016055~Wnt signaling pathway	169	139.322	1.17478e-07
GO:0000122~negative regulation of transcription from RNA polymerase II promoter	575	425.567	1.26823e-07
GO:0008543~fibroblast growth factor receptor signaling pathway	161	132.042	3.51284e-07
GO:0016567~protein ubiquitination	285	221.205	3.96915e-07
GO:0006897~endocytosis	126	106.903	4.01565e-07
GO:0006811~ion transport	327	250.605	5.96581e-07
GO:0006357~regulation of transcription from RNA polymerase II promoter	349	265.884	7.72328e-07
GO:0044281~small molecule metabolic process	1406	980.012	1.00487e-06
GO:0043065~positive regulation of apoptotic process	305	233.534	1.58693e-06
GO:0001701~in utero embryonic development	247	192.112	1.67858e-06
GO:0008285~negative regulation of cell proliferation	399	298.48	2.14915e-06
GO:0016477~cell migration	146	119.095	2.38917e-06
GO:0006644~phospholipid metabolic process	157	127.501	2.41937e-06
GO:0030036~actin cytoskeleton organization	157	127.583	2.41937e-06
GO:0007507~heart development	196	154.483	5.8419e-06
GO:0007156~homophilic cell adhesion	138	112.11	6.99521e-06
GO:0006470~protein dephosphorylation	141	114.477	8.24019e-06
GO:0045892~negative regulation of transcription, DNA-dependent	484	353.212	1.17607e-05
GO:0001525~angiogenesis	213	165.645	1.27334e-05
GO:0038095~Fc-epsilon receptor signaling pathway	174	137.878	1.54862e-05
GO:0006366~transcription from RNA polymerase II promoter	360	267.311	1.77914e-05
GO:0006812~cation transport	98	81.0173	3.63573e-05
GO:0007275~multicellular organismal development	543	390.892	4.40167e-05
GO:0007049~cell cycle	222	169.805	5.84362e-05
GO:0009887~organ morphogenesis	125	100.976	6.68621e-05
GO:0008219~cell death	184	142.273	7.0048e-05
GO:0008286~insulin receptor signaling pathway	146	115.801	7.09453e-05
GO:0016192~vesicle-mediated transport	214	163.796	7.46008e-05
GO:0009103~lipopolysaccharide biosynthetic process	51	45.013	8.95642e-05
GO:0016311~dephosphorylation	109	88.5021	9.67992e-05
GO:0006915~apoptotic process	674	476.949	0.000102896
GO:0035023~regulation of Rho protein signal transduction	75	63.1644	0.000102991
GO:0007420~brain development	212	161.295	0.000107759
GO:0030336~negative regulation of cell migration	78	65.1956	0.000131185
GO:0007010~cytoskeleton organization	122	97.7251	0.000133858
GO:0006486~protein glycosylation	104	84.1749	0.000134875
GO:0007265~Ras protein signal transduction	74	62.4431	0.000136486
GO:0030335~positive regulation of cell migration	125	99.6361	0.000151315
GO:0001666~response to hypoxia	166	128.699	0.000167658
GO:0006974~cellular response to DNA damage stimulus	186	142.686	0.000175424
GO:0051260~protein homooligomerization	162	125.971	0.000188937
GO:0030182~neuron differentiation	124	98.9657	0.000189261
GO:0006661~phosphatidylinositol biosynthetic process	57	49.5817	0.000190621
GO:0043687~post-translational protein modification	184	140.77	0.00025473
GO:0006836~neurotransmitter transport	39	35.9087	0.000266217
GO:0009791~post-embryonic development	86	70.7428	0.00031062
GO:0030879~mammary gland development	34	31.48	0.000310944
GO:0019048~modulation by virus of host morphology or physiology	337	245.914	0.000339804
GO:0007269~neurotransmitter secretion	51	44.9114	0.000344159
GO:0007596~blood coagulation	479	341.655	0.000382724
GO:0007169~transmembrane receptor protein tyrosine kinase signaling pathway	85	69.6273	0.000399387
GO:0031532~actin cytoskeleton reorganization	42	37.0584	0.000423515
GO:0000910~cytokinesis	62	52.7798	0.000451503
GO:0097190~apoptotic signaling pathway	113	89.7212	0.000457408
GO:0046474~glycerophospholipid biosynthetic process	88	71.7371	0.00046841
GO:0042384~cilium assembly	84	68.9697	0.000512266
GO:0042060~wound healing	84	68.5609	0.000512266
GO:0007219~Notch signaling pathway	119	93.1455	0.000562243
GO:0050900~leukocyte migration	112	88.2807	0.000569442
GO:0034166~toll-like receptor 10 signaling pathway	65	54.3873	0.000569813
GO:0034146~toll-like receptor 5 signaling pathway	65	54.3873	0.000569813
GO:0007626~locomotory behavior	87	70.089	0.000597266
GO:0034162~toll-like receptor 9 signaling pathway	72	59.5819	0.000654007
GO:0043524~negative regulation of neuron apoptotic process	125	97.3822	0.000675729
GO:0001889~liver development	86	69.872	0.000759674
GO:0006913~nucleocytoplasmic transport	114	89.9525	0.000780599
GO:0006816~calcium ion transport	107	84.544	0.00079268
GO:0009790~embryo development	134	103.392	0.000859689
GO:0034644~cellular response to UV	31	28.167	0.000912643
GO:0031175~neuron projection development	99	78.6903	0.000993143
GO:0071300~cellular response to retinoic acid	55	46.1883	0.00109459
GO:0090263~positive regulation of canonical Wnt signaling pathway	55	46.2475	0.00109459
GO:0006813~potassium ion transport	102	80.1157	0.00110411
GO:0042787~protein ubiquitination involved in ubiquitin-dependent protein catabolic process	51	43.318	0.00113686
GO:0016568~chromatin modification	105	82.1466	0.00121907
GO:0009952~anterior/posterior pattern specification	105	82.1974	0.00121907
GO:0007179~transforming growth factor beta receptor signaling pathway	122	94.1334	0.00124056
GO:0043507~positive regulation of JUN kinase activity	30	27.0899	0.00129937
GO:0048013~ephrin receptor signaling pathway	30	27.1918	0.00129937
GO:0044255~cellular lipid metabolic process	155	117.592	0.00133345
GO:0006887~exocytosis	69	56.5823	0.00140913
GO:0001822~kidney development	111	86.9975	0.00145934
GO:0016337~cell-cell adhesion	111	86.4669	0.00145934
GO:0007050~cell cycle arrest	131	100.954	0.00153528
GO:0030203~glycosaminoglycan metabolic process	114	88.806	0.00158387
GO:0050890~cognition	20	19.137	0.00158635
GO:0007409~axonogenesis	100	78.4813	0.00169598
GO:0060021~palate development	68	55.5613	0.00180953
GO:0005975~carbohydrate metabolic process	392	278.884	0.00182246
GO:0006461~protein complex assembly	120	92.7472	0.00183989
GO:0030032~lamellipodium assembly	29	26.5515	0.00184422
GO:0018108~peptidyl-tyrosine phosphorylation	82	65.1265	0.00193706
GO:0006184~GTP catabolic process	230	168.013	0.00194785
GO:0045216~cell-cell junction organization	64	52.3977	0.00198013
GO:0032869~cellular response to insulin stimulus	64	52.3983	0.00198013
GO:0097193~intrinsic apoptotic signaling pathway	56	46.0158	0.00233334
GO:0007389~pattern specification process	95	74.9033	0.00236082
GO:0018105~peptidyl-serine phosphorylation	63	51.8873	0.00254684
GO:0010628~positive regulation of gene expression	177	131.074	0.00263282
GO:0051259~protein oligomerization	48	40.0778	0.00266443
GO:0042110~T cell activation	48	40.0166	0.00266443
GO:0007612~learning	48	40.217	0.00266443
GO:0008360~regulation of cell shape	108	83.1613	0.00267162
GO:0042391~regulation of membrane potential	77	61.7309	0.00271836
GO:0007030~Golgi organization	44	37.6328	0.00279679
GO:0030198~extracellular matrix organization	268	193.409	0.00286813
GO:0048167~regulation of synaptic plasticity	36	31.7845	0.00290595
GO:0034142~toll-like receptor 4 signaling pathway	94	73.9623	0.00291263
GO:0030324~lung development	104	80.1833	0.00302581
GO:0032313~regulation of Rab GTPase activity	55	45.9791	0.00303438
GO:0034134~toll-like receptor 2 signaling pathway	73	58.4144	0.00303502
GO:0090090~negative regulation of canonical Wnt signaling pathway	83	65.3865	0.00337418
GO:0035666~TRIF-dependent toll-like receptor signaling pathway	76	60.0154	0.00341157
GO:0006112~energy reserve metabolic process	100	77.7546	0.00342721
GO:0030168~platelet activation	207	151.274	0.00349346
GO:0014047~glutamate secretion	18	17.0891	0.00352962
GO:0034220~ion transmembrane transport	133	100.231	0.00357871
GO:0043123~positive regulation of I-kappaB kinase/NF-kappaB signaling	146	109.71	0.0036086
GO:0007163~establishment or maintenance of cell polarity	27	24.0184	0.00367763
GO:0048008~platelet-derived growth factor receptor signaling pathway	27	24.8138	0.00367763
GO:0048705~skeletal system morphogenesis	43	36.7682	0.00372241
GO:0045165~cell fate commitment	65	52.6988	0.00376175
GO:0034138~toll-like receptor 3 signaling pathway	79	62.251	0.00379656
GO:0007628~adult walking behavior	39	33.4986	0.00388063
GO:0051403~stress-activated MAPK cascade	54	44.7776	0.00393247
GO:0035335~peptidyl-tyrosine dephosphorylation	54	44.6818	0.00393247
GO:0006367~transcription initiation from RNA polymerase II promoter	184	135.386	0.00393806
GO:0002224~toll-like receptor signaling pathway	109	83.2013	0.0042118
GO:0006397~mRNA processing	193	141.9	0.00425434
GO:0006888~ER to Golgi vesicle-mediated transport	50	41.5026	0.00427907
GO:0018279~protein N-linked glycosylation via asparagine	92	71.7689	0.00439766
GO:0048169~regulation of long-term neuronal synaptic plasticity	22	20.1135	0.00459107
GO:0043647~inositol phosphate metabolic process	46	38.0106	0.00461965
GO:0048812~neuron projection morphogenesis	46	38.1424	0.00461965
GO:0008284~positive regulation of cell proliferation	456	318.846	0.00463491
GO:0000165~MAPK cascade	78	61.2382	0.00472329
GO:0038123~toll-like receptor TLR1:TLR2 signaling pathway	71	56.9009	0.00479495
GO:0006417~regulation of translation	71	56.154	0.00479495
GO:0035264~multicellular organism growth	71	56.5694	0.00479495
GO:0038124~toll-like receptor TLR6:TLR2 signaling pathway	71	56.9009	0.00479495
GO:0045732~positive regulation of protein catabolic process	42	35.2674	0.00493562
GO:0071456~cellular response to hypoxia	88	68.1546	0.00498189
GO:0030097~hemopoiesis	81	63.6035	0.00518242
GO:0032321~positive regulation of Rho GTPase activity	38	32.2128	0.00519911
GO:0007202~activation of phospholipase C activity	60	48.1407	0.00531336
GO:0060070~canonical Wnt signaling pathway	77	60.9461	0.00585822
GO:0043161~proteasome-mediated ubiquitin-dependent protein catabolic process	77	60.8448	0.00585822
GO:0002756~MyD88-independent toll-like receptor signaling pathway	77	60.7251	0.00585822
GO:0001843~neural tube closure	70	55.2186	0.00599809
GO:0001568~blood vessel development	63	50.1451	0.00602821
GO:0016485~protein processing	41	34.3144	0.00651835
GO:0006605~protein targeting	41	34.2789	0.00651835
GO:0048666~neuron development	52	42.2488	0.00653358
GO:0016266~O-glycan processing	52	42.0979	0.00653358
GO:0042127~regulation of cell proliferation	155	114.924	0.00674983
GO:0030900~forebrain development	83	64.4595	0.00692871
GO:0006865~amino acid transport	37	31.0165	0.00693722
GO:0015914~phospholipid transport	25	22.1175	0.00722353
GO:0043410~positive regulation of MAPK cascade	76	59.2819	0.00724305
GO:0006950~response to stress	106	80.1353	0.00735162
GO:0042147~retrograde transport, endosome to Golgi	29	25.0413	0.00738815
GO:0008654~phospholipid biosynthetic process	29	25.9682	0.00738815
GO:0043547~positive regulation of GTPase activity	62	49.5428	0.00759165
GO:0010468~regulation of gene expression	122	91.3582	0.00777255
GO:0032355~response to estradiol	79	61.0378	0.00786386
GO:0032880~regulation of protein localization	44	36.657	0.0078877
GO:0008277~regulation of G-protein coupled receptor protein signaling pathway	44	36.3611	0.0078877
GO:0050821~protein stabilization	72	56.6395	0.00820446
GO:0009749~response to glucose	72	56.4411	0.00820446
GO:0021987~cerebral cortex development	51	41.3077	0.00837393
GO:0006464~cellular protein modification process	128	95.1664	0.0083972
GO:0002755~MyD88-dependent toll-like receptor signaling pathway	82	63.3821	0.00848014
GO:0007254~JNK cascade	58	46.6542	0.00852509
GO:0071320~cellular response to cAMP	40	33.0675	0.00857301
GO:0034329~cell junction assembly	75	58.3796	0.00892646
GO:0002053~positive regulation of mesenchymal cell proliferation	36	30.1937	0.00921679
GO:0034332~adherens junction organization	36	30.185	0.00921679
GO:0030010~establishment of cell polarity	20	18.2622	0.00941342
GO:0070588~calcium ion transmembrane transport	54	43.6069	0.00955701
GO:0006767~water-soluble vitamin metabolic process	78	60.2364	0.00964132
GO:0000187~activation of MAPK activity	101	76.0424	0.0100306
GO:0035329~hippo signaling	24	21.5554	0.0100594
GO:0042593~glucose homeostasis	81	62.8018	0.0103466
GO:0050680~negative regulation of epithelial cell proliferation	50	40.5684	0.0106901
GO:0000186~activation of MAPKK activity	50	40.5858	0.0106901
GO:0043401~steroid hormone mediated signaling pathway	50	40.4294	0.0106901
GO:0046330~positive regulation of JNK cascade	57	45.0671	0.0107385
GO:0001764~neuron migration	107	80.5018	0.0109961
GO:0071526~semaphorin-plexin signaling pathway	15	14.2582	0.0114792
GO:0045332~phospholipid translocation	15	14.749	0.0114792
GO:0006198~cAMP catabolic process	15	14.396	0.0114792
GO:0007229~integrin-mediated signaling pathway	77	59.7131	0.0117822
GO:0007266~Rho protein signal transduction	46	37.4815	0.0119226
GO:0007015~actin filament organization	53	42.902	0.0120905
GO:0032956~regulation of actin cytoskeleton organization	35	29.9789	0.0121903
GO:0050796~regulation of insulin secretion	80	61.1052	0.0125836
GO:0001934~positive regulation of protein phosphorylation	119	88.5377	0.012794
GO:0018107~peptidyl-threonine phosphorylation	31	26.8658	0.0130612
GO:0060612~adipose tissue development	19	17.4235	0.0133945
GO:0045184~establishment of protein localization	19	17.6379	0.0133945
GO:0006821~chloride transport	56	44.3989	0.0134741
GO:0051491~positive regulation of filopodium assembly	23	20.2325	0.013943
GO:0046847~filopodium assembly	23	20.9229	0.013943
GO:0014070~response to organic cyclic compound	131	96.8827	0.0144028
GO:0035019~somatic stem cell maintenance	38	31.1664	0.0146345
GO:0008283~cell proliferation	360	250.684	0.0149387
GO:0060271~cilium morphogenesis	52	41.3814	0.0152334
GO:0007160~cell-matrix adhesion	79	60.5051	0.0152544
GO:0038096~Fc-gamma receptor signaling pathway involved in phagocytosis	79	60.728	0.0152544
GO:0007605~sensory perception of sound	121	89.7573	0.0154871
GO:0045087~innate immune response	608	414.053	0.015589
GO:0021549~cerebellum development	34	28.8899	0.0160468
GO:0001932~regulation of protein phosphorylation	34	28.2572	0.0160468
GO:0010976~positive regulation of neuron projection development	62	48.4295	0.0161591
GO:0006606~protein import into nucleus	41	33.4119	0.0170485
GO:0070936~protein K48-linked ubiquitination	41	33.7568	0.0170485
GO:0019432~triglyceride biosynthetic process	41	33.0285	0.0170485
GO:0001942~hair follicle development	41	33.6155	0.0170485
GO:0030204~chondroitin sulfate metabolic process	48	38.2355	0.0172052
GO:0006914~autophagy	75	57.6328	0.0174198
GO:0007067~mitosis	244	172.51	0.017435
GO:0071260~cellular response to mechanical stimulus	65	50.2102	0.0174493
GO:0009653~anatomical structure morphogenesis	104	77.4139	0.0182687
GO:0006665~sphingolipid metabolic process	78	59.9327	0.0184303
GO:0035108~limb morphogenesis	26	22.0484	0.0185475
GO:0000381~regulation of alternative mRNA splicing, via spliceosome	26	22.8567	0.0185475
GO:0050852~T cell receptor signaling pathway	91	68.8888	0.0186059
GO:0048015~phosphatidylinositol-mediated signaling	145	105.424	0.0186251
GO:0055114~oxidation-reduction process	494	338.217	0.0186353
GO:0006469~negative regulation of protein kinase activity	68	52.476	0.0186994
GO:0048593~camera-type eye morphogenesis	18	16.0947	0.0189689
GO:0048041~focal adhesion assembly	18	16.0199	0.0189689
GO:0022604~regulation of cell morphogenesis	18	16.6882	0.0189689
GO:0010765~positive regulation of sodium ion transport	18	16.6708	0.0189689
GO:0016079~synaptic vesicle exocytosis	18	16.1131	0.0189689
GO:0006024~glycosaminoglycan biosynthetic process	37	30.1103	0.0189864
GO:0001974~blood vessel remodeling	37	30.1847	0.0189864
GO:0010923~negative regulation of phosphatase activity	51	40.7441	0.0191127
GO:0008344~adult locomotory behavior	51	40.7643	0.0191127
GO:0042733~embryonic digit morphogenesis	51	40.5338	0.0191127
GO:0001947~heart looping	51	40.6363	0.0191127
GO:0008152~metabolic process	452	310.705	0.0197201
GO:0042493~response to drug	327	227.007	0.0201014
GO:0006814~sodium ion transport	100	74.8085	0.02083
GO:0045860~positive regulation of protein kinase activity	54	42.5953	0.0209575
GO:0043525~positive regulation of neuron apoptotic process	47	37.1603	0.0216841
GO:0043588~skin development	47	37.764	0.0216841
GO:0003007~heart morphogenesis	47	37.1061	0.0216841
GO:0006892~post-Golgi vesicle-mediated transport	40	32.3701	0.0218404
GO:0001933~negative regulation of protein phosphorylation	40	32.7967	0.0218404
GO:0045666~positive regulation of neuron differentiation	77	58.6334	0.0221915
GO:0006396~RNA processing	93	69.5379	0.0229618
GO:0048813~dendrite morphogenesis	29	24.6475	0.023059
GO:0051301~cell division	96	71.0204	0.0237641
GO:0030183~B cell differentiation	50	39.0355	0.0238755
GO:0050885~neuromuscular process controlling balance	50	39.9859	0.0238755
GO:0043085~positive regulation of catalytic activity	50	39.1617	0.0238755
GO:0051291~protein heterooligomerization	60	46.2266	0.0244363
GO:0072659~protein localization to plasma membrane	36	29.0523	0.0245093
GO:0043984~histone H4-K16 acetylation	13	12.2105	0.0247622
GO:0043552~positive regulation of phosphatidylinositol 3-kinase activity	25	21.6968	0.0249475
GO:0006766~vitamin metabolic process	86	64.6912	0.025284
GO:0007224~smoothened signaling pathway	53	41.5885	0.0259718
GO:0050896~response to stimulus	53	41.3944	0.0259718
GO:0030512~negative regulation of transforming growth factor beta receptor signaling pathway	63	48.709	0.0260647
GO:0050772~positive regulation of axonogenesis	21	18.2102	0.0263717
GO:0030279~negative regulation of ossification	17	15.455	0.0267232
GO:0048596~embryonic camera-type eye morphogenesis	17	15.213	0.0267232
GO:0033137~negative regulation of peptidyl-serine phosphorylation	17	15.0214	0.0267232
GO:0001657~ureteric bud development	46	36.2178	0.0272033
GO:2001235~positive regulation of apoptotic signaling pathway	32	26.9961	0.0273835
GO:0008104~protein localization	66	50.6955	0.0276179
GO:0045595~regulation of cell differentiation	39	31.1783	0.0278407
GO:0001501~skeletal system development	145	104.038	0.0285639
GO:0000086~G2/M transition of mitotic cell cycle	123	89.4448	0.0295682
GO:0051726~regulation of cell cycle	101	74.4344	0.0295884
GO:0034613~cellular protein localization	49	38.9197	0.0296907
GO:0016197~endosomal transport	59	45.4856	0.0298675
GO:0060041~retina development in camera-type eye	59	45.808	0.0298675
GO:0034504~protein localization to nucleus	28	23.0954	0.0303888
GO:0006493~protein O-linked glycosylation	28	23.6791	0.0303888
GO:0050690~regulation of defense response to virus by virus	28	23.9844	0.0303888
GO:0045787~positive regulation of cell cycle	28	23.1192	0.0303888
GO:0010467~gene expression	677	456.524	0.0307573
GO:0006919~activation of cysteine-type endopeptidase activity involved in apoptotic process	88	65.4245	0.0309901
GO:0002062~chondrocyte differentiation	42	33.4093	0.0309947
GO:0007154~cell communication	91	67.2923	0.0319502
GO:0050790~regulation of catalytic activity	24	20.411	0.0333609
GO:0032147~activation of protein kinase activity	24	20.1	0.0333609
GO:0007032~endosome organization	24	20.7862	0.0333609
GO:0006260~DNA replication	156	111.764	0.0338737
GO:0007417~central nervous system development	128	92.3506	0.0350687
GO:0006833~water transport	38	30.9891	0.0353059
GO:0030968~endoplasmic reticulum unfolded protein response	84	62.4152	0.0354278
GO:0009966~regulation of signal transduction	31	25.4395	0.0354784
GO:0031623~receptor internalization	31	25.6423	0.0354784
GO:0006904~vesicle docking involved in exocytosis	20	17.0186	0.0359537
GO:0019228~regulation of action potential in neuron	20	17.1379	0.0359537
GO:0043393~regulation of protein binding	20	17.3177	0.0359537
GO:0007158~neuron cell-cell adhesion	12	11.4299	0.0361272
GO:0007166~cell surface receptor signaling pathway	237	165.141	0.0369533
GO:0043981~histone H4-K5 acetylation	16	14.9004	0.0374302
GO:0043982~histone H4-K8 acetylation	16	14.9004	0.0374302
GO:0046856~phosphatidylinositol dephosphorylation	16	14.2117	0.0374302
GO:0032088~negative regulation of NF-kappaB transcription factor activity	61	46.4542	0.0383141
GO:0048706~embryonic skeletal system development	41	32.3309	0.0388783
GO:0007613~memory	51	39.955	0.0393546
GO:0050808~synapse organization	27	22.8402	0.0398116
GO:0043523~regulation of neuron apoptotic process	27	22.244	0.0398116
GO:0006406~mRNA export from nucleus	64	48.1201	0.040155
GO:0030148~sphingolipid biosynthetic process	34	27.286	0.0401916
GO:0048754~branching morphogenesis of an epithelial tube	34	27.6019	0.0401916
GO:0016358~dendrite development	34	27.861	0.0401916
GO:0042981~regulation of apoptotic process	206	144.161	0.0408341
GO:0006281~DNA repair	313	215.703	0.04217
GO:0021766~hippocampus development	44	34.0313	0.042195
GO:0051017~actin filament bundle assembly	23	19.0553	0.0443331
GO:0008637~apoptotic mitochondrial changes	23	19.1656	0.0443331
GO:0032436~positive regulation of proteasomal ubiquitin-dependent protein catabolic process	37	29.6898	0.0445299
GO:0030522~intracellular receptor signaling pathway	30	24.8936	0.0456951
GO:0060325~face morphogenesis	30	24.9196	0.0456951
GO:0048589~developmental growth	30	24.0194	0.0456951
GO:0051028~mRNA transport	60	45.9726	0.0461609
GO:0007517~muscle organ development	98	71.5626	0.0466565
GO:0014068~positive regulation of phosphatidylinositol 3-kinase signaling	50	38.2273	0.0481054
GO:0042475~odontogenesis of dentin-containing tooth	63	47.4765	0.0481222
GO:0007005~mitochondrion organization	40	31.5224	0.0485086
GO:0048538~thymus development	40	31.7013	0.0485086
GO:0032007~negative regulation of TOR signaling	19	16.5392	0.0486993
GO:0017157~regulation of exocytosis	19	16.9716	0.0486993
GO:0050771~negative regulation of axonogenesis	19	16.1353	0.0486993
GO:0001954~positive regulation of cell-matrix adhesion	19	16.0024	0.0486993
GO:0030100~regulation of endocytosis	19	16.2744	0.0486993
GO:0010508~positive regulation of autophagy	19	16.556	0.0486993
GO:0006338~chromatin remodeling	66	49.8269	0.0499446
GO:0007584~response to nutrient	85	62.8225	0.0501149
GO:0006633~fatty acid biosynthetic process	53	40.2983	0.0507265
GO:0030217~T cell differentiation	33	26.7275	0.0510276
GO:0051865~protein autoubiquitination	33	26.311	0.0510276
GO:0016579~protein deubiquitination	33	26.1814	0.0510276
GO:0006979~response to oxidative stress	119	85.2328	0.0512921
GO:0042472~inner ear morphogenesis	69	51.13	0.0516368
GO:0016573~histone acetylation	26	21.6543	0.0518272
GO:0048514~blood vessel morphogenesis	26	21.9274	0.0518272
GO:0043029~T cell homeostasis	26	21.4247	0.0518272
GO:0042307~positive regulation of protein import into nucleus	15	13.1159	0.0520902
GO:0042136~neurotransmitter biosynthetic process	15	13.5504	0.0520902
GO:0048814~regulation of dendrite morphogenesis	15	13.1633	0.0520902
GO:0090102~cochlea development	15	13.1856	0.0520902
GO:0007595~lactation	43	33.1958	0.0521495
GO:0006884~cell volume homeostasis	11	10.7679	0.0524286
GO:0048856~anatomical structure development	11	10.0833	0.0524286
GO:0090399~replicative senescence	11	10.0432	0.0524286
GO:0051272~positive regulation of cellular component movement	11	10.1134	0.0524286
GO:0070498~interleukin-1-mediated signaling pathway	11	10.1576	0.0524286
GO:0045663~positive regulation of myoblast differentiation	11	10.0796	0.0524286
GO:0021953~central nervous system neuron differentiation	11	10.2345	0.0524286
GO:0009411~response to UV	46	35.5961	0.0554766
GO:0048661~positive regulation of smooth muscle cell proliferation	46	35.4118	0.0554766
GO:2001237~negative regulation of extrinsic apoptotic signaling pathway	36	28.4352	0.0558448
GO:0033077~T cell differentiation in thymus	36	28.2598	0.0558448
GO:0045599~negative regulation of fat cell differentiation	36	28.8303	0.0558448
GO:0006629~lipid metabolic process	191	133.843	0.0559847
GO:0006631~fatty acid metabolic process	62	46.6905	0.0574258
GO:0006139~nucleobase-containing compound metabolic process	62	46.7251	0.0574258
GO:0006006~glucose metabolic process	112	80.8781	0.0574289
GO:0050770~regulation of axonogenesis	29	23.5199	0.0584863
GO:0097194~execution phase of apoptosis	29	23.005	0.0584863
GO:0048565~digestive tract development	29	23.0288	0.0584863
GO:0035914~skeletal muscle cell differentiation	49	37.6069	0.0585147
GO:0031398~positive regulation of protein ubiquitination	49	37.7131	0.0585147
GO:0051898~negative regulation of protein kinase B signaling	22	18.0803	0.0585172
GO:0002040~sprouting angiogenesis	22	18.9964	0.0585172
GO:0016575~histone deacetylation	22	18.1972	0.0585172
GO:0046488~phosphatidylinositol metabolic process	22	18.998	0.0585172
GO:0050999~regulation of nitric-oxide synthase activity	22	18.0712	0.0585172
GO:0045879~negative regulation of smoothened signaling pathway	22	18.4997	0.0585172
GO:0035249~synaptic transmission, glutamatergic	22	18.3642	0.0585172
GO:0021522~spinal cord motor neuron differentiation	22	18.3077	0.0585172
GO:0007568~aging	121	86.6936	0.0589309
GO:0034097~response to cytokine	65	48.4361	0.0593165
GO:0060048~cardiac muscle contraction	39	30.1079	0.0601896
GO:0031295~T cell costimulation	68	50.6851	0.0610566
GO:0019233~sensory perception of pain	52	39.631	0.0612875
GO:0051897~positive regulation of protein kinase B signaling	71	52.8988	0.0626575
GO:0048839~inner ear development	55	41.3274	0.0638175
GO:0043966~histone H3 acetylation	42	32.1803	0.0641059
GO:0030218~erythrocyte differentiation	42	32.8878	0.0641059
GO:0030155~regulation of cell adhesion	42	32.727	0.0641059
GO:0008645~hexose transport	42	32.3935	0.0641059
GO:0007040~lysosome organization	32	25.9816	0.0643886
GO:0071560~cellular response to transforming growth factor beta stimulus	32	25.601	0.0643886
GO:0000045~autophagic vacuole assembly	32	25.0438	0.0643886
GO:0000077~DNA damage checkpoint	32	25.5967	0.0643886
GO:0007162~negative regulation of cell adhesion	32	25.3169	0.0643886
GO:0001508~regulation of action potential	18	15.5444	0.0654949
GO:0032332~positive regulation of chondrocyte differentiation	18	15.2004	0.0654949
GO:0010506~regulation of autophagy	18	15.9382	0.0654949
GO:0001782~B cell homeostasis	18	15.8954	0.0654949
GO:0010634~positive regulation of epithelial cell migration	18	15.0549	0.0654949
GO:0009083~branched-chain amino acid catabolic process	18	15.0541	0.0654949
GO:0006509~membrane protein ectodomain proteolysis	18	15.312	0.0654949
GO:0051592~response to calcium ion	58	43.4499	0.0661253
GO:0001892~embryonic placenta development	25	20.5669	0.0670146
GO:0030177~positive regulation of Wnt signaling pathway	25	20.999	0.0670146
GO:0000289~nuclear-transcribed mRNA poly(A) tail shortening	25	20.4207	0.0670146
GO:0000188~inactivation of MAPK activity	25	20.8958	0.0670146
GO:0006487~protein N-linked glycosylation	25	20.7682	0.0670146
GO:0070534~protein K63-linked ubiquitination	25	20.6131	0.0670146
GO:0070423~nucleotide-binding oligomerization domain containing signaling pathway	25	20.3814	0.0670146
GO:0030326~embryonic limb morphogenesis	61	45.0579	0.0682301
GO:0043010~camera-type eye development	61	45.4521	0.0682301
GO:0001944~vasculature development	35	27.6767	0.0696175
GO:0001570~vasculogenesis	64	47.3631	0.0701491
GO:0006921~cellular component disassembly involved in execution phase of apoptosis	48	36.7689	0.0708166
GO:0008380~RNA splicing	245	168.784	0.0710985
GO:0019886~antigen processing and presentation of exogenous peptide antigen via MHC class II	95	68.1365	0.0715315
GO:0006869~lipid transport	67	49.9803	0.071898
GO:0031032~actomyosin structure organization	14	12.523	0.0719711
GO:0042176~regulation of protein catabolic process	14	12.3801	0.0719711
GO:0048009~insulin-like growth factor receptor signaling pathway	14	12.9355	0.0719711
GO:0051894~positive regulation of focal adhesion assembly	14	12.1043	0.0719711
GO:0046328~regulation of JNK cascade	14	12.7493	0.0719711
GO:0016601~Rac protein signal transduction	14	12.3682	0.0719711
GO:0035066~positive regulation of histone acetylation	14	12.4167	0.0719711
GO:0006607~NLS-bearing protein import into nucleus	14	12.8112	0.0719711
GO:0060314~regulation of ryanodine-sensitive calcium-release channel activity	14	12.1843	0.0719711
GO:0048745~smooth muscle tissue development	14	12.5571	0.0719711
GO:0045921~positive regulation of exocytosis	14	12.4867	0.0719711
GO:0015908~fatty acid transport	14	12.2454	0.0719711
GO:0043113~receptor clustering	14	12.1874	0.0719711
GO:0001841~neural tube formation	14	12.155	0.0719711
GO:0015693~magnesium ion transport	14	12.5495	0.0719711
GO:0032456~endocytic recycling	14	12.5337	0.0719711
GO:0070374~positive regulation of ERK1 and ERK2 cascade	98	70.0253	0.0722569
GO:0006898~receptor-mediated endocytosis	51	38.902	0.0736845
GO:0031100~organ regeneration	51	38.2037	0.0736845
GO:0045665~negative regulation of neuron differentiation	51	38.3047	0.0736845
GO:0030178~negative regulation of Wnt signaling pathway	51	38.91	0.0736845
GO:0021915~neural tube development	38	29.2059	0.0742519
GO:0032024~positive regulation of insulin secretion	38	29.4283	0.0742519
GO:0007257~activation of JUN kinase activity	38	29.0288	0.0742519
GO:0048701~embryonic cranial skeleton morphogenesis	28	22.5876	0.074362
GO:0051262~protein tetramerization	28	22.0437	0.074362
GO:0048103~somatic stem cell division	10	9.25281	0.0756165
GO:0007435~salivary gland morphogenesis	10	9.17906	0.0756165
GO:0021799~cerebral cortex radially oriented cell migration	10	9.67194	0.0756165
GO:0033235~positive regulation of protein sumoylation	10	9.07727	0.0756165
GO:0022407~regulation of cell-cell adhesion	10	9.432	0.0756165
GO:0021707~cerebellar granule cell differentiation	10	9.75867	0.0756165
GO:0034260~negative regulation of GTPase activity	10	9.09394	0.0756165
GO:0086002~regulation of cardiac muscle cell action potential involved in contraction	10	9.0276	0.0756165
GO:0045176~apical protein localization	10	9.03953	0.0756165
GO:0070208~protein heterotrimerization	10	9.09999	0.0756165
GO:0043149~stress fiber assembly	10	9.66363	0.0756165
GO:0035855~megakaryocyte development	10	9.55296	0.0756165
GO:0032495~response to muramyl dipeptide	10	9.04438	0.0756165
GO:0001736~establishment of planar polarity	10	9.88385	0.0756165
GO:0031571~mitotic G1 DNA damage checkpoint	10	9.59183	0.0756165
GO:0006807~nitrogen compound metabolic process	21	17.3973	0.0766776
GO:0086091~regulation of heart rate by cardiac conduction	21	17.9128	0.0766776
GO:0032715~negative regulation of interleukin-6 production	21	17.0703	0.0766776
GO:0009636~response to toxic substance	79	57.2079	0.0774591
GO:0042552~myelination	41	31.2945	0.0783627
GO:0045444~fat cell differentiation	57	42.0648	0.0786024
GO:2001238~positive regulation of extrinsic apoptotic signaling pathway	31	24.6096	0.080724
GO:0070555~response to interleukin-1	31	24.5333	0.080724
GO:0038032~termination of G-protein coupled receptor signaling pathway	44	33.9285	0.0820128
GO:0009612~response to mechanical stimulus	63	46.7397	0.0826004
GO:0009611~response to wounding	63	46.1196	0.0826004
GO:0031572~G2 DNA damage checkpoint	24	19.1526	0.0860273
GO:0030316~osteoclast differentiation	24	19.2269	0.0860273
GO:1900740~positive regulation of protein insertion into mitochondrial membrane involved in apoptotic signaling pathway	24	19.5662	0.0860273
GO:0048468~cell development	24	19.1608	0.0860273
GO:0060326~cell chemotaxis	24	19.7901	0.0860273
GO:0045739~positive regulation of DNA repair	24	19.7629	0.0860273
GO:0045664~regulation of neuron differentiation	24	19.6307	0.0860273
GO:0043484~regulation of RNA splicing	24	19.7399	0.0860273
GO:0016571~histone methylation	24	19.4311	0.0860273
GO:0009954~proximal/distal pattern formation	24	19.1536	0.0860273
GO:0050905~neuromuscular process	24	19.2848	0.0860273
GO:0032496~response to lipopolysaccharide	148	103.62	0.0860953
GO:0071310~cellular response to organic substance	34	26.1954	0.0862446
GO:0016310~phosphorylation	34	26.4321	0.0862446
GO:0048286~lung alveolus development	34	26.6202	0.0862446
GO:0007405~neuroblast proliferation	17	14.3716	0.0873958
GO:0048168~regulation of neuronal synaptic plasticity	17	14.2596	0.0873958
GO:0017015~regulation of transforming growth factor beta receptor signaling pathway	17	14.8765	0.0873958
GO:0007250~activation of NF-kappaB-inducing kinase activity	17	14.1211	0.0873958
GO:0010001~glial cell differentiation	17	14.6742	0.0873958
GO:0034199~activation of protein kinase A activity	17	14.3029	0.0873958
GO:0051568~histone H3-K4 methylation	17	14.1008	0.0873958
GO:0030111~regulation of Wnt signaling pathway	17	14.2315	0.0873958
GO:0032012~regulation of ARF protein signal transduction	17	14.8131	0.0873958
GO:0034968~histone lysine methylation	17	14.9113	0.0873958
GO:0051968~positive regulation of synaptic transmission, glutamatergic	17	14.5453	0.0873958
GO:0032467~positive regulation of cytokinesis	17	14.1734	0.0873958
GO:0002092~positive regulation of receptor internalization	17	14.7545	0.0873958
GO:0071364~cellular response to epidermal growth factor stimulus	17	14.0204	0.0873958
GO:0071108~protein K48-linked deubiquitination	17	14.646	0.0873958
GO:0022008~neurogenesis	37	28.3662	0.0910466
GO:0045766~positive regulation of angiogenesis	90	64.6614	0.0929559
GO:0051225~spindle assembly	27	21.8748	0.0938819
GO:0034446~substrate adhesion-dependent cell spreading	27	21.8024	0.0938819
GO:0001816~cytokine production	27	21.7866	0.0938819
GO:0048863~stem cell differentiation	27	21.716	0.0938819
GO:0051928~positive regulation of calcium ion transport	27	21.1029	0.0938819
GO:0030308~negative regulation of cell growth	123	86.4434	0.0963439
GO:0043066~negative regulation of apoptotic process	551	367.91	0.0980463
GO:0043154~negative regulation of cysteine-type endopeptidase activity involved in apoptotic process	65	47.1871	0.0984343
GO:0006987~activation of signaling protein activity involved in unfolded protein response	65	47.6206	0.0984343
GO:0032886~regulation of microtubule-based process	13	11.8462	0.0986348
GO:0007076~mitotic chromosome condensation	13	11.1683	0.0986348
GO:0007215~glutamate receptor signaling pathway	13	11.3338	0.0986348
GO:0030220~platelet formation	13	11.0808	0.0986348
GO:0016050~vesicle organization	13	11.3286	0.0986348
GO:0006171~cAMP biosynthetic process	13	11.5757	0.0986348
GO:0021702~cerebellar Purkinje cell differentiation	13	11.0232	0.0986348
GO:0017156~calcium ion-dependent exocytosis	13	11.2055	0.0986348
GO:0035909~aorta morphogenesis	13	11.9338	0.0986348
GO:0002087~regulation of respiratory gaseous exchange by neurological system process	13	11.5368	0.0986348
GO:0015804~neutral amino acid transport	13	11.5533	0.0986348
GO:0021846~cell proliferation in forebrain	13	11.7774	0.0986348
GO:0036092~phosphatidylinositol-3-phosphate biosynthetic process	13	11.8771	0.0986348
GO:0060444~branching involved in mammary gland duct morphogenesis	13	11.4715	0.0986348
GO:0007043~cell-cell junction assembly	13	11.1123	0.0986348
GO:0023014~signal transduction by phosphorylation	13	11.4625	0.0986348
GO:0031334~positive regulation of protein complex assembly	13	11.529	0.0986348
GO:0048488~synaptic vesicle endocytosis	13	11.0404	0.0986348
GO:0030521~androgen receptor signaling pathway	43	32.6605	0.0988881
GO:0017148~negative regulation of translation	43	32.8674	0.0988881
GO:0006687~glycosphingolipid metabolic process	43	32.2586	0.0988881
GO:0046854~phosphatidylinositol phosphorylation	20	16.6925	0.0996818
GO:2000134~negative regulation of G1/S transition of mitotic cell cycle	20	16.8384	0.0996818
GO:0050853~B cell receptor signaling pathway	30	23.3205	0.100515
GO:0007492~endoderm development	30	23.3382	0.100515
GO:0005977~glycogen metabolic process	30	23.4135	0.100515
GO:0007190~activation of adenylate cyclase activity	30	23.8309	0.100515
GO:0010977~negative regulation of neuron projection development	30	23.6097	0.100515
GO:0043491~protein kinase B signaling	30	23.1103	0.100515
GO:0001558~regulation of cell growth	71	51.8591	0.101117
GO:0000902~cell morphogenesis	74	53.5415	0.102229
GO:0000226~microtubule cytoskeleton organization	77	55.8915	0.103208
GO:0008150~biological_process	573	381.669	0.103346
GO:0010629~negative regulation of gene expression	89	63.1185	0.106012
GO:0001707~mesoderm formation	33	25.9553	0.106142
GO:0045668~negative regulation of osteoblast differentiation	33	25.2333	0.106142
GO:0035115~embryonic forelimb morphogenesis	33	25.8365	0.106142
GO:0048704~embryonic skeletal system morphogenesis	52	38.4864	0.107334
GO:0051092~positive regulation of NF-kappaB transcription factor activity	110	77.1152	0.107898
GO:0032228~regulation of synaptic transmission, GABAergic	9	8.60122	0.108269
GO:2000036~regulation of stem cell maintenance	9	8.09737	0.108269
GO:0010172~embryonic body morphogenesis	9	8.18801	0.108269
GO:0051895~negative regulation of focal adhesion assembly	9	8.23874	0.108269
GO:1990090~cellular response to nerve growth factor stimulus	9	8.72453	0.108269
GO:0060840~artery development	9	8.23906	0.108269
GO:0000380~alternative mRNA splicing, via spliceosome	9	8.1673	0.108269
GO:0035278~negative regulation of translation involved in gene silencing by miRNA	9	8.7095	0.108269
GO:0006622~protein targeting to lysosome	9	8.23573	0.108269
GO:0035871~protein K11-linked deubiquitination	9	8.60468	0.108269
GO:2000249~regulation of actin cytoskeleton reorganization	9	8.0033	0.108269
GO:1900006~positive regulation of dendrite development	9	8.56455	0.108269
GO:0043088~regulation of Cdc42 GTPase activity	9	8.28543	0.108269
GO:0001952~regulation of cell-matrix adhesion	9	8.11146	0.108269
GO:0048608~reproductive structure development	9	8.64707	0.108269
GO:0048843~negative regulation of axon extension involved in axon guidance	9	8.32329	0.108269
GO:0032835~glomerulus development	9	8.82077	0.108269
GO:0051893~regulation of focal adhesion assembly	9	8.87532	0.108269
GO:0031065~positive regulation of histone deacetylation	9	8.42096	0.108269
GO:0043983~histone H4-K12 acetylation	9	8.49209	0.108269
GO:0035725~sodium ion transmembrane transport	23	18.3982	0.10958
GO:0072332~intrinsic apoptotic signaling pathway by p53 class mediator	23	18.6611	0.10958
GO:0043278~response to morphine	23	18.0001	0.10958
GO:0006306~DNA methylation	23	18.2401	0.10958
GO:0019933~cAMP-mediated signaling	23	18.7552	0.10958
GO:0051965~positive regulation of synapse assembly	23	18.7305	0.10958
GO:0046580~negative regulation of Ras protein signal transduction	23	18.9378	0.10958
GO:0006611~protein export from nucleus	23	18.9617	0.10958
GO:0043542~endothelial cell migration	23	18.2939	0.10958
GO:0060412~ventricular septum morphogenesis	23	18.1204	0.10958
GO:0071377~cellular response to glucagon stimulus	36	27.531	0.110936
GO:0010595~positive regulation of endothelial cell migration	36	27.787	0.110936
GO:0030838~positive regulation of actin filament polymerization	36	27.1395	0.110936
GO:0042692~muscle cell differentiation	36	27.4927	0.110936
GO:0051402~neuron apoptotic process	36	27.2781	0.110936
GO:0035176~social behavior	36	27.8785	0.110936
GO:0045669~positive regulation of osteoblast differentiation	58	42.2097	0.111355
GO:0043433~negative regulation of sequence-specific DNA binding transcription factor activity	58	42.6567	0.111355
GO:0015758~glucose transport	61	44.4375	0.112993
GO:0045597~positive regulation of cell differentiation	39	29.7883	0.115032
GO:0001656~metanephros development	39	29.9749	0.115032
GO:0050768~negative regulation of neurogenesis	16	13.1946	0.115617
GO:0001659~temperature homeostasis	16	13.0733	0.115617
GO:0007274~neuromuscular synaptic transmission	16	13.856	0.115617
GO:2000311~regulation of alpha-amino-3-hydroxy-5-methyl-4-isoxazole propionate selective glutamate receptor activity	16	13.0257	0.115617
GO:0042462~eye photoreceptor cell development	16	13.0429	0.115617
GO:0048870~cell motility	16	13.8504	0.115617
GO:0008589~regulation of smoothened signaling pathway	16	13.6667	0.115617
GO:0006376~mRNA splice site selection	16	13.9201	0.115617
GO:0043536~positive regulation of blood vessel endothelial cell migration	16	13.0376	0.115617
GO:0046579~positive regulation of Ras protein signal transduction	16	13.5021	0.115617
GO:0051146~striated muscle cell differentiation	16	13.831	0.115617
GO:0015012~heparan sulfate proteoglycan biosynthetic process	16	13.9581	0.115617
GO:0007059~chromosome segregation	67	48.5088	0.11566
GO:0034605~cellular response to heat	26	20.9557	0.117639
GO:0001836~release of cytochrome c from mitochondria	26	20.1178	0.117639
GO:0050714~positive regulation of protein secretion	26	20.2023	0.117639
GO:0055007~cardiac muscle cell differentiation	26	20.4161	0.117639
GO:0061025~membrane fusion	26	20.7608	0.117639
GO:0071479~cellular response to ionizing radiation	26	20.1107	0.117639
GO:0045931~positive regulation of mitotic cell cycle	26	20.6776	0.117639
GO:0010862~positive regulation of pathway-restricted SMAD protein phosphorylation	26	20.3673	0.117639
GO:0042327~positive regulation of phosphorylation	26	20.5417	0.117639
GO:0030199~collagen fibril organization	42	31.3339	0.118541
GO:0045727~positive regulation of translation	42	31.6891	0.118541
GO:0051091~positive regulation of sequence-specific DNA binding transcription factor activity	79	56.9049	0.119103
GO:0006928~cellular component movement	100	70.9919	0.121187
GO:0071407~cellular response to organic cyclic compound	45	33.1183	0.121551
GO:0035094~response to nicotine	29	22.7574	0.124257
GO:0051149~positive regulation of muscle cell differentiation	29	22.5509	0.124257
GO:0070373~negative regulation of ERK1 and ERK2 cascade	29	22.4171	0.124257
GO:0000278~mitotic cell cycle	383	256.853	0.124739
GO:0002076~osteoblast development	19	15.8829	0.128478
GO:0086005~regulation of ventricular cardiac muscle cell action potential	19	15.8527	0.128478
GO:0090004~positive regulation of establishment of protein localization to plasma membrane	19	15.274	0.128478
GO:0035924~cellular response to vascular endothelial growth factor stimulus	19	15.0326	0.128478
GO:0071902~positive regulation of protein serine/threonine kinase activity	19	15.9233	0.128478
GO:0090190~positive regulation of branching involved in ureteric bud morphogenesis	19	15.3657	0.128478
GO:0055074~calcium ion homeostasis	19	15.4516	0.128478
GO:0003281~ventricular septum development	19	15.3953	0.128478
GO:0043001~Golgi to plasma membrane protein transport	19	15.914	0.128478
GO:0030501~positive regulation of bone mineralization	32	24.7328	0.12973
GO:0042113~B cell activation	32	24.8158	0.12973
GO:0007157~heterophilic cell-cell adhesion	32	24.4022	0.12973
GO:0007528~neuromuscular junction development	32	24.2228	0.12973
GO:0042339~keratan sulfate metabolic process	32	24.29	0.12973
GO:0006488~dolichol-linked oligosaccharide biosynthetic process	32	24.3785	0.12973
GO:0008630~intrinsic apoptotic signaling pathway in response to DNA damage	57	41.8486	0.129863
GO:0030334~regulation of cell migration	60	43.3398	0.131239
GO:0030509~BMP signaling pathway	63	45.9927	0.132403
GO:0060644~mammary gland epithelial cell differentiation	12	10.2799	0.133936
GO:0046902~regulation of mitochondrial membrane permeability	12	10.2045	0.133936
GO:0050919~negative chemotaxis	12	10.6702	0.133936
GO:0008340~determination of adult lifespan	12	10.4987	0.133936
GO:0047496~vesicle transport along microtubule	12	10.3888	0.133936
GO:0046685~response to arsenic-containing substance	12	10.168	0.133936
GO:0018345~protein palmitoylation	12	10.8949	0.133936
GO:0050927~positive regulation of positive chemotaxis	12	10.7776	0.133936
GO:0008361~regulation of cell size	12	10.4334	0.133936
GO:0009100~glycoprotein metabolic process	12	10.3545	0.133936
GO:0045060~negative thymic T cell selection	12	10.7244	0.133936
GO:0071157~negative regulation of cell cycle arrest	12	10.0071	0.133936
GO:0060402~calcium ion transport into cytosol	12	10.7527	0.133936
GO:0001953~negative regulation of cell-matrix adhesion	12	10.7113	0.133936
GO:0050860~negative regulation of T cell receptor signaling pathway	12	10.0562	0.133936
GO:0010975~regulation of neuron projection development	12	10.079	0.133936
GO:0050673~epithelial cell proliferation	12	10.703	0.133936
GO:2000060~positive regulation of protein ubiquitination involved in ubiquitin-dependent protein catabolic process	12	10.3919	0.133936
GO:0010510~regulation of acetyl-CoA biosynthetic process from pyruvate	12	10.0575	0.133936
GO:0060993~kidney morphogenesis	12	10.6521	0.133936
GO:0010039~response to iron ion	12	10.3085	0.133936
GO:0072358~cardiovascular system development	12	10.123	0.133936
GO:2000145~regulation of cell motility	12	10.8732	0.133936
GO:0050678~regulation of epithelial cell proliferation	12	10.027	0.133936
GO:0032743~positive regulation of interleukin-2 production	12	10.5327	0.133936
GO:0016024~CDP-diacylglycerol biosynthetic process	12	10.3434	0.133936
GO:0060333~interferon-gamma-mediated signaling pathway	69	49.8106	0.134187
GO:0042059~negative regulation of epidermal growth factor receptor signaling pathway	35	26.7215	0.134278
GO:0030514~negative regulation of BMP signaling pathway	35	26.6333	0.134278
GO:0030433~ER-associated ubiquitin-dependent protein catabolic process	35	26.6655	0.134278
GO:0007281~germ cell development	35	26.8662	0.134278
GO:0030154~cell differentiation	439	292.453	0.136207
GO:0045785~positive regulation of cell adhesion	38	28.3446	0.138072
GO:0014065~phosphatidylinositol 3-kinase signaling	22	17.7516	0.138423
GO:0006939~smooth muscle contraction	22	17.5461	0.138423
GO:0030511~positive regulation of transforming growth factor beta receptor signaling pathway	22	17.5711	0.138423
GO:0010718~positive regulation of epithelial to mesenchymal transition	22	17.8502	0.138423
GO:0032855~positive regulation of Rac GTPase activity	22	17.468	0.138423
GO:0001702~gastrulation with mouth forming second	22	17.2497	0.138423
GO:0090103~cochlea morphogenesis	22	17.7521	0.138423
GO:0032320~positive regulation of Ras GTPase activity	22	17.91	0.138423
GO:0071230~cellular response to amino acid stimulus	41	30.9101	0.141241
GO:0003151~outflow tract morphogenesis	41	30.9908	0.141241
GO:0031397~negative regulation of protein ubiquitination	25	19.5901	0.146234
GO:0034599~cellular response to oxidative stress	25	19.3609	0.146234
GO:0030534~adult behavior	25	19.9829	0.146234
GO:0030206~chondroitin sulfate biosynthetic process	25	19.7736	0.146234
GO:0046627~negative regulation of insulin receptor signaling pathway	25	19.342	0.146234
GO:0008643~carbohydrate transport	25	19.0686	0.146234
GO:0006890~retrograde vesicle-mediated transport, Golgi to ER	25	19.5182	0.146234
GO:0060173~limb development	25	19.7573	0.146234
GO:0045907~positive regulation of vasoconstriction	25	19.0822	0.146234
GO:0071805~potassium ion transmembrane transport	50	36.2606	0.147935
GO:0016049~cell growth	53	38.2611	0.149453
GO:0019221~cytokine-mediated signaling pathway	230	155.7	0.150387
GO:0048675~axon extension	15	12.0816	0.151495
GO:0048025~negative regulation of mRNA splicing, via spliceosome	15	12.0832	0.151495
GO:0031122~cytoplasmic microtubule organization	15	12.0655	0.151495
GO:0060216~definitive hemopoiesis	15	12.9	0.151495
GO:0070509~calcium ion import	15	12.899	0.151495
GO:0048511~rhythmic process	15	12.6309	0.151495
GO:2000811~negative regulation of anoikis	15	12.1539	0.151495
GO:0002028~regulation of sodium ion transport	15	12.7623	0.151495
GO:0035307~positive regulation of protein dephosphorylation	15	12.4883	0.151495
GO:0048208~COPII vesicle coating	15	12.515	0.151495
GO:0032874~positive regulation of stress-activated MAPK cascade	15	12.5627	0.151495
GO:0008272~sulfate transport	15	12.7656	0.151495
GO:0001967~suckling behavior	15	12.9975	0.151495
GO:0030520~intracellular estrogen receptor signaling pathway	15	12.5175	0.151495
GO:0050877~neurological system process	15	12.1579	0.151495
GO:0008333~endosome to lysosome transport	28	21.382	0.152441
GO:0031016~pancreas development	28	21.4743	0.152441
GO:0031069~hair follicle morphogenesis	28	21.9082	0.152441
GO:0007259~JAK-STAT cascade	28	21.216	0.152441
GO:0032091~negative regulation of protein binding	28	21.5013	0.152441
GO:0001938~positive regulation of endothelial cell proliferation	62	44.3988	0.152504
GO:0045454~cell redox homeostasis	62	44.3109	0.152504
GO:0050679~positive regulation of epithelial cell proliferation	65	46.1143	0.153124
GO:0006903~vesicle targeting	8	7.06577	0.15368
GO:0061001~regulation of dendritic spine morphogenesis	8	7.03038	0.15368
GO:0030857~negative regulation of epithelial cell differentiation	8	7.55902	0.15368
GO:0045197~establishment or maintenance of epithelial cell apical/basal polarity	8	7.69944	0.15368
GO:0032000~positive regulation of fatty acid beta-oxidation	8	7.21416	0.15368
GO:0043297~apical junction assembly	8	7.07389	0.15368
GO:0019538~protein metabolic process	8	7.28239	0.15368
GO:0072075~metanephric mesenchyme development	8	7.22141	0.15368
GO:0012501~programmed cell death	8	7.04635	0.15368
GO:0051567~histone H3-K9 methylation	8	7.03531	0.15368
GO:0070507~regulation of microtubule cytoskeleton organization	8	7.369	0.15368
GO:0071468~cellular response to acidity	8	7.33984	0.15368
GO:0055013~cardiac muscle cell development	8	7.50964	0.15368
GO:0015844~monoamine transport	8	7.33812	0.15368
GO:0007270~neuron-neuron synaptic transmission	8	7.28524	0.15368
GO:0032854~positive regulation of Rap GTPase activity	8	7.02361	0.15368
GO:0060997~dendritic spine morphogenesis	8	7.03174	0.15368
GO:0016322~neuron remodeling	8	7.14466	0.15368
GO:0007406~negative regulation of neuroblast proliferation	8	7.6482	0.15368
GO:0008635~activation of cysteine-type endopeptidase activity involved in apoptotic process by cytochrome c	8	7.1641	0.15368
GO:0060828~regulation of canonical Wnt signaling pathway	8	7.72809	0.15368
GO:0043068~positive regulation of programmed cell death	8	7.10328	0.15368
GO:0035567~non-canonical Wnt signaling pathway	8	7.16623	0.15368
GO:0060059~embryonic retina morphogenesis in camera-type eye	8	7.04882	0.15368
GO:0048240~sperm capacitation	8	7.02596	0.15368
GO:0051896~regulation of protein kinase B signaling	8	7.28769	0.15368
GO:0097105~presynaptic membrane assembly	8	7.28975	0.15368
GO:0030510~regulation of BMP signaling pathway	8	7.20417	0.15368
GO:0072164~mesonephric tubule development	8	7.42422	0.15368
GO:0010763~positive regulation of fibroblast migration	8	7.07399	0.15368
GO:0035095~behavioral response to nicotine	8	7.26681	0.15368
GO:0015824~proline transport	8	7.94932	0.15368
GO:0045719~negative regulation of glycogen biosynthetic process	8	7.46611	0.15368
GO:0090037~positive regulation of protein kinase C signaling	8	7.08124	0.15368
GO:0071625~vocalization behavior	8	7.01843	0.15368
GO:0050731~positive regulation of peptidyl-tyrosine phosphorylation	74	52.3558	0.154108
GO:0043124~negative regulation of I-kappaB kinase/NF-kappaB signaling	31	23.9568	0.157412
GO:0035116~embryonic hindlimb morphogenesis	31	23.1109	0.157412
GO:0048536~spleen development	31	23.7018	0.157412
GO:0060348~bone development	34	25.4285	0.161412
GO:0030901~midbrain development	34	25.4864	0.161412
GO:0008625~extrinsic apoptotic signaling pathway via death domain receptors	34	25.347	0.161412
GO:0001569~patterning of blood vessels	34	25.6673	0.161412
GO:0051881~regulation of mitochondrial membrane potential	18	14.197	0.164049
GO:0031290~retinal ganglion cell axon guidance	18	14.357	0.164049
GO:0048546~digestive tract morphogenesis	18	14.2956	0.164049
GO:0034394~protein localization to cell surface	18	14.2282	0.164049
GO:0030866~cortical actin cytoskeleton organization	18	14.1651	0.164049
GO:0072661~protein targeting to plasma membrane	18	14.9552	0.164049
GO:0006672~ceramide metabolic process	18	14.8639	0.164049
GO:0021904~dorsal/ventral neural tube patterning	18	14.7396	0.164049
GO:0048699~generation of neurons	18	14.5552	0.164049
GO:0048738~cardiac muscle tissue development	18	14.425	0.164049
GO:0000209~protein polyubiquitination	115	79.3012	0.165575
GO:0007416~synapse assembly	43	31.6176	0.169312
GO:0001658~branching involved in ureteric bud morphogenesis	52	37.4024	0.173249
GO:0033138~positive regulation of peptidyl-serine phosphorylation	52	37.7764	0.173249
GO:0007519~skeletal muscle tissue development	52	37.8485	0.173249
GO:0051289~protein homotetramerization	52	37.166	0.173249
GO:0006829~zinc ion transport	21	16.7595	0.173295
GO:0006885~regulation of pH	21	16.8402	0.173295
GO:0045747~positive regulation of Notch signaling pathway	21	16.3303	0.173295
GO:0030902~hindbrain development	21	16.0592	0.173295
GO:0003333~amino acid transmembrane transport	21	16.2188	0.173295
GO:0035162~embryonic hemopoiesis	21	16.377	0.173295
GO:0051480~cytosolic calcium ion homeostasis	21	16.1685	0.173295
GO:0046329~negative regulation of JNK cascade	21	16.4276	0.173295
GO:0051216~cartilage development	79	55.0201	0.174022
GO:0001649~osteoblast differentiation	58	41.6618	0.1745
GO:0042632~cholesterol homeostasis	58	41.9875	0.1745
GO:0006302~double-strand break repair	64	45.3637	0.174992
GO:0060674~placenta blood vessel development	11	9.85457	0.179962
GO:0006693~prostaglandin metabolic process	11	9.20322	0.179962
GO:0019725~cellular homeostasis	11	9.38361	0.179962
GO:0060218~hematopoietic stem cell differentiation	11	9.72978	0.179962
GO:0071257~cellular response to electrical stimulus	11	9.43552	0.179962
GO:0022011~myelination in peripheral nervous system	11	9.56237	0.179962
GO:0043116~negative regulation of vascular permeability	11	9.15287	0.179962
GO:0031076~embryonic camera-type eye development	11	9.39501	0.179962
GO:0060068~vagina development	11	9.74213	0.179962
GO:0034453~microtubule anchoring	11	9.40225	0.179962
GO:0036109~alpha-linolenic acid metabolic process	11	9.88554	0.179962
GO:0060174~limb bud formation	11	9.43424	0.179962
GO:0033559~unsaturated fatty acid metabolic process	11	9.88554	0.179962
GO:0048617~embryonic foregut morphogenesis	11	9.63454	0.179962
GO:0021952~central nervous system projection neuron axonogenesis	11	9.04294	0.179962
GO:0045055~regulated secretory pathway	11	9.02515	0.179962
GO:0061029~eyelid development in camera-type eye	11	9.19393	0.179962
GO:0050892~intestinal absorption	11	9.3232	0.179962
GO:0086004~regulation of cardiac muscle cell contraction	11	9.31648	0.179962
GO:1901215~negative regulation of neuron death	11	9.09007	0.179962
GO:0030208~dermatan sulfate biosynthetic process	11	9.10789	0.179962
GO:0007213~G-protein coupled acetylcholine receptor signaling pathway	11	9.20646	0.179962
GO:0014912~negative regulation of smooth muscle cell migration	11	9.77757	0.179962
GO:0061136~regulation of proteasomal protein catabolic process	11	9.38791	0.179962
GO:0032924~activin receptor signaling pathway	11	9.00109	0.179962
GO:0046641~positive regulation of alpha-beta T cell proliferation	11	9.04047	0.179962
GO:0006895~Golgi to endosome transport	11	9.73459	0.179962
GO:0046621~negative regulation of organ growth	11	9.1723	0.179962
GO:0033540~fatty acid beta-oxidation using acyl-CoA oxidase	11	9.29212	0.179962
GO:0006998~nuclear envelope organization	11	9.94106	0.179962
GO:0097503~sialylation	11	9.75896	0.179962
GO:0030513~positive regulation of BMP signaling pathway	24	18.4059	0.180239
GO:0070059~intrinsic apoptotic signaling pathway in response to endoplasmic reticulum stress	24	18.8124	0.180239
GO:0051899~membrane depolarization	24	18.7037	0.180239
GO:0030325~adrenal gland development	24	18.4736	0.180239
GO:0006656~phosphatidylcholine biosynthetic process	24	18.3874	0.180239
GO:0001662~behavioral fear response	24	18.0513	0.180239
GO:0090200~positive regulation of release of cytochrome c from mitochondria	24	18.5107	0.180239
GO:0042177~negative regulation of protein catabolic process	24	18.0879	0.180239
GO:0009880~embryonic pattern specification	24	18.5358	0.180239
GO:0006309~apoptotic DNA fragmentation	27	20.9765	0.185516
GO:0006479~protein methylation	27	20.2859	0.185516
GO:0007159~leukocyte cell-cell adhesion	27	20.2051	0.185516
GO:0051924~regulation of calcium ion transport	27	20.0767	0.185516
GO:0018146~keratan sulfate biosynthetic process	27	20.7199	0.185516
GO:0007616~long-term memory	27	20.9843	0.185516
GO:0000096~sulfur amino acid metabolic process	27	20.0829	0.185516
GO:0007369~gastrulation	30	22.7119	0.18955
GO:0009314~response to radiation	30	22.6054	0.18955
GO:0042771~intrinsic apoptotic signaling pathway in response to DNA damage by p53 class mediator	30	22.5952	0.18955
GO:0001837~epithelial to mesenchymal transition	33	24.7885	0.192631
GO:0008016~regulation of heart contraction	33	24.3125	0.192631
GO:0040018~positive regulation of multicellular organism growth	33	24.4817	0.192631
GO:0009409~response to cold	33	24.873	0.192631
GO:0001503~ossification	87	60.3804	0.192828
GO:0007585~respiratory gaseous exchange	36	26.365	0.194969
GO:0007413~axonal fasciculation	14	11.8102	0.196402
GO:0060292~long term synaptic depression	14	11.0176	0.196402
GO:0001516~prostaglandin biosynthetic process	14	11.079	0.196402
GO:0071542~dopaminergic neuron differentiation	14	11.3583	0.196402
GO:0008610~lipid biosynthetic process	14	11.6731	0.196402
GO:0001964~startle response	14	11.882	0.196402
GO:0006590~thyroid hormone generation	14	11.4999	0.196402
GO:0043616~keratinocyte proliferation	14	11.1125	0.196402
GO:0006646~phosphatidylethanolamine biosynthetic process	14	11.9806	0.196402
GO:0048268~clathrin coat assembly	14	11.7734	0.196402
GO:0021680~cerebellar Purkinje cell layer development	14	11.413	0.196402
GO:0015813~L-glutamate transport	14	11.7135	0.196402
GO:0045725~positive regulation of glycogen biosynthetic process	14	11.0308	0.196402
GO:0043087~regulation of GTPase activity	14	11.8524	0.196402
GO:0031529~ruffle organization	14	11.2168	0.196402
GO:0005513~detection of calcium ion	14	11.0656	0.196402
GO:0002042~cell migration involved in sprouting angiogenesis	14	11.3301	0.196402
GO:0051298~centrosome duplication	14	11.1611	0.196402
GO:0014911~positive regulation of smooth muscle cell migration	14	11.9022	0.196402
GO:0010038~response to metal ion	14	11.0124	0.196402
GO:0022409~positive regulation of cell-cell adhesion	14	11.7705	0.196402
GO:0010524~positive regulation of calcium ion transport into cytosol	14	11.7537	0.196402
GO:0006044~N-acetylglucosamine metabolic process	14	11.3031	0.196402
GO:0033365~protein localization to organelle	14	11.5418	0.196402
GO:0021527~spinal cord association neuron differentiation	14	11.7641	0.196402
GO:0034976~response to endoplasmic reticulum stress	39	28.9995	0.196718
GO:0035872~nucleotide-binding domain, leucine rich repeat containing receptor signaling pathway	42	30.9787	0.19799
GO:0008542~visual learning	42	30.6838	0.19799
GO:0043406~positive regulation of MAP kinase activity	45	32.9065	0.198876
GO:0007611~learning or memory	45	32.6747	0.198876
GO:0010212~response to ionizing radiation	48	34.8085	0.199443
GO:0000288~nuclear-transcribed mRNA catabolic process, deadenylation-dependent decay	51	36.9715	0.199744
GO:0040008~regulation of growth	54	38.0638	0.199824
GO:0007026~negative regulation of microtubule depolymerization	17	13.3005	0.207337
GO:0070536~protein K63-linked deubiquitination	17	13.6862	0.207337
GO:1902043~positive regulation of extrinsic apoptotic signaling pathway via death domain receptors	17	13.6691	0.207337
GO:0033198~response to ATP	17	13.7045	0.207337
GO:0007398~ectoderm development	17	13.8824	0.207337
GO:0032402~melanosome transport	17	13.2821	0.207337
GO:0061098~positive regulation of protein tyrosine kinase activity	17	13.0522	0.207337
GO:0045070~positive regulation of viral genome replication	17	13.92	0.207337
GO:0042149~cellular response to glucose starvation	17	13.222	0.207337
GO:0006891~intra-Golgi vesicle-mediated transport	17	13.0883	0.207337
GO:0048598~embryonic morphogenesis	17	13.2002	0.207337
GO:0007271~synaptic transmission, cholinergic	17	13.4817	0.207337
GO:0035338~long-chain fatty-acyl-CoA biosynthetic process	17	13.1631	0.207337
GO:0002089~lens morphogenesis in camera-type eye	17	13.698	0.207337
GO:0030224~monocyte differentiation	17	13.0861	0.207337
GO:0072001~renal system development	17	13.6154	0.207337
GO:0071345~cellular response to cytokine stimulus	20	15.6912	0.214867
GO:0009968~negative regulation of signal transduction	20	15.8689	0.214867
GO:0051145~smooth muscle cell differentiation	20	15.1339	0.214867
GO:0048557~embryonic digestive tract morphogenesis	20	15.6092	0.214867
GO:1902042~negative regulation of extrinsic apoptotic signaling pathway via death domain receptors	20	15.2597	0.214867
GO:0021772~olfactory bulb development	20	15.142	0.214867
GO:0060045~positive regulation of cardiac muscle cell proliferation	20	15.9641	0.214867
GO:0001894~tissue homeostasis	20	15.4299	0.214867
GO:0030878~thyroid gland development	20	15.3704	0.214867
GO:0007214~gamma-aminobutyric acid signaling pathway	20	15.8692	0.214867
GO:0046034~ATP metabolic process	20	15.3313	0.214867
GO:0046513~ceramide biosynthetic process	20	15.8418	0.214867
GO:0061298~retina vasculature development in camera-type eye	7	6.4666	0.215845
GO:1901016~regulation of potassium ion transmembrane transporter activity	7	6.28603	0.215845
GO:0010832~negative regulation of myotube differentiation	7	6.36274	0.215845
GO:2000505~regulation of energy homeostasis	7	6.02428	0.215845
GO:0003094~glomerular filtration	7	6.5337	0.215845
GO:0010694~positive regulation of alkaline phosphatase activity	7	6.59507	0.215845
GO:0006893~Golgi to plasma membrane transport	7	6.81915	0.215845
GO:0001776~leukocyte homeostasis	7	6.06023	0.215845
GO:0048645~organ formation	7	6.10578	0.215845
GO:0016188~synaptic vesicle maturation	7	6.22076	0.215845
GO:0016458~gene silencing	7	6.30711	0.215845
GO:0015816~glycine transport	7	6.33493	0.215845
GO:0038180~nerve growth factor signaling pathway	7	6.72996	0.215845
GO:0031123~RNA 3'-end processing	7	6.26443	0.215845
GO:0036089~cleavage furrow formation	7	6.23088	0.215845
GO:0035051~cardiocyte differentiation	7	6.08722	0.215845
GO:0090316~positive regulation of intracellular protein transport	7	6.16805	0.215845
GO:0006975~DNA damage induced protein phosphorylation	7	6.23493	0.215845
GO:0046324~regulation of glucose import	7	6.09241	0.215845
GO:2000009~negative regulation of protein localization to cell surface	7	6.34432	0.215845
GO:1901381~positive regulation of potassium ion transmembrane transport	7	6.31901	0.215845
GO:0001574~ganglioside biosynthetic process	7	6.38197	0.215845
GO:0045722~positive regulation of gluconeogenesis	7	6.45115	0.215845
GO:0001553~luteinization	7	6.81963	0.215845
GO:0031497~chromatin assembly	7	6.11607	0.215845
GO:0048172~regulation of short-term neuronal synaptic plasticity	7	6.6307	0.215845
GO:0060261~positive regulation of transcription initiation from RNA polymerase II promoter	7	6.34123	0.215845
GO:0003184~pulmonary valve morphogenesis	7	6.07587	0.215845
GO:0055012~ventricular cardiac muscle cell differentiation	7	6.06721	0.215845
GO:0048170~positive regulation of long-term neuronal synaptic plasticity	7	6.38207	0.215845
GO:0042135~neurotransmitter catabolic process	7	6.65569	0.215845
GO:0017158~regulation of calcium ion-dependent exocytosis	7	6.42333	0.215845
GO:0003360~brainstem development	7	6.59197	0.215845
GO:0070997~neuron death	7	6.73282	0.215845
GO:0060527~prostate epithelial cord arborization involved in prostate glandular acinus morphogenesis	7	6.64291	0.215845
GO:0034109~homotypic cell-cell adhesion	7	6.73526	0.215845
GO:0045588~positive regulation of gamma-delta T cell differentiation	7	6.08336	0.215845
GO:0010518~positive regulation of phospholipase activity	7	6.09283	0.215845
GO:0060736~prostate gland growth	7	6.64161	0.215845
GO:0071380~cellular response to prostaglandin E stimulus	7	6.31139	0.215845
GO:0031054~pre-miRNA processing	7	6.25082	0.215845
GO:0090073~positive regulation of protein homodimerization activity	7	6.07316	0.215845
GO:0086064~cell communication by electrical coupling involved in cardiac conduction	7	6.18247	0.215845
GO:0042304~regulation of fatty acid biosynthetic process	7	6.49276	0.215845
GO:0070933~histone H4 deacetylation	7	6.49047	0.215845
GO:0060509~Type I pneumocyte differentiation	7	6.64945	0.215845
GO:0008366~axon ensheathment	7	6.71423	0.215845
GO:0061337~cardiac conduction	7	6.17058	0.215845
GO:0060373~regulation of ventricular cardiac muscle cell membrane depolarization	7	6.33729	0.215845
GO:0060428~lung epithelium development	7	6.52003	0.215845
GO:0071679~commissural neuron axon guidance	7	6.5198	0.215845
GO:2000727~positive regulation of cardiac muscle cell differentiation	7	6.96939	0.215845
GO:0061072~iris morphogenesis	7	6.56093	0.215845
GO:0006777~Mo-molybdopterin cofactor biosynthetic process	7	6.01193	0.215845
GO:0009812~flavonoid metabolic process	7	6.18222	0.215845
GO:0061299~retina vasculature morphogenesis in camera-type eye	7	6.39423	0.215845
GO:0040011~locomotion	7	6.40195	0.215845
GO:0007216~G-protein coupled glutamate receptor signaling pathway	7	6.16861	0.215845
GO:0048489~synaptic vesicle transport	7	6.19144	0.215845
GO:0035729~cellular response to hepatocyte growth factor stimulus	7	6.50823	0.215845
GO:0043576~regulation of respiratory gaseous exchange	7	6.2402	0.215845
GO:0060442~branching involved in prostate gland morphogenesis	7	6.35129	0.215845
GO:0051492~regulation of stress fiber assembly	7	6.51138	0.215845
GO:0030853~negative regulation of granulocyte differentiation	7	6.22265	0.215845
GO:0097320~membrane tubulation	7	6.27391	0.215845
GO:0007185~transmembrane receptor protein tyrosine phosphatase signaling pathway	7	6.12526	0.215845
GO:0043497~regulation of protein heterodimerization activity	7	6.6768	0.215845
GO:0010863~positive regulation of phospholipase C activity	7	6.87638	0.215845
GO:0050658~RNA transport	7	6.27564	0.215845
GO:0014037~Schwann cell differentiation	7	6.09169	0.215845
GO:0000183~chromatin silencing at rDNA	7	6.69583	0.215845
GO:0060055~angiogenesis involved in wound healing	7	6.61452	0.215845
GO:0002070~epithelial cell maturation	7	6.17486	0.215845
GO:0006508~proteolysis	504	331.711	0.21665
GO:0001578~microtubule bundle formation	23	17.4874	0.220143
GO:0055072~iron ion homeostasis	23	17.6673	0.220143
GO:0008089~anterograde axon cargo transport	23	17.5777	0.220143
GO:0009058~biosynthetic process	74	51.8485	0.220385
GO:0008203~cholesterol metabolic process	71	49.4954	0.221703
GO:0006027~glycosaminoglycan catabolic process	26	19.7237	0.22385
GO:0060079~regulation of excitatory postsynaptic membrane potential	26	19.7294	0.22385
GO:0048485~sympathetic nervous system development	26	19.3058	0.22385
GO:0046907~intracellular transport	26	19.9318	0.22385
GO:0061418~regulation of transcription from RNA polymerase II promoter in response to hypoxia	26	19.0093	0.22385
GO:0034612~response to tumor necrosis factor	26	19.0126	0.22385
GO:0045494~photoreceptor cell maintenance	29	21.5985	0.226425
GO:0042220~response to cocaine	29	21.7852	0.226425
GO:0048663~neuron fate commitment	29	21.5978	0.226425
GO:0031047~gene silencing by RNA	29	21.4289	0.226425
GO:0006730~one-carbon metabolic process	29	21.6817	0.226425
GO:0042594~response to starvation	32	23.5022	0.228156
GO:0006909~phagocytosis	35	25.5606	0.229247
GO:0007498~mesoderm development	35	25.8089	0.229247
GO:0070830~tight junction assembly	35	25.4441	0.229247
GO:0001756~somitogenesis	47	33.8903	0.229574
GO:0043280~positive regulation of cysteine-type endopeptidase activity involved in apoptotic process	38	27.1702	0.229841
GO:0071333~cellular response to glucose stimulus	41	29.2059	0.230044
GO:0006874~cellular calcium ion homeostasis	88	60.9342	0.236464
GO:0051571~positive regulation of histone H3-K4 methylation	10	8.35442	0.238879
GO:2000649~regulation of sodium ion transmembrane transporter activity	10	8.75158	0.238879
GO:0016239~positive regulation of macroautophagy	10	8.75831	0.238879
GO:0042416~dopamine biosynthetic process	10	8.65822	0.238879
GO:0003323~type B pancreatic cell development	10	8.0049	0.238879
GO:0010226~response to lithium ion	10	8.36895	0.238879
GO:0046426~negative regulation of JAK-STAT cascade	10	8.32974	0.238879
GO:0032319~regulation of Rho GTPase activity	10	8.10579	0.238879
GO:0043653~mitochondrial fragmentation involved in apoptotic process	10	8.41848	0.238879
GO:0007084~mitotic nuclear envelope reassembly	10	8.0111	0.238879
GO:0050884~neuromuscular process controlling posture	10	8.98543	0.238879
GO:0008053~mitochondrial fusion	10	8.06212	0.238879
GO:0031953~negative regulation of protein autophosphorylation	10	8.77973	0.238879
GO:0043268~positive regulation of potassium ion transport	10	8.53439	0.238879
GO:0040037~negative regulation of fibroblast growth factor receptor signaling pathway	10	8.47091	0.238879
GO:0045948~positive regulation of translational initiation	10	8.34425	0.238879
GO:1900153~positive regulation of nuclear-transcribed mRNA catabolic process, deadenylation-dependent decay	10	8.03121	0.238879
GO:0032851~positive regulation of Rab GTPase activity	10	8.76548	0.238879
GO:0043162~ubiquitin-dependent protein catabolic process via the multivesicular body sorting pathway	10	8.78382	0.238879
GO:0060213~positive regulation of nuclear-transcribed mRNA poly(A) tail shortening	10	8.19344	0.238879
GO:0021795~cerebral cortex cell migration	10	8.8747	0.238879
GO:2000377~regulation of reactive oxygen species metabolic process	10	8.27958	0.238879
GO:0021670~lateral ventricle development	10	8.8375	0.238879
GO:0061024~membrane organization	10	8.30359	0.238879
GO:0032486~Rap protein signal transduction	10	8.76645	0.238879
GO:0007009~plasma membrane organization	10	8.60997	0.238879
GO:0035024~negative regulation of Rho protein signal transduction	10	8.98367	0.238879
GO:0031325~positive regulation of cellular metabolic process	10	8.65602	0.238879
GO:0016559~peroxisome fission	10	8.07048	0.238879
GO:0048935~peripheral nervous system neuron development	10	8.66143	0.238879
GO:0048339~paraxial mesoderm development	10	8.34749	0.238879
GO:0060740~prostate gland epithelium morphogenesis	10	8.41564	0.238879
GO:0036065~fucosylation	10	8.69488	0.238879
GO:0001921~positive regulation of receptor recycling	10	8.36981	0.238879
GO:0048193~Golgi vesicle transport	10	8.96745	0.238879
GO:0046655~folic acid metabolic process	10	8.08892	0.238879
GO:0031110~regulation of microtubule polymerization or depolymerization	10	8.30565	0.238879
GO:0008037~cell recognition	10	8.16634	0.238879
GO:0030166~proteoglycan biosynthetic process	10	8.48107	0.238879
GO:0045446~endothelial cell differentiation	10	8.37542	0.238879
GO:0001763~morphogenesis of a branching structure	10	8.53288	0.238879
GO:0006476~protein deacetylation	10	8.39739	0.238879
GO:0032516~positive regulation of phosphoprotein phosphatase activity	10	8.50546	0.238879
GO:2000114~regulation of establishment of cell polarity	10	8.73417	0.238879
GO:0051642~centrosome localization	10	8.09178	0.238879
GO:0060306~regulation of membrane repolarization	10	8.1703	0.238879
GO:0030517~negative regulation of axon extension	13	10.5872	0.251605
GO:0010842~retina layer formation	13	10.731	0.251605
GO:0030889~negative regulation of B cell proliferation	13	10.1083	0.251605
GO:0031929~TOR signaling	13	10.4902	0.251605
GO:0071577~zinc ion transmembrane transport	13	10.8032	0.251605
GO:0035235~ionotropic glutamate receptor signaling pathway	13	10.5244	0.251605
GO:0060134~prepulse inhibition	13	10.7111	0.251605
GO:0071480~cellular response to gamma radiation	13	10.525	0.251605
GO:0060071~Wnt signaling pathway, planar cell polarity pathway	13	10.106	0.251605
GO:0035584~calcium-mediated signaling using intracellular calcium source	13	10.322	0.251605
GO:0045022~early endosome to late endosome transport	13	10.9599	0.251605
GO:0048747~muscle fiber development	13	10.2194	0.251605
GO:0009311~oligosaccharide metabolic process	13	10.8984	0.251605
GO:0040015~negative regulation of multicellular organism growth	13	10.7445	0.251605
GO:0050730~regulation of peptidyl-tyrosine phosphorylation	13	10.7675	0.251605
GO:0001779~natural killer cell differentiation	13	10.4348	0.251605
GO:0019674~NAD metabolic process	13	10.5685	0.251605
GO:0060766~negative regulation of androgen receptor signaling pathway	13	10.8643	0.251605
GO:0071397~cellular response to cholesterol	13	10.9924	0.251605
GO:0032793~positive regulation of CREB transcription factor activity	13	10.8733	0.251605
GO:0010745~negative regulation of macrophage derived foam cell differentiation	13	10.4918	0.251605
GO:0043488~regulation of mRNA stability	13	10.0857	0.251605
GO:0090179~planar cell polarity pathway involved in neural tube closure	13	10.9373	0.251605
GO:0060307~regulation of ventricular cardiac muscle cell membrane repolarization	13	10.9418	0.251605
GO:0061077~chaperone-mediated protein folding	13	10.5668	0.251605
GO:0060389~pathway-restricted SMAD protein phosphorylation	13	10.3113	0.251605
GO:0048260~positive regulation of receptor-mediated endocytosis	13	10.581	0.251605
GO:0010288~response to lead ion	13	10.1194	0.251605
GO:0032465~regulation of cytokinesis	13	10.1567	0.251605
GO:0007178~transmembrane receptor protein serine/threonine kinase signaling pathway	13	10.8734	0.251605
GO:0045088~regulation of innate immune response	13	10.2622	0.251605
GO:0046827~positive regulation of protein export from nucleus	13	10.8912	0.251605
GO:0000266~mitochondrial fission	13	10.1913	0.251605
GO:0048255~mRNA stabilization	13	10.3535	0.251605
GO:0031333~negative regulation of protein complex assembly	13	10.3717	0.251605
GO:0060445~branching involved in salivary gland morphogenesis	13	10.5826	0.251605
GO:0048872~homeostasis of number of cells	13	10.3762	0.251605
GO:0030330~DNA damage response, signal transduction by p53 class mediator	13	10.5224	0.251605
GO:0043434~response to peptide hormone	61	42.1459	0.253888
GO:0009725~response to hormone	61	42.397	0.253888
GO:0071363~cellular response to growth factor stimulus	55	38.3268	0.257584
GO:0043409~negative regulation of MAPK cascade	16	12.6339	0.259127
GO:0060749~mammary gland alveolus development	16	12.7407	0.259127
GO:0006103~2-oxoglutarate metabolic process	16	12.5983	0.259127
GO:0000042~protein targeting to Golgi	16	12.3723	0.259127
GO:0042445~hormone metabolic process	16	12.7968	0.259127
GO:0045987~positive regulation of smooth muscle contraction	16	12.3421	0.259127
GO:0035265~organ growth	16	12.2842	0.259127
GO:0048490~anterograde synaptic vesicle transport	16	12.7024	0.259127
GO:0001709~cell fate determination	16	12.2575	0.259127
GO:0048266~behavioral response to pain	16	12.9614	0.259127
GO:0060037~pharyngeal system development	16	12.3057	0.259127
GO:0071392~cellular response to estradiol stimulus	16	12.8921	0.259127
GO:0006970~response to osmotic stress	16	12.6341	0.259127
GO:0002931~response to ischemia	16	12.3949	0.259127
GO:0006839~mitochondrial transport	16	12.5997	0.259127
GO:0006091~generation of precursor metabolites and energy	52	36.0405	0.259359
GO:0006820~anion transport	19	14.6348	0.263648
GO:0000281~mitotic cytokinesis	19	14.7257	0.263648
GO:0045671~negative regulation of osteoclast differentiation	19	14.0131	0.263648
GO:0030539~male genitalia development	19	14.7057	0.263648
GO:0007029~endoplasmic reticulum organization	19	14.7326	0.263648
GO:0021510~spinal cord development	19	14.3265	0.263648
GO:0009416~response to light stimulus	19	14.0406	0.263648
GO:0030855~epithelial cell differentiation	43	30.2001	0.264173
GO:0007588~excretion	43	30.0211	0.264173
GO:0007200~phospholipase C-activating G-protein coupled receptor signaling pathway	43	30.1142	0.264173
GO:0031018~endocrine pancreas development	40	28.6841	0.265517
GO:0042157~lipoprotein metabolic process	40	28.3376	0.265517
GO:0048469~cell maturation	40	28.233	0.265517
GO:0006383~transcription from RNA polymerase III promoter	40	28.361	0.265517
GO:0043388~positive regulation of DNA binding	22	16.4331	0.266289
GO:0048010~vascular endothelial growth factor receptor signaling pathway	22	16.3527	0.266289
GO:0046209~nitric oxide metabolic process	22	16.9422	0.266289
GO:0048873~homeostasis of number of cells within a tissue	22	16.7855	0.266289
GO:0000413~protein peptidyl-prolyl isomerization	22	16.291	0.266289
GO:0045880~positive regulation of smoothened signaling pathway	22	16.4163	0.266289
GO:0008045~motor neuron axon guidance	22	16.2143	0.266289
GO:0048844~artery morphogenesis	22	16.7966	0.266289
GO:0030041~actin filament polymerization	22	16.346	0.266289
GO:0048646~anatomical structure formation involved in morphogenesis	22	16.2685	0.266289
GO:0030030~cell projection organization	37	26.9836	0.266665
GO:0032092~positive regulation of protein binding	37	26.1859	0.266665
GO:0007610~behavior	34	24.2084	0.267556
GO:0060397~JAK-STAT cascade involved in growth hormone signaling pathway	25	18.596	0.26768
GO:0046676~negative regulation of insulin secretion	25	18.2469	0.26768
GO:0033572~transferrin transport	31	22.2482	0.268107
GO:0006654~phosphatidic acid biosynthetic process	31	22.4421	0.268107
GO:0015991~ATP hydrolysis coupled proton transport	31	22.2442	0.268107
GO:0010827~regulation of glucose transport	31	22.1647	0.268107
GO:0032312~regulation of ARF GTPase activity	31	22.4777	0.268107
GO:0030073~insulin secretion	31	22.3792	0.268107
GO:0040014~regulation of multicellular organism growth	28	20.0424	0.268204
GO:0031647~regulation of protein stability	28	20.553	0.268204
GO:0007569~cell aging	28	20.8749	0.268204
GO:0051209~release of sequestered calcium ion into cytosol	28	20.4164	0.268204
GO:0016925~protein sumoylation	28	20.4578	0.268204
GO:0042130~negative regulation of T cell proliferation	28	20.5467	0.268204
GO:0048662~negative regulation of smooth muscle cell proliferation	28	20.5234	0.268204
GO:0046326~positive regulation of glucose import	28	20.7312	0.268204
GO:0007018~microtubule-based movement	75	51.9565	0.271229
GO:0006511~ubiquitin-dependent protein catabolic process	187	124.034	0.27336
GO:0030574~collagen catabolic process	72	49.5441	0.273843
GO:0000724~double-strand break repair via homologous recombination	54	37.9124	0.290206
GO:0007623~circadian rhythm	54	37.9696	0.290206
GO:0007368~determination of left/right symmetry	51	35.0712	0.293026
GO:0006310~DNA recombination	103	69.1832	0.294439
GO:0051781~positive regulation of cell division	48	33.1491	0.295862
GO:0006936~muscle contraction	100	67.2585	0.297654
GO:0051090~regulation of sequence-specific DNA binding transcription factor activity	45	31.5402	0.298706
GO:0021860~pyramidal neuron development	6	5.11586	0.299208
GO:0048643~positive regulation of skeletal muscle tissue development	6	5.17198	0.299208
GO:0030323~respiratory tube development	6	5.23303	0.299208
GO:0050878~regulation of body fluid levels	6	5.88851	0.299208
GO:0086012~membrane depolarization involved in regulation of cardiac muscle cell action potential	6	5.87898	0.299208
GO:0010971~positive regulation of G2/M transition of mitotic cell cycle	6	5.54352	0.299208
GO:0046825~regulation of protein export from nucleus	6	5.76106	0.299208
GO:0046951~ketone body biosynthetic process	6	5.29513	0.299208
GO:0030321~transepithelial chloride transport	6	5.08713	0.299208
GO:0042118~endothelial cell activation	6	5.46531	0.299208
GO:0072205~metanephric collecting duct development	6	5.08436	0.299208
GO:0032324~molybdopterin cofactor biosynthetic process	6	5.17552	0.299208
GO:0050774~negative regulation of dendrite morphogenesis	6	5.47576	0.299208
GO:0006997~nucleus organization	6	5.4184	0.299208
GO:0016075~rRNA catabolic process	6	5.39573	0.299208
GO:0035195~gene silencing by miRNA	6	5.65132	0.299208
GO:0042428~serotonin metabolic process	6	5.06644	0.299208
GO:0008063~Toll signaling pathway	6	5.13342	0.299208
GO:2000049~positive regulation of cell-cell adhesion mediated by cadherin	6	5.14598	0.299208
GO:0021955~central nervous system neuron axonogenesis	6	5.42949	0.299208
GO:0035590~purinergic nucleotide receptor signaling pathway	6	5.19421	0.299208
GO:0007044~cell-substrate junction assembly	6	5.53643	0.299208
GO:0048505~regulation of timing of cell differentiation	6	5.10084	0.299208
GO:0015871~choline transport	6	5.66165	0.299208
GO:2000480~negative regulation of cAMP-dependent protein kinase activity	6	5.55646	0.299208
GO:0001504~neurotransmitter uptake	6	5.26621	0.299208
GO:0034259~negative regulation of Rho GTPase activity	6	5.24317	0.299208
GO:0007097~nuclear migration	6	5.68954	0.299208
GO:0060831~smoothened signaling pathway involved in dorsal/ventral neural tube patterning	6	5.96952	0.299208
GO:0021517~ventral spinal cord development	6	5.35186	0.299208
GO:0032400~melanosome localization	6	5.0798	0.299208
GO:0051150~regulation of smooth muscle cell differentiation	6	5.2408	0.299208
GO:0014894~response to denervation involved in regulation of muscle adaptation	6	5.20959	0.299208
GO:0070245~positive regulation of thymocyte apoptotic process	6	5.70223	0.299208
GO:0002064~epithelial cell development	6	5.77652	0.299208
GO:0010564~regulation of cell cycle process	6	5.39504	0.299208
GO:0071374~cellular response to parathyroid hormone stimulus	6	5.06168	0.299208
GO:0072177~mesonephric duct development	6	5.13639	0.299208
GO:0022612~gland morphogenesis	6	5.27385	0.299208
GO:0046069~cGMP catabolic process	6	5.972	0.299208
GO:0001913~T cell mediated cytotoxicity	6	5.01042	0.299208
GO:0003211~cardiac ventricle formation	6	5.64857	0.299208
GO:0050863~regulation of T cell activation	6	5.31563	0.299208
GO:0010761~fibroblast migration	6	5.93168	0.299208
GO:0009744~response to sucrose	6	5.00131	0.299208
GO:0048702~embryonic neurocranium morphogenesis	6	5.69497	0.299208
GO:0051151~negative regulation of smooth muscle cell differentiation	6	5.67096	0.299208
GO:0032927~positive regulation of activin receptor signaling pathway	6	5.41407	0.299208
GO:0010839~negative regulation of keratinocyte proliferation	6	5.45279	0.299208
GO:0015807~L-amino acid transport	6	5.86114	0.299208
GO:0060463~lung lobe morphogenesis	6	5.82139	0.299208
GO:1902262~apoptotic process involved in patterning of blood vessels	6	5.44549	0.299208
GO:0002456~T cell mediated immunity	6	5.18213	0.299208
GO:0048864~stem cell development	6	5.85575	0.299208
GO:0032717~negative regulation of interleukin-8 production	6	5.59967	0.299208
GO:0038084~vascular endothelial growth factor signaling pathway	6	5.66485	0.299208
GO:0002318~myeloid progenitor cell differentiation	6	5.17536	0.299208
GO:0006473~protein acetylation	6	5.43338	0.299208
GO:0051573~negative regulation of histone H3-K9 methylation	6	5.04834	0.299208
GO:0009405~pathogenesis	6	5.11726	0.299208
GO:0030644~cellular chloride ion homeostasis	6	5.11052	0.299208
GO:0007041~lysosomal transport	6	5.81898	0.299208
GO:0003416~endochondral bone growth	6	5.61869	0.299208
GO:2000271~positive regulation of fibroblast apoptotic process	6	5.56181	0.299208
GO:0006346~methylation-dependent chromatin silencing	6	5.21874	0.299208
GO:0030836~positive regulation of actin filament depolymerization	6	5.33972	0.299208
GO:0031643~positive regulation of myelination	6	5.81776	0.299208
GO:0006505~GPI anchor metabolic process	6	5.85746	0.299208
GO:0070544~histone H3-K36 demethylation	6	5.48529	0.299208
GO:0075733~intracellular transport of virus	6	5.37296	0.299208
GO:1902305~regulation of sodium ion transmembrane transport	6	5.07535	0.299208
GO:0050881~musculoskeletal movement	6	5.49095	0.299208
GO:0018026~peptidyl-lysine monomethylation	6	5.0808	0.299208
GO:0060026~convergent extension	6	5.4545	0.299208
GO:0051938~L-glutamate import	6	5.71945	0.299208
GO:0033211~adiponectin-activated signaling pathway	6	5.4066	0.299208
GO:0007182~common-partner SMAD protein phosphorylation	6	5.20659	0.299208
GO:0016081~synaptic vesicle docking involved in exocytosis	6	5.46082	0.299208
GO:0032049~cardiolipin biosynthetic process	6	5.33018	0.299208
GO:0060074~synapse maturation	6	5.12469	0.299208
GO:0010830~regulation of myotube differentiation	6	5.84854	0.299208
GO:0002043~blood vessel endothelial cell proliferation involved in sprouting angiogenesis	6	5.30565	0.299208
GO:0010591~regulation of lamellipodium assembly	6	5.72115	0.299208
GO:0036010~protein localization to endosome	6	5.14759	0.299208
GO:0035767~endothelial cell chemotaxis	6	5.06851	0.299208
GO:0003091~renal water homeostasis	6	5.30765	0.299208
GO:0000729~DNA double-strand break processing	6	5.50285	0.299208
GO:0097345~mitochondrial outer membrane permeabilization	6	5.42794	0.299208
GO:0035148~tube formation	6	5.69487	0.299208
GO:0050847~progesterone receptor signaling pathway	6	5.48215	0.299208
GO:0042403~thyroid hormone metabolic process	6	5.1223	0.299208
GO:0014910~regulation of smooth muscle cell migration	6	5.38221	0.299208
GO:0045162~clustering of voltage-gated sodium channels	6	5.74049	0.299208
GO:0043266~regulation of potassium ion transport	6	5.228	0.299208
GO:0048096~chromatin-mediated maintenance of transcription	6	5.41347	0.299208
GO:0061045~negative regulation of wound healing	6	5.72701	0.299208
GO:0007189~adenylate cyclase-activating G-protein coupled receptor signaling pathway	42	29.2679	0.301547
GO:0007193~adenylate cyclase-inhibiting G-protein coupled receptor signaling pathway	42	29.8633	0.301547
GO:0043473~pigmentation	36	25.5527	0.307151
GO:0030890~positive regulation of B cell proliferation	36	25.5742	0.307151
GO:0060548~negative regulation of cell death	36	25.098	0.307151
GO:0046677~response to antibiotic	33	23.4802	0.309865
GO:2001244~positive regulation of intrinsic apoptotic signaling pathway	33	23.7816	0.309865
GO:0015701~bicarbonate transport	33	23.0808	0.309865
GO:0032870~cellular response to hormone stimulus	33	23.906	0.309865
GO:0042476~odontogenesis	33	23.5615	0.309865
GO:0007565~female pregnancy	88	59.972	0.311266
GO:0021983~pituitary gland development	30	21.5414	0.312466
GO:0045600~positive regulation of fat cell differentiation	30	21.8475	0.312466
GO:0051496~positive regulation of stress fiber assembly	30	21.9775	0.312466
GO:0032720~negative regulation of tumor necrosis factor production	30	21.7621	0.312466
GO:0033209~tumor necrosis factor-mediated signaling pathway	30	21.0072	0.312466
GO:0006972~hyperosmotic response	9	7.15718	0.312618
GO:2001214~positive regulation of vasculogenesis	9	7.29413	0.312618
GO:0034101~erythrocyte homeostasis	9	7.26934	0.312618
GO:0060316~positive regulation of ryanodine-sensitive calcium-release channel activity	9	7.21047	0.312618
GO:0046325~negative regulation of glucose import	9	7.98031	0.312618
GO:0061053~somite development	9	7.10504	0.312618
GO:0033148~positive regulation of intracellular estrogen receptor signaling pathway	9	7.83388	0.312618
GO:0006853~carnitine shuttle	9	7.61797	0.312618
GO:0009404~toxin metabolic process	9	7.48887	0.312618
GO:0086014~regulation of atrial cardiac muscle cell action potential	9	7.96644	0.312618
GO:0055119~relaxation of cardiac muscle	9	7.76488	0.312618
GO:0061314~Notch signaling involved in heart development	9	7.70329	0.312618
GO:0007167~enzyme linked receptor protein signaling pathway	9	7.24226	0.312618
GO:0060487~lung epithelial cell differentiation	9	7.40005	0.312618
GO:0048762~mesenchymal cell differentiation	9	7.04287	0.312618
GO:0021819~layer formation in cerebral cortex	9	7.31927	0.312618
GO:0071361~cellular response to ethanol	9	7.68246	0.312618
GO:0032494~response to peptidoglycan	9	7.04792	0.312618
GO:0003222~ventricular trabecula myocardium morphogenesis	9	7.62884	0.312618
GO:0006613~cotranslational protein targeting to membrane	9	7.26413	0.312618
GO:0035058~nonmotile primary cilium assembly	9	7.68739	0.312618
GO:0010867~positive regulation of triglyceride biosynthetic process	9	7.5484	0.312618
GO:0032434~regulation of proteasomal ubiquitin-dependent protein catabolic process	9	7.47631	0.312618
GO:0043666~regulation of phosphoprotein phosphatase activity	9	7.1336	0.312618
GO:0006491~N-glycan processing	9	7.32152	0.312618
GO:0022010~central nervous system myelination	9	7.00829	0.312618
GO:0051016~barbed-end actin filament capping	9	7.08448	0.312618
GO:0046855~inositol phosphate dephosphorylation	9	7.63975	0.312618
GO:0019217~regulation of fatty acid metabolic process	9	7.71431	0.312618
GO:0003197~endocardial cushion development	9	7.45007	0.312618
GO:0043206~extracellular fibril organization	9	7.00314	0.312618
GO:0006688~glycosphingolipid biosynthetic process	9	7.30545	0.312618
GO:0007172~signal complex assembly	9	7.96754	0.312618
GO:0061028~establishment of endothelial barrier	9	7.94124	0.312618
GO:0034616~response to laminar fluid shear stress	9	7.27122	0.312618
GO:0051156~glucose 6-phosphate metabolic process	9	7.30465	0.312618
GO:0008595~anterior/posterior axis specification, embryo	9	7.07516	0.312618
GO:0090136~epithelial cell-cell adhesion	9	7.94408	0.312618
GO:0033962~cytoplasmic mRNA processing body assembly	9	7.0254	0.312618
GO:0060603~mammary gland duct morphogenesis	9	7.83075	0.312618
GO:0045806~negative regulation of endocytosis	9	7.57648	0.312618
GO:0032836~glomerular basement membrane development	9	7.65179	0.312618
GO:0006333~chromatin assembly or disassembly	9	7.97477	0.312618
GO:0050435~beta-amyloid metabolic process	9	7.3454	0.312618
GO:0060351~cartilage development involved in endochondral bone morphogenesis	9	7.03462	0.312618
GO:0032464~positive regulation of protein homooligomerization	9	7.5764	0.312618
GO:0031669~cellular response to nutrient levels	9	7.76368	0.312618
GO:1900119~positive regulation of execution phase of apoptosis	9	7.80698	0.312618
GO:0043303~mast cell degranulation	9	7.14759	0.312618
GO:0016043~cellular component organization	9	7.92574	0.312618
GO:0016973~poly(A)+ mRNA export from nucleus	9	7.1891	0.312618
GO:0071850~mitotic cell cycle arrest	9	7.06976	0.312618
GO:0060999~positive regulation of dendritic spine development	9	7.09942	0.312618
GO:0030850~prostate gland development	9	7.95659	0.312618
GO:0045741~positive regulation of epidermal growth factor-activated receptor activity	9	7.61652	0.312618
GO:0060155~platelet dense granule organization	9	7.33714	0.312618
GO:0042355~L-fucose catabolic process	9	7.80189	0.312618
GO:0034067~protein localization to Golgi apparatus	9	7.43932	0.312618
GO:0042347~negative regulation of NF-kappaB import into nucleus	9	7.54399	0.312618
GO:0035414~negative regulation of catenin import into nucleus	9	7.84584	0.312618
GO:0045793~positive regulation of cell size	9	7.01532	0.312618
GO:0006835~dicarboxylic acid transport	9	7.79624	0.312618
GO:0006655~phosphatidylglycerol biosynthetic process	9	7.69114	0.312618
GO:0032469~endoplasmic reticulum calcium ion homeostasis	9	7.80368	0.312618
GO:0003198~epithelial to mesenchymal transition involved in endocardial cushion formation	9	7.03158	0.312618
GO:0043589~skin morphogenesis	9	7.89756	0.312618
GO:0006200~ATP catabolic process	85	57.1244	0.314876
GO:0009267~cellular response to starvation	27	19.497	0.314894
GO:0045862~positive regulation of proteolysis	24	17.8928	0.317053
GO:0048568~embryonic organ development	24	17.7514	0.317053
GO:0060349~bone morphogenesis	24	17.7105	0.317053
GO:0001945~lymph vessel development	12	9.29593	0.31804
GO:0048714~positive regulation of oligodendrocyte differentiation	12	9.38893	0.31804
GO:0051926~negative regulation of calcium ion transport	12	9.95075	0.31804
GO:0007016~cytoskeletal anchoring at plasma membrane	12	9.73647	0.31804
GO:0042446~hormone biosynthetic process	12	9.96974	0.31804
GO:0043508~negative regulation of JUN kinase activity	12	9.29419	0.31804
GO:0021794~thalamus development	12	9.21516	0.31804
GO:0043517~positive regulation of DNA damage response, signal transduction by p53 class mediator	12	9.35733	0.31804
GO:0045598~regulation of fat cell differentiation	12	9.21693	0.31804
GO:0031293~membrane protein intracellular domain proteolysis	12	9.2274	0.31804
GO:0007212~dopamine receptor signaling pathway	12	9.05482	0.31804
GO:0043249~erythrocyte maturation	12	9.171	0.31804
GO:0002437~inflammatory response to antigenic stimulus	12	9.85718	0.31804
GO:0050773~regulation of dendrite development	12	9.41757	0.31804
GO:0014898~cardiac muscle hypertrophy in response to stress	12	9.05417	0.31804
GO:0021879~forebrain neuron differentiation	12	9.33558	0.31804
GO:2000463~positive regulation of excitatory postsynaptic membrane potential	12	9.10181	0.31804
GO:0045667~regulation of osteoblast differentiation	12	9.65303	0.31804
GO:0010569~regulation of double-strand break repair via homologous recombination	12	9.63928	0.31804
GO:0061178~regulation of insulin secretion involved in cellular response to glucose stimulus	12	9.5658	0.31804
GO:0030262~apoptotic nuclear changes	12	9.14617	0.31804
GO:0050953~sensory perception of light stimulus	12	9.94876	0.31804
GO:0045746~negative regulation of Notch signaling pathway	21	15.5321	0.318796
GO:0045453~bone resorption	21	15.1252	0.318796
GO:0048709~oligodendrocyte differentiation	21	15.4613	0.318796
GO:0006513~protein monoubiquitination	21	15.8661	0.318796
GO:0042311~vasodilation	21	15.6441	0.318796
GO:0042326~negative regulation of phosphorylation	21	15.2525	0.318796
GO:0090398~cellular senescence	21	15.4123	0.318796
GO:0006796~phosphate-containing compound metabolic process	21	15.4348	0.318796
GO:0048566~embryonic digestive tract development	18	13.8465	0.319884
GO:0030500~regulation of bone mineralization	18	13.6462	0.319884
GO:0000075~cell cycle checkpoint	18	13.0272	0.319884
GO:0002250~adaptive immune response	18	13.1593	0.319884
GO:0036342~post-anal tail morphogenesis	18	13.3311	0.319884
GO:0010881~regulation of cardiac muscle contraction by regulation of the release of sequestered calcium ion	18	13.7628	0.319884
GO:0002052~positive regulation of neuroblast proliferation	18	13.024	0.319884
GO:0006826~iron ion transport	18	13.3747	0.319884
GO:0050868~negative regulation of T cell activation	15	11.9735	0.319896
GO:0009651~response to salt stress	15	11.6572	0.319896
GO:0002063~chondrocyte development	15	11.8623	0.319896
GO:0090201~negative regulation of release of cytochrome c from mitochondria	15	11.4288	0.319896
GO:0048066~developmental pigmentation	15	11.9471	0.319896
GO:0009987~cellular process	15	11.5118	0.319896
GO:0048854~brain morphogenesis	15	11.8908	0.319896
GO:0006662~glycerol ether metabolic process	15	11.0471	0.319896
GO:0006402~mRNA catabolic process	15	11.3045	0.319896
GO:0000132~establishment of mitotic spindle orientation	15	11.8723	0.319896
GO:0071371~cellular response to gonadotropin stimulus	15	11.6555	0.319896
GO:0001759~organ induction	15	11.8732	0.319896
GO:0046849~bone remodeling	15	11.7659	0.319896
GO:0019395~fatty acid oxidation	15	11.7284	0.319896
GO:0002244~hematopoietic progenitor cell differentiation	15	11.0366	0.319896
GO:0030225~macrophage differentiation	15	11.0496	0.319896
GO:0043408~regulation of MAPK cascade	15	11.7072	0.319896
GO:0042953~lipoprotein transport	15	11.5354	0.319896
GO:0070584~mitochondrion morphogenesis	15	11.1567	0.319896
GO:2001241~positive regulation of extrinsic apoptotic signaling pathway in absence of ligand	15	11.9286	0.319896
GO:0048821~erythrocyte development	15	11.9951	0.319896
GO:0051384~response to glucocorticoid	79	53.153	0.322381
GO:0051591~response to cAMP	50	34.9762	0.329177
GO:0030163~protein catabolic process	44	30.6689	0.33754
GO:0050434~positive regulation of viral transcription	44	30.577	0.33754
GO:0006959~humoral immune response	41	28.7668	0.341922
GO:0040007~growth	41	28.2384	0.341922
GO:0001755~neural crest cell migration	38	26.2582	0.346451
GO:0000398~mRNA splicing, via spliceosome	169	111.759	0.347727
GO:0016056~rhodopsin mediated signaling pathway	35	24.552	0.351139
GO:0010811~positive regulation of cell-substrate adhesion	35	24.3792	0.351139
GO:0071277~cellular response to calcium ion	32	22.1113	0.355999
GO:0022400~regulation of rhodopsin mediated signaling pathway	32	22.8529	0.355999
GO:0001958~endochondral ossification	29	20.7965	0.361046
GO:0031663~lipopolysaccharide-mediated signaling pathway	29	20.8854	0.361046
GO:0002027~regulation of heart rate	29	20.0351	0.361046
GO:0019827~stem cell maintenance	52	35.229	0.362342
GO:0021537~telencephalon development	26	18.3876	0.366296
GO:0006360~transcription from RNA polymerase I promoter	26	18.6544	0.366296
GO:0030212~hyaluronan metabolic process	26	18.3717	0.366296
GO:0045765~regulation of angiogenesis	26	18.984	0.366296
GO:0008306~associative learning	26	18.4441	0.366296
GO:0006626~protein targeting to mitochondrion	49	33.698	0.367637
GO:0009953~dorsal/ventral pattern formation	49	33.1846	0.367637
GO:0001916~positive regulation of T cell mediated cytotoxicity	23	16.3632	0.371766
GO:0030001~metal ion transport	23	16.5318	0.371766
GO:0051412~response to corticosterone	23	16.1038	0.371766
GO:0042474~middle ear morphogenesis	23	16.441	0.371766
GO:0019229~regulation of vasoconstriction	23	16.8642	0.371766
GO:0032259~methylation	23	16.9391	0.371766
GO:0006368~transcription elongation from RNA polymerase II promoter	66	44.1704	0.372322
GO:0043627~response to estrogen	66	44.4607	0.372322
GO:0006369~termination of RNA polymerase II transcription	46	31.7054	0.373168
GO:0009408~response to heat	46	31.2924	0.373168
GO:0045786~negative regulation of cell cycle	46	31.984	0.373168
GO:0044267~cellular protein metabolic process	521	337.553	0.375438
GO:0005980~glycogen catabolic process	20	14.4471	0.377472
GO:0007031~peroxisome organization	20	14.457	0.377472
GO:0045773~positive regulation of axon extension	20	14.9041	0.377472
GO:0042098~T cell proliferation	20	14.3094	0.377472
GO:0001708~cell fate specification	20	14.5329	0.377472
GO:0055088~lipid homeostasis	20	14.2466	0.377472
GO:0045736~negative regulation of cyclin-dependent protein serine/threonine kinase activity	20	14.3615	0.377472
GO:0032508~DNA duplex unwinding	20	14.4263	0.377472
GO:0050850~positive regulation of calcium-mediated signaling	20	14.1156	0.377472
GO:0002009~morphogenesis of an epithelium	20	14.3142	0.377472
GO:0001541~ovarian follicle development	43	29.8754	0.378965
GO:0007188~adenylate cyclase-modulating G-protein coupled receptor signaling pathway	43	29.4312	0.378965
GO:0007601~visual perception	190	124.27	0.380313
GO:0015684~ferrous iron transport	17	12.1482	0.383423
GO:0050804~regulation of synaptic transmission	17	12.488	0.383423
GO:0055117~regulation of cardiac muscle contraction	17	12.496	0.383423
GO:0010880~regulation of release of sequestered calcium ion into cytosol by sarcoplasmic reticulum	17	12.2919	0.383423
GO:0021954~central nervous system neuron development	17	12.1755	0.383423
GO:0001829~trophectodermal cell differentiation	17	12.6174	0.383423
GO:0071158~positive regulation of cell cycle arrest	17	12.8326	0.383423
GO:0006337~nucleosome disassembly	17	12.9749	0.383423
GO:0042573~retinoic acid metabolic process	17	12.629	0.383423
GO:0006612~protein targeting to membrane	17	12.2905	0.383423
GO:0006349~regulation of gene expression by genetic imprinting	17	12.7941	0.383423
GO:0071222~cellular response to lipopolysaccharide	77	51.6392	0.384375
GO:0007187~G-protein coupled receptor signaling pathway, coupled to cyclic nucleotide second messenger	40	27.1085	0.385061
GO:0071356~cellular response to tumor necrosis factor	57	38.7041	0.389053
GO:0010033~response to organic substance	91	60.4184	0.389097
GO:0010800~positive regulation of peptidyl-threonine phosphorylation	14	10.4868	0.389615
GO:0006825~copper ion transport	14	10.3358	0.389615
GO:0009168~purine ribonucleoside monophosphate biosynthetic process	14	10.7549	0.389615
GO:0090314~positive regulation of protein targeting to membrane	14	10.1026	0.389615
GO:0046928~regulation of neurotransmitter secretion	14	10.8917	0.389615
GO:0006536~glutamate metabolic process	14	10.2738	0.389615
GO:0060425~lung morphogenesis	14	10.277	0.389615
GO:0080111~DNA demethylation	14	10.3736	0.389615
GO:0001823~mesonephros development	14	10.0004	0.389615
GO:0007020~microtubule nucleation	14	10.3767	0.389615
GO:0042100~B cell proliferation	14	10.1751	0.389615
GO:0051482~positive regulation of cytosolic calcium ion concentration involved in phospholipase C-activating G-protein coupled signaling pathway	14	10.4403	0.389615
GO:1902230~negative regulation of intrinsic apoptotic signaling pathway in response to DNA damage	14	10.6298	0.389615
GO:0018208~peptidyl-proline modification	14	10.0969	0.389615
GO:0006978~DNA damage response, signal transduction by p53 class mediator resulting in transcription of p21 class mediator	14	10.8797	0.389615
GO:0048665~neuron fate specification	14	10.51	0.389615
GO:0006996~organelle organization	14	10.8261	0.389615
GO:0030207~chondroitin sulfate catabolic process	14	10.0388	0.389615
GO:0019371~cyclooxygenase pathway	14	10.6348	0.389615
GO:0002407~dendritic cell chemotaxis	14	10.7041	0.389615
GO:0035810~positive regulation of urine volume	14	10.7358	0.389615
GO:0009312~oligosaccharide biosynthetic process	14	10.9017	0.389615
GO:0010719~negative regulation of epithelial to mesenchymal transition	14	10.2282	0.389615
GO:0009967~positive regulation of signal transduction	14	10.0604	0.389615
GO:0097191~extrinsic apoptotic signaling pathway	37	25.5207	0.391497
GO:0007077~mitotic nuclear envelope disassembly	37	25.484	0.391497
GO:0007205~protein kinase C-activating G-protein coupled receptor signaling pathway	37	25.9846	0.391497
GO:0006520~cellular amino acid metabolic process	54	36.1589	0.39512
GO:0000160~phosphorelay signal transduction system	11	8.67078	0.395991
GO:0009950~dorsal/ventral axis specification	11	8.88798	0.395991
GO:0042752~regulation of circadian rhythm	11	8.09389	0.395991
GO:0060065~uterus development	11	8.866	0.395991
GO:0003382~epithelial cell morphogenesis	11	8.39924	0.395991
GO:0032862~activation of Rho GTPase activity	11	8.20761	0.395991
GO:0097067~cellular response to thyroid hormone stimulus	11	8.68343	0.395991
GO:2001239~regulation of extrinsic apoptotic signaling pathway in absence of ligand	11	8.97879	0.395991
GO:0060315~negative regulation of ryanodine-sensitive calcium-release channel activity	11	8.1124	0.395991
GO:0035413~positive regulation of catenin import into nucleus	11	8.01018	0.395991
GO:0031116~positive regulation of microtubule polymerization	11	8.209	0.395991
GO:0021756~striatum development	11	8.82151	0.395991
GO:0014067~negative regulation of phosphatidylinositol 3-kinase signaling	11	8.86799	0.395991
GO:0016558~protein import into peroxisome matrix	11	8.25776	0.395991
GO:0090129~positive regulation of synapse maturation	11	8.66074	0.395991
GO:0060391~positive regulation of SMAD protein import into nucleus	11	8.62094	0.395991
GO:0030031~cell projection assembly	11	8.47271	0.395991
GO:0042770~signal transduction in response to DNA damage	11	8.78202	0.395991
GO:0050901~leukocyte tethering or rolling	11	8.24716	0.395991
GO:0008088~axon cargo transport	11	8.1557	0.395991
GO:0060317~cardiac epithelial to mesenchymal transition	11	8.41683	0.395991
GO:2000310~regulation of N-methyl-D-aspartate selective glutamate receptor activity	11	8.53568	0.395991
GO:0030278~regulation of ossification	11	8.2498	0.395991
GO:0048703~embryonic viscerocranium morphogenesis	11	8.69202	0.395991
GO:0016051~carbohydrate biosynthetic process	11	8.17387	0.395991
GO:0043583~ear development	11	8.37728	0.395991
GO:0046888~negative regulation of hormone secretion	11	8.09402	0.395991
GO:0051085~chaperone mediated protein folding requiring cofactor	11	8.57438	0.395991
GO:0010875~positive regulation of cholesterol efflux	11	8.38594	0.395991
GO:0055003~cardiac myofibril assembly	11	8.08098	0.395991
GO:0010613~positive regulation of cardiac muscle hypertrophy	11	8.3299	0.395991
GO:0045744~negative regulation of G-protein coupled receptor protein signaling pathway	11	8.01516	0.395991
GO:0001946~lymphangiogenesis	11	8.97344	0.395991
GO:0033628~regulation of cell adhesion mediated by integrin	11	8.88725	0.395991
GO:0034122~negative regulation of toll-like receptor signaling pathway	11	8.71923	0.395991
GO:0070935~3'-UTR-mediated mRNA stabilization	11	8.96814	0.395991
GO:0042592~homeostatic process	11	8.51064	0.395991
GO:0042640~anagen	11	8.00736	0.395991
GO:0043407~negative regulation of MAP kinase activity	34	23.9324	0.398328
GO:0051246~regulation of protein metabolic process	8	6.64485	0.402342
GO:0060252~positive regulation of glial cell proliferation	8	6.38084	0.402342
GO:0072643~interferon-gamma secretion	8	6.30871	0.402342
GO:0042987~amyloid precursor protein catabolic process	8	6.22861	0.402342
GO:0010801~negative regulation of peptidyl-threonine phosphorylation	8	6.75978	0.402342
GO:0042596~fear response	8	6.51759	0.402342
GO:0034244~negative regulation of transcription elongation from RNA polymerase II promoter	8	6.14738	0.402342
GO:0003208~cardiac ventricle morphogenesis	8	6.33609	0.402342
GO:0001542~ovulation from ovarian follicle	8	6.55692	0.402342
GO:0050966~detection of mechanical stimulus involved in sensory perception of pain	8	6.43114	0.402342
GO:0047497~mitochondrion transport along microtubule	8	6.96829	0.402342
GO:0061037~negative regulation of cartilage development	8	6.33693	0.402342
GO:0003073~regulation of systemic arterial blood pressure	8	6.98745	0.402342
GO:0034314~Arp2/3 complex-mediated actin nucleation	8	6.34595	0.402342
GO:0035641~locomotory exploration behavior	8	6.15749	0.402342
GO:0048752~semicircular canal morphogenesis	8	6.2718	0.402342
GO:0071318~cellular response to ATP	8	6.26677	0.402342
GO:0060158~phospholipase C-activating dopamine receptor signaling pathway	8	6.16776	0.402342
GO:0060670~branching involved in labyrinthine layer morphogenesis	8	6.59017	0.402342
GO:0061180~mammary gland epithelium development	8	6.65762	0.402342
GO:0007184~SMAD protein import into nucleus	8	6.00684	0.402342
GO:0021513~spinal cord dorsal/ventral patterning	8	6.80511	0.402342
GO:0030219~megakaryocyte differentiation	8	6.35005	0.402342
GO:0060371~regulation of atrial cardiac muscle cell membrane depolarization	8	6.95114	0.402342
GO:0016574~histone ubiquitination	8	6.54308	0.402342
GO:0032609~interferon-gamma production	8	6.662	0.402342
GO:0048541~Peyer's patch development	8	6.3415	0.402342
GO:0003181~atrioventricular valve morphogenesis	8	6.60004	0.402342
GO:0021884~forebrain neuron development	8	6.62305	0.402342
GO:0033169~histone H3-K9 demethylation	8	6.47701	0.402342
GO:0090162~establishment of epithelial cell polarity	8	6.78283	0.402342
GO:0070932~histone H3 deacetylation	8	6.84153	0.402342
GO:0003337~mesenchymal to epithelial transition involved in metanephros morphogenesis	8	6.34639	0.402342
GO:0060539~diaphragm development	8	6.09615	0.402342
GO:0030042~actin filament depolymerization	8	6.31273	0.402342
GO:0007175~negative regulation of epidermal growth factor-activated receptor activity	8	6.17078	0.402342
GO:0051279~regulation of release of sequestered calcium ion into cytosol	8	6.06344	0.402342
GO:0002639~positive regulation of immunoglobulin production	8	6.91588	0.402342
GO:0006012~galactose metabolic process	8	6.85916	0.402342
GO:0045839~negative regulation of mitosis	8	6.04405	0.402342
GO:0001895~retina homeostasis	8	6.08279	0.402342
GO:0060340~positive regulation of type I interferon-mediated signaling pathway	8	6.98429	0.402342
GO:0045910~negative regulation of DNA recombination	8	6.70197	0.402342
GO:2000810~regulation of tight junction assembly	8	6.27421	0.402342
GO:0006264~mitochondrial DNA replication	8	6.55934	0.402342
GO:0016264~gap junction assembly	8	6.09043	0.402342
GO:0045647~negative regulation of erythrocyte differentiation	8	6.44798	0.402342
GO:0010888~negative regulation of lipid storage	8	6.1556	0.402342
GO:0051168~nuclear export	8	6.55136	0.402342
GO:0071372~cellular response to follicle-stimulating hormone stimulus	8	6.45961	0.402342
GO:0006546~glycine catabolic process	8	6.0957	0.402342
GO:0051489~regulation of filopodium assembly	8	6.26863	0.402342
GO:0090141~positive regulation of mitochondrial fission	8	6.92068	0.402342
GO:0035239~tube morphogenesis	8	6.93548	0.402342
GO:1901030~positive regulation of mitochondrial outer membrane permeabilization	8	6.07099	0.402342
GO:0035970~peptidyl-threonine dephosphorylation	8	6.27385	0.402342
GO:0043569~negative regulation of insulin-like growth factor receptor signaling pathway	8	6.41669	0.402342
GO:0009101~glycoprotein biosynthetic process	8	6.65947	0.402342
GO:0086069~bundle of His cell to Purkinje myocyte communication	8	6.13497	0.402342
GO:0060324~face development	8	6.72936	0.402342
GO:0071391~cellular response to estrogen stimulus	8	6.18112	0.402342
GO:0070723~response to cholesterol	8	6.21468	0.402342
GO:0016572~histone phosphorylation	8	6.94442	0.402342
GO:0000002~mitochondrial genome maintenance	8	6.27846	0.402342
GO:0060426~lung vasculature development	8	6.43115	0.402342
GO:0048708~astrocyte differentiation	8	6.35236	0.402342
GO:0071383~cellular response to steroid hormone stimulus	8	6.97363	0.402342
GO:0030728~ovulation	8	6.17334	0.402342
GO:0033089~positive regulation of T cell differentiation in thymus	8	6.94746	0.402342
GO:0035640~exploration behavior	8	6.15277	0.402342
GO:0045835~negative regulation of meiosis	8	6.37029	0.402342
GO:0002262~myeloid cell homeostasis	8	6.69775	0.402342
GO:0060346~bone trabecula formation	8	6.92815	0.402342
GO:0034383~low-density lipoprotein particle clearance	8	6.39843	0.402342
GO:0007199~G-protein coupled receptor signaling pathway coupled to cGMP nucleotide second messenger	8	6.04233	0.402342
GO:0032940~secretion by cell	8	6.20512	0.402342
GO:0051290~protein heterotetramerization	8	6.57657	0.402342
GO:0031659~positive regulation of cyclin-dependent protein serine/threonine kinase activity involved in G1/S transition of mitotic cell cycle	8	6.14613	0.402342
GO:0090002~establishment of protein localization to plasma membrane	8	6.14073	0.402342
GO:0033689~negative regulation of osteoblast proliferation	8	6.43506	0.402342
GO:0010667~negative regulation of cardiac muscle cell apoptotic process	8	6.68033	0.402342
GO:0060044~negative regulation of cardiac muscle cell proliferation	8	6.19783	0.402342
GO:0071243~cellular response to arsenic-containing substance	8	6.3734	0.402342
GO:0005979~regulation of glycogen biosynthetic process	8	6.28713	0.402342
GO:0031573~intra-S DNA damage checkpoint	8	6.40652	0.402342
GO:0007494~midgut development	8	6.00293	0.402342
GO:0042473~outer ear morphogenesis	8	6.20557	0.402342
GO:0070102~interleukin-6-mediated signaling pathway	8	6.37023	0.402342
GO:0043044~ATP-dependent chromatin remodeling	8	6.15131	0.402342
GO:0071872~cellular response to epinephrine stimulus	8	6.84799	0.402342
GO:0006554~lysine catabolic process	8	6.75295	0.402342
GO:0045650~negative regulation of macrophage differentiation	8	6.63874	0.402342
GO:0040036~regulation of fibroblast growth factor receptor signaling pathway	8	6.88024	0.402342
GO:0010831~positive regulation of myotube differentiation	8	6.42601	0.402342
GO:0001881~receptor recycling	8	6.60867	0.402342
GO:0045956~positive regulation of calcium ion-dependent exocytosis	8	6.32867	0.402342
GO:0060396~growth hormone receptor signaling pathway	8	6.65725	0.402342
GO:0051481~negative regulation of cytosolic calcium ion concentration	8	6.21274	0.402342
GO:0007204~positive regulation of cytosolic calcium ion concentration	113	74.9496	0.404996
GO:0010332~response to gamma radiation	31	21.3557	0.40562
GO:0006370~7-methylguanosine mRNA capping	31	21.0318	0.40562
GO:0030318~melanocyte differentiation	31	21.4838	0.40562
GO:0072593~reactive oxygen species metabolic process	31	21.6055	0.40562
GO:0060385~axonogenesis involved in innervation	5	4.8315	0.407885
GO:0071636~positive regulation of transforming growth factor beta production	5	4.12202	0.407885
GO:0048554~positive regulation of metalloenzyme activity	5	4.41903	0.407885
GO:0021861~forebrain radial glial cell differentiation	5	4.0411	0.407885
GO:0033085~negative regulation of T cell differentiation in thymus	5	4.07445	0.407885
GO:0001783~B cell apoptotic process	5	4.54935	0.407885
GO:0007034~vacuolar transport	5	4.35761	0.407885
GO:0009298~GDP-mannose biosynthetic process	5	4.21108	0.407885
GO:0031023~microtubule organizing center organization	5	4.98212	0.407885
GO:0051343~positive regulation of cyclic-nucleotide phosphodiesterase activity	5	4.17661	0.407885
GO:0086013~membrane repolarization involved in regulation of cardiac muscle cell action potential	5	4.51616	0.407885
GO:0051302~regulation of cell division	5	4.75585	0.407885
GO:1901844~regulation of cell communication by electrical coupling involved in cardiac conduction	5	4.20545	0.407885
GO:0032502~developmental process	5	4.18384	0.407885
GO:0007196~adenylate cyclase-inhibiting G-protein coupled glutamate receptor signaling pathway	5	4.50866	0.407885
GO:0048671~negative regulation of collateral sprouting	5	4.13823	0.407885
GO:0050764~regulation of phagocytosis	5	4.6476	0.407885
GO:2000780~negative regulation of double-strand break repair	5	4.09199	0.407885
GO:0032237~activation of store-operated calcium channel activity	5	4.38744	0.407885
GO:0071901~negative regulation of protein serine/threonine kinase activity	5	4.03836	0.407885
GO:0031063~regulation of histone deacetylation	5	4.08858	0.407885
GO:0072284~metanephric S-shaped body morphogenesis	5	4.60607	0.407885
GO:0060744~mammary gland branching involved in thelarche	5	4.55756	0.407885
GO:0045542~positive regulation of cholesterol biosynthetic process	5	4.53218	0.407885
GO:0043931~ossification involved in bone maturation	5	4.26597	0.407885
GO:0045321~leukocyte activation	5	4.11235	0.407885
GO:0050920~regulation of chemotaxis	5	4.22987	0.407885
GO:2001224~positive regulation of neuron migration	5	4.89659	0.407885
GO:0002819~regulation of adaptive immune response	5	4.10013	0.407885
GO:0036006~cellular response to macrophage colony-stimulating factor stimulus	5	4.25449	0.407885
GO:0007423~sensory organ development	5	4.52543	0.407885
GO:0060666~dichotomous subdivision of terminal units involved in salivary gland branching	5	4.90415	0.407885
GO:0017145~stem cell division	5	4.32321	0.407885
GO:0006222~UMP biosynthetic process	5	4.02124	0.407885
GO:0036155~acylglycerol acyl-chain remodeling	5	4.00924	0.407885
GO:0034755~iron ion transmembrane transport	5	4.63071	0.407885
GO:0008038~neuron recognition	5	4.85418	0.407885
GO:0002634~regulation of germinal center formation	5	4.89458	0.407885
GO:0050684~regulation of mRNA processing	5	4.23025	0.407885
GO:0097119~postsynaptic density protein 95 clustering	5	4.51823	0.407885
GO:0032025~response to cobalt ion	5	4.17294	0.407885
GO:0033601~positive regulation of mammary gland epithelial cell proliferation	5	4.86018	0.407885
GO:2000273~positive regulation of receptor activity	5	4.58589	0.407885
GO:0014807~regulation of somitogenesis	5	4.52987	0.407885
GO:0045927~positive regulation of growth	5	4.10428	0.407885
GO:1902108~regulation of mitochondrial membrane permeability involved in apoptotic process	5	4.45727	0.407885
GO:0009804~coumarin metabolic process	5	4.23739	0.407885
GO:0065004~protein-DNA complex assembly	5	4.06346	0.407885
GO:0070972~protein localization to endoplasmic reticulum	5	4.60075	0.407885
GO:0071681~cellular response to indole-3-methanol	5	4.3476	0.407885
GO:0036302~atrioventricular canal development	5	4.79179	0.407885
GO:2001257~regulation of cation channel activity	5	4.12913	0.407885
GO:0033299~secretion of lysosomal enzymes	5	4.32536	0.407885
GO:0060029~convergent extension involved in organogenesis	5	4.26317	0.407885
GO:0060372~regulation of atrial cardiac muscle cell membrane repolarization	5	4.22557	0.407885
GO:0090286~cytoskeletal anchoring at nuclear membrane	5	4.70001	0.407885
GO:0008612~peptidyl-lysine modification to hypusine	5	4.32028	0.407885
GO:0030033~microvillus assembly	5	4.04779	0.407885
GO:0003283~atrial septum development	5	4.68854	0.407885
GO:0097104~postsynaptic membrane assembly	5	4.745	0.407885
GO:0060179~male mating behavior	5	4.02092	0.407885
GO:0072383~plus-end-directed vesicle transport along microtubule	5	4.09727	0.407885
GO:0060996~dendritic spine development	5	4.73679	0.407885
GO:0086036~regulation of cardiac muscle cell membrane potential	5	4.53437	0.407885
GO:0045540~regulation of cholesterol biosynthetic process	5	4.433	0.407885
GO:0048311~mitochondrion distribution	5	4.77873	0.407885
GO:0060665~regulation of branching involved in salivary gland morphogenesis by mesenchymal-epithelial signaling	5	4.49561	0.407885
GO:0035020~regulation of Rac protein signal transduction	5	4.07736	0.407885
GO:0032205~negative regulation of telomere maintenance	5	4.6446	0.407885
GO:0044030~regulation of DNA methylation	5	4.0736	0.407885
GO:0048733~sebaceous gland development	5	4.29168	0.407885
GO:0002309~T cell proliferation involved in immune response	5	4.26061	0.407885
GO:0051222~positive regulation of protein transport	5	4.10686	0.407885
GO:0051023~regulation of immunoglobulin secretion	5	4.08053	0.407885
GO:0006573~valine metabolic process	5	4.66678	0.407885
GO:0035065~regulation of histone acetylation	5	4.10488	0.407885
GO:0045351~type I interferon biosynthetic process	5	4.59937	0.407885
GO:0019885~antigen processing and presentation of endogenous peptide antigen via MHC class I	5	4.19919	0.407885
GO:0050805~negative regulation of synaptic transmission	5	4.09343	0.407885
GO:0071711~basement membrane organization	5	4.15101	0.407885
GO:0021631~optic nerve morphogenesis	5	4.91453	0.407885
GO:0003334~keratinocyte development	5	4.51217	0.407885
GO:0051057~positive regulation of small GTPase mediated signal transduction	5	4.1965	0.407885
GO:0016082~synaptic vesicle priming	5	4.25055	0.407885
GO:0072162~metanephric mesenchymal cell differentiation	5	4.80676	0.407885
GO:0035860~glial cell-derived neurotrophic factor receptor signaling pathway	5	4.38765	0.407885
GO:0006686~sphingomyelin biosynthetic process	5	4.40936	0.407885
GO:0043619~regulation of transcription from RNA polymerase II promoter in response to oxidative stress	5	4.17337	0.407885
GO:2000096~positive regulation of Wnt signaling pathway, planar cell polarity pathway	5	4.18331	0.407885
GO:0002138~retinoic acid biosynthetic process	5	4.08755	0.407885
GO:0072583~clathrin-mediated endocytosis	5	4.39825	0.407885
GO:0030104~water homeostasis	5	4.60012	0.407885
GO:0022414~reproductive process	5	4.36333	0.407885
GO:0048496~maintenance of organ identity	5	4.29969	0.407885
GO:0030835~negative regulation of actin filament depolymerization	5	4.84504	0.407885
GO:0070431~nucleotide-binding oligomerization domain containing 2 signaling pathway	5	4.34127	0.407885
GO:0050955~thermoception	5	4.62217	0.407885
GO:0032754~positive regulation of interleukin-5 production	5	4.13174	0.407885
GO:0000046~autophagic vacuole fusion	5	4.24326	0.407885
GO:0045838~positive regulation of membrane potential	5	4.16832	0.407885
GO:0070120~ciliary neurotrophic factor-mediated signaling pathway	5	4.35766	0.407885
GO:0016482~cytoplasmic transport	5	4.82083	0.407885
GO:0060575~intestinal epithelial cell differentiation	5	4.55933	0.407885
GO:0007598~blood coagulation, extrinsic pathway	5	4.31616	0.407885
GO:0097120~receptor localization to synapse	5	4.02101	0.407885
GO:0086067~AV node cell to bundle of His cell communication	5	4.25506	0.407885
GO:0051101~regulation of DNA binding	5	4.12078	0.407885
GO:0016926~protein desumoylation	5	4.02526	0.407885
GO:0032060~bleb assembly	5	4.75494	0.407885
GO:0007006~mitochondrial membrane organization	5	4.70532	0.407885
GO:0043276~anoikis	5	4.79404	0.407885
GO:0051444~negative regulation of ubiquitin-protein ligase activity	5	4.67243	0.407885
GO:0070242~thymocyte apoptotic process	5	4.83115	0.407885
GO:0015825~L-serine transport	5	4.3442	0.407885
GO:0048845~venous blood vessel morphogenesis	5	4.61699	0.407885
GO:0006003~fructose 2,6-bisphosphate metabolic process	5	4.34209	0.407885
GO:0060336~negative regulation of interferon-gamma-mediated signaling pathway	5	4.08151	0.407885
GO:0045814~negative regulation of gene expression, epigenetic	5	4.29923	0.407885
GO:0019695~choline metabolic process	5	4.13769	0.407885
GO:0022614~membrane to membrane docking	5	4.00229	0.407885
GO:0015872~dopamine transport	5	4.07195	0.407885
GO:0051645~Golgi localization	5	4.74585	0.407885
GO:0072602~interleukin-4 secretion	5	4.27412	0.407885
GO:0051256~spindle midzone assembly involved in mitosis	5	4.08721	0.407885
GO:0015793~glycerol transport	5	4.45398	0.407885
GO:0070493~thrombin receptor signaling pathway	5	4.10639	0.407885
GO:0002098~tRNA wobble uridine modification	5	4.43057	0.407885
GO:0006552~leucine catabolic process	5	4.29777	0.407885
GO:0010572~positive regulation of platelet activation	5	4.1941	0.407885
GO:0003357~noradrenergic neuron differentiation	5	4.43077	0.407885
GO:0035912~dorsal aorta morphogenesis	5	4.18526	0.407885
GO:0046950~cellular ketone body metabolic process	5	4.1064	0.407885
GO:2001259~positive regulation of cation channel activity	5	4.68759	0.407885
GO:0048672~positive regulation of collateral sprouting	5	4.84113	0.407885
GO:0015808~L-alanine transport	5	4.97313	0.407885
GO:0051451~myoblast migration	5	4.01266	0.407885
GO:0043631~RNA polyadenylation	5	4.5452	0.407885
GO:0007035~vacuolar acidification	5	4.2355	0.407885
GO:0060662~salivary gland cavitation	5	4.94451	0.407885
GO:0072207~metanephric epithelium development	5	4.71491	0.407885
GO:0035988~chondrocyte proliferation	5	4.20486	0.407885
GO:0042518~negative regulation of tyrosine phosphorylation of Stat3 protein	5	4.26382	0.407885
GO:0072584~caveolin-mediated endocytosis	5	4.76024	0.407885
GO:0010606~positive regulation of cytoplasmic mRNA processing body assembly	5	4.79235	0.407885
GO:0021544~subpallium development	5	4.23376	0.407885
GO:0048742~regulation of skeletal muscle fiber development	5	4.20416	0.407885
GO:0042503~tyrosine phosphorylation of Stat3 protein	5	4.38188	0.407885
GO:0051964~negative regulation of synapse assembly	5	4.99379	0.407885
GO:0051098~regulation of binding	5	4.82657	0.407885
GO:0043304~regulation of mast cell degranulation	5	4.30049	0.407885
GO:0035372~protein localization to microtubule	5	4.27722	0.407885
GO:0032411~positive regulation of transporter activity	5	4.60199	0.407885
GO:0055062~phosphate ion homeostasis	5	4.12439	0.407885
GO:0097070~ductus arteriosus closure	5	4.78177	0.407885
GO:0009113~purine nucleobase biosynthetic process	5	4.64284	0.407885
GO:1901998~toxin transport	5	4.22668	0.407885
GO:0006474~N-terminal protein amino acid acetylation	5	4.25613	0.407885
GO:0033619~membrane protein proteolysis	5	4.02689	0.407885
GO:0051823~regulation of synapse structural plasticity	5	4.35821	0.407885
GO:0086011~membrane repolarization involved in regulation of action potential	5	4.07832	0.407885
GO:0016242~negative regulation of macroautophagy	5	4.24658	0.407885
GO:0048305~immunoglobulin secretion	5	4.25475	0.407885
GO:0006020~inositol metabolic process	5	4.05031	0.407885
GO:0060627~regulation of vesicle-mediated transport	5	4.86988	0.407885
GO:0090036~regulation of protein kinase C signaling	5	4.50637	0.407885
GO:0010633~negative regulation of epithelial cell migration	5	4.36761	0.407885
GO:0033564~anterior/posterior axon guidance	5	4.60939	0.407885
GO:0051891~positive regulation of cardioblast differentiation	5	4.33078	0.407885
GO:0071498~cellular response to fluid shear stress	5	4.59128	0.407885
GO:1901741~positive regulation of myoblast fusion	5	4.06052	0.407885
GO:0002830~positive regulation of type 2 immune response	5	4.10463	0.407885
GO:0010891~negative regulation of sequestering of triglyceride	5	4.26022	0.407885
GO:0014909~smooth muscle cell migration	5	4.20326	0.407885
GO:0071786~endoplasmic reticulum tubular network organization	5	4.19543	0.407885
GO:0019932~second-messenger-mediated signaling	5	4.75669	0.407885
GO:0060576~intestinal epithelial cell development	5	4.65342	0.407885
GO:0060501~positive regulation of epithelial cell proliferation involved in lung morphogenesis	5	4.86309	0.407885
GO:0070849~response to epidermal growth factor	5	4.51563	0.407885
GO:0009048~dosage compensation by inactivation of X chromosome	5	4.64015	0.407885
GO:0046321~positive regulation of fatty acid oxidation	5	4.20603	0.407885
GO:0045217~cell-cell junction maintenance	5	4.04494	0.407885
GO:0008295~spermidine biosynthetic process	5	4.31828	0.407885
GO:0060485~mesenchyme development	5	4.02408	0.407885
GO:0021960~anterior commissure morphogenesis	5	4.43434	0.407885
GO:0046654~tetrahydrofolate biosynthetic process	5	4.72633	0.407885
GO:0070389~chaperone cofactor-dependent protein refolding	5	4.11413	0.407885
GO:0030072~peptide hormone secretion	5	4.37634	0.407885
GO:0048368~lateral mesoderm development	5	4.75533	0.407885
GO:0048012~hepatocyte growth factor receptor signaling pathway	5	4.89692	0.407885
GO:0060836~lymphatic endothelial cell differentiation	5	4.4744	0.407885
GO:0033631~cell-cell adhesion mediated by integrin	5	4.32669	0.407885
GO:0055086~nucleobase-containing small molecule metabolic process	79	52.6105	0.411165
GO:0008406~gonad development	28	19.3472	0.413461
GO:0045840~positive regulation of mitosis	28	19.9002	0.413461
GO:0045909~positive regulation of vasodilation	28	19.3569	0.413461
GO:0019216~regulation of lipid metabolic process	25	17.4312	0.42197
GO:0006501~C-terminal protein lipidation	25	17.3089	0.42197
GO:0050766~positive regulation of phagocytosis	25	17.5192	0.42197
GO:0070098~chemokine-mediated signaling pathway	25	17.337	0.42197
GO:2001243~negative regulation of intrinsic apoptotic signaling pathway	25	17.2105	0.42197
GO:0048147~negative regulation of fibroblast proliferation	25	17.6833	0.42197
GO:0007249~I-kappaB kinase/NF-kappaB signaling	42	28.9754	0.422672
GO:0030307~positive regulation of cell growth	73	48.1828	0.423404
GO:0000079~regulation of cyclin-dependent protein serine/threonine kinase activity	56	37.7995	0.42731
GO:0007422~peripheral nervous system development	39	26.1844	0.430615
GO:0006635~fatty acid beta-oxidation	39	26.3391	0.430615
GO:0060291~long-term synaptic potentiation	22	15.004	0.431311
GO:0008156~negative regulation of DNA replication	22	15.483	0.431311
GO:0009306~protein secretion	22	15.8411	0.431311
GO:0048477~oogenesis	22	15.4625	0.431311
GO:0043967~histone H4 acetylation	22	15.249	0.431311
GO:0060135~maternal process involved in female pregnancy	22	15.3741	0.431311
GO:0034341~response to interferon-gamma	22	15.531	0.431311
GO:0007220~Notch receptor processing	22	15.7266	0.431311
GO:0032728~positive regulation of interferon-beta production	22	15.6243	0.431311
GO:0000082~G1/S transition of mitotic cell cycle	151	98.2765	0.436997
GO:0008206~bile acid metabolic process	36	24.255	0.439114
GO:0043330~response to exogenous dsRNA	19	13.3521	0.441727
GO:0050427~3'-phosphoadenosine 5'-phosphosulfate metabolic process	19	13.0053	0.441727
GO:0031648~protein destabilization	19	13.9586	0.441727
GO:0006362~transcription elongation from RNA polymerase I promoter	19	13.0982	0.441727
GO:0019433~triglyceride catabolic process	19	13.1039	0.441727
GO:0009190~cyclic nucleotide biosynthetic process	19	13.5829	0.441727
GO:2001234~negative regulation of apoptotic signaling pathway	19	13.8716	0.441727
GO:0045930~negative regulation of mitotic cell cycle	19	13.664	0.441727
GO:0002026~regulation of the force of heart contraction	19	13.9092	0.441727
GO:0000070~mitotic sister chromatid segregation	19	13.534	0.441727
GO:0045859~regulation of protein kinase activity	19	13.6943	0.441727
GO:0015949~nucleobase-containing small molecule interconversion	19	13.2576	0.441727
GO:0044344~cellular response to fibroblast growth factor stimulus	19	13.4575	0.441727
GO:0008217~regulation of blood pressure	64	42.0882	0.443671
GO:0043086~negative regulation of catalytic activity	33	22.4816	0.448268
GO:0048146~positive regulation of fibroblast proliferation	47	31.33	0.450423
GO:0006289~nucleotide-excision repair	75	49.7289	0.450926
GO:0031146~SCF-dependent proteasomal ubiquitin-dependent protein catabolic process	16	11.809	0.453589
GO:0045190~isotype switching	16	11.6605	0.453589
GO:0007088~regulation of mitosis	16	11.7529	0.453589
GO:0030949~positive regulation of vascular endothelial growth factor receptor signaling pathway	16	11.7996	0.453589
GO:0021542~dentate gyrus development	16	11.8624	0.453589
GO:0045445~myoblast differentiation	16	11.1447	0.453589
GO:0051602~response to electrical stimulus	16	11.1626	0.453589
GO:0032314~regulation of Rac GTPase activity	16	11.8397	0.453589
GO:0010259~multicellular organismal aging	16	11.0767	0.453589
GO:0010507~negative regulation of autophagy	16	11.2343	0.453589
GO:0016254~preassembly of GPI anchor in ER membrane	16	11.4763	0.453589
GO:0010035~response to inorganic substance	16	11.144	0.453589
GO:0048384~retinoic acid receptor signaling pathway	16	11.8353	0.453589
GO:0009435~NAD biosynthetic process	16	11.1617	0.453589
GO:0030518~intracellular steroid hormone receptor signaling pathway	16	11.7006	0.453589
GO:0031668~cellular response to extracellular stimulus	16	11.7195	0.453589
GO:0051693~actin filament capping	16	11.7777	0.453589
GO:0001975~response to amphetamine	30	20.8761	0.458206
GO:0050873~brown fat cell differentiation	30	20.2231	0.458206
GO:0009617~response to bacterium	30	20.4573	0.458206
GO:0006805~xenobiotic metabolic process	147	95.5453	0.466473
GO:0022408~negative regulation of cell-cell adhesion	13	9.72054	0.46752
GO:0006809~nitric oxide biosynthetic process	13	9.86276	0.46752
GO:0045086~positive regulation of interleukin-2 biosynthetic process	13	9.62954	0.46752
GO:0042417~dopamine metabolic process	13	9.31089	0.46752
GO:0055093~response to hyperoxia	13	9.67386	0.46752
GO:0035418~protein localization to synapse	13	9.29354	0.46752
GO:0021675~nerve development	13	9.27323	0.46752
GO:0043623~cellular protein complex assembly	13	9.20814	0.46752
GO:0031954~positive regulation of protein autophosphorylation	13	9.23747	0.46752
GO:2000045~regulation of G1/S transition of mitotic cell cycle	13	9.92481	0.46752
GO:0042789~mRNA transcription from RNA polymerase II promoter	13	9.26053	0.46752
GO:0010812~negative regulation of cell-substrate adhesion	13	9.68846	0.46752
GO:0033327~Leydig cell differentiation	13	9.23462	0.46752
GO:0044257~cellular protein catabolic process	13	9.4358	0.46752
GO:0016226~iron-sulfur cluster assembly	13	9.22697	0.46752
GO:0060322~head development	13	9.36379	0.46752
GO:0060384~innervation	13	9.85614	0.46752
GO:0010906~regulation of glucose metabolic process	13	9.56018	0.46752
GO:0045780~positive regulation of bone resorption	13	9.01272	0.46752
GO:0006906~vesicle fusion	13	9.15163	0.46752
GO:0019068~virion assembly	13	9.20291	0.46752
GO:0016331~morphogenesis of embryonic epithelium	13	9.52276	0.46752
GO:0043277~apoptotic cell clearance	13	9.62783	0.46752
GO:0008210~estrogen metabolic process	13	9.17655	0.46752
GO:0042994~cytoplasmic sequestering of transcription factor	13	9.88224	0.46752
GO:0060707~trophoblast giant cell differentiation	13	9.76974	0.46752
GO:0014902~myotube differentiation	13	9.86806	0.46752
GO:0045471~response to ethanol	94	61.2207	0.468554
GO:2000379~positive regulation of reactive oxygen species metabolic process	27	18.3906	0.469102
GO:0043392~negative regulation of DNA binding	27	18.4413	0.469102
GO:0006090~pyruvate metabolic process	27	18.3625	0.469102
GO:0007346~regulation of mitotic cell cycle	27	18.8786	0.469102
GO:0014003~oligodendrocyte development	24	16.6359	0.481194
GO:0036151~phosphatidylcholine acyl-chain remodeling	24	16.9607	0.481194
GO:0006361~transcription initiation from RNA polymerase I promoter	24	16.7713	0.481194
GO:0030099~myeloid cell differentiation	24	16.3534	0.481194
GO:0006378~mRNA polyadenylation	24	16.4592	0.481194
GO:0060484~lung-associated mesenchyme development	10	7.42847	0.484677
GO:0032703~negative regulation of interleukin-2 production	10	7.74054	0.484677
GO:0031589~cell-substrate adhesion	10	7.67678	0.484677
GO:0090307~spindle assembly involved in mitosis	10	7.54075	0.484677
GO:0006768~biotin metabolic process	10	7.69198	0.484677
GO:0045059~positive thymic T cell selection	10	7.88693	0.484677
GO:0032006~regulation of TOR signaling	10	7.43532	0.484677
GO:0061303~cornea development in camera-type eye	10	7.30172	0.484677
GO:0019752~carboxylic acid metabolic process	10	7.64879	0.484677
GO:0001893~maternal placenta development	10	7.7397	0.484677
GO:0048016~inositol phosphate-mediated signaling	10	7.83344	0.484677
GO:0031274~positive regulation of pseudopodium assembly	10	7.78658	0.484677
GO:0007191~adenylate cyclase-activating dopamine receptor signaling pathway	10	7.5869	0.484677
GO:0032330~regulation of chondrocyte differentiation	10	7.76087	0.484677
GO:1901653~cellular response to peptide	10	7.33978	0.484677
GO:0006882~cellular zinc ion homeostasis	10	7.23971	0.484677
GO:0035313~wound healing, spreading of epidermal cells	10	7.67884	0.484677
GO:0006342~chromatin silencing	10	7.93127	0.484677
GO:0007567~parturition	10	7.16941	0.484677
GO:0010469~regulation of receptor activity	10	7.99661	0.484677
GO:0016446~somatic hypermutation of immunoglobulin genes	10	7.18806	0.484677
GO:0032863~activation of Rac GTPase activity	10	7.09845	0.484677
GO:0035067~negative regulation of histone acetylation	10	7.46846	0.484677
GO:0010952~positive regulation of peptidase activity	10	7.68024	0.484677
GO:0035025~positive regulation of Rho protein signal transduction	10	7.91605	0.484677
GO:0042551~neuron maturation	10	7.47745	0.484677
GO:0045737~positive regulation of cyclin-dependent protein kinase activity	10	7.93498	0.484677
GO:0031000~response to caffeine	10	7.92044	0.484677
GO:0031641~regulation of myelination	10	7.63077	0.484677
GO:0042993~positive regulation of transcription factor import into nucleus	10	7.37542	0.484677
GO:0043586~tongue development	10	7.14902	0.484677
GO:0015937~coenzyme A biosynthetic process	10	7.37202	0.484677
GO:0045821~positive regulation of glycolysis	10	7.74544	0.484677
GO:0033598~mammary gland epithelial cell proliferation	10	7.52058	0.484677
GO:0051967~negative regulation of synaptic transmission, glutamatergic	10	7.68416	0.484677
GO:0042738~exogenous drug catabolic process	10	7.24117	0.484677
GO:0071044~histone mRNA catabolic process	10	7.72751	0.484677
GO:0033555~multicellular organismal response to stress	10	7.37394	0.484677
GO:0043122~regulation of I-kappaB kinase/NF-kappaB signaling	10	7.53139	0.484677
GO:0080182~histone H3-K4 trimethylation	10	7.40599	0.484677
GO:0071435~potassium ion export	10	7.35736	0.484677
GO:0042074~cell migration involved in gastrulation	10	7.68714	0.484677
GO:0045792~negative regulation of cell size	10	7.39641	0.484677
GO:0050982~detection of mechanical stimulus	10	7.19359	0.484677
GO:0071549~cellular response to dexamethasone stimulus	10	7.06467	0.484677
GO:0070306~lens fiber cell differentiation	10	7.37266	0.484677
GO:0060039~pericardium development	10	7.75134	0.484677
GO:0015672~monovalent inorganic cation transport	10	7.48295	0.484677
GO:0002480~antigen processing and presentation of exogenous peptide antigen via MHC class I, TAP-independent	10	7.73275	0.484677
GO:0006457~protein folding	174	112.256	0.485534
GO:0097192~extrinsic apoptotic signaling pathway in absence of ligand	35	23.5265	0.488774
[truncated: 7,464 more rows]
