# Supplementary material for: Bias in microRNA functional enrichment analysis
Source: Bioinformatics. 2015 Jan 20;31(10):1592–8. doi: 10.1093/bioinformatics/btv023 (PMC4426843; doi:10.1093/bioinformatics/btv023)
Supplement: Supplementary Data [file supp_btv023_supplementary_table_2.xls]

## Sheet: Sheet1
Supplementary Table 2: List of published studies using standard method with results of empirical algorithm
Title	First Author	Mentioned in Abstract	Species	Prediction Algorithms	MicroRNA List Extracted	Significant GO Terms With Basic Empirical Algorithm	Significant GO Terms With Multihit Empirical Algorithm	Significant GO Terms with Intersection Prediction Method	Significant GO Terms with Basic Empirical Algorithm and miRanda Filtered by CLIP Data	Significant KEGG Pathways With Basic Empirical Algorithm	Missed miRNAs by Intersection Predictions	Notes
Characterization of global microRNA expression reveals oncogenic potential of miR-145 in metastatic colorectal cancer.	Arndt	Yes	Human	MAMI	1	0	0	0	0	0	0
Differential expression of microRNAs in adipose tissue after long-term high-fat diet-induced obesity in mice.	Chartoumpekis	No	Mouse	miRWalk	10	0	17	0	0	5	0	mmu-miR-647* not found, so removed
Systematic analysis of microRNA involved in resistance of the MCF-7 human breast cancer cell to doxorubicin.	Chen	Yes	Human	MAMI	176	6017	1193	6120	3356	46	36	miR-220, miR-MI, miR-560, miR-886-5p and miR-886-3p not in most recent miRBase, so removed from list
Co-modulated behavior and effects of differentially expressed miRNA in colorectal cancer.	Chen	Yes	Human	MetaCore known targets	15	0	6	0	0	0	0
High-throughput sequencing reveals differential expression of miRNAs in intestine from sea cucumber during aestivation.	Chen	Yes	Sea Cucumber	TargetScan	9	Not tested
miR-124 regulates adult neurogenesis in the subventricular zone stem cell niche.	Cheng	No	Mouse	TargetScan	1	0	0	0	0	0	0
Microvesicles derived from adult human bone marrow and tissue specific mesenchymal stem cells shuttle selected pattern of miRNAs.	Collino	Yes	Human	miRWalk	11	0	0	0	0	4	0
MicroRNA-218 is deleted and downregulated in lung squamous cell carcinoma.	Davidson	No	Human	PicTar; TargetScan; miRBase; miRNAMap	1	0	0	0	0	0	0
Potentially important microRNA cluster on chromosome 17p13.1 in primary peritoneal carcinoma.	Flavin	No	Human	miRGen	2	0	0	0	0	0	0
Identification and characterization of microRNAs by high through-put sequencing in mesenchymal stem cells and bone tissue from mice of age-related osteoporosis.	He	Yes	Mouse	Mireap	8	0	0	0	0	0	4
Detection of microRNA Expression in Human Peripheral Blood Microvesicles	Hunter	Yes	Human	miRanda; TargetScan	1	0	0	0	0	0	0
Association of MicroRNA expression in hepatocellular carcinomas with hepatitis infection, cirrhosis, and patient survival.	Jiang	Yes	Human	miRgate	18	0	0	0	0	0	3	miR-220 removed from list
Abnormal microRNA expression in Ts65Dn hippocampus and whole blood: contributions to Down syndrome phenotypes.	Keck-Wherley	Yes	Mouse	microRNA.org; mirDB; RNA22; TargetScan; microT	12	0	0	0	0	0	0
UVA and UVB Irradiation Differentially Regulate microRNA Expression in Human Primary Keratinocytes	Kraemer	Yes	Human	miRBase; PicTar; TargetScan	9	0	0	0	0	0	1
Deep Sequencing of Small RNA Repertoires in Mice Reveals Metabolic Disorders-Associated Hepatic miRNAs	Liang	Yes	Mouse	TargetScan; miRTarBase; miRecords; TarBase	37	0	0	0	0	0	6
Brain and blood microRNA expression profiling of ischemic stroke, intracerebral hemorrhage, and kainate seizures	Liu	No	Rat	MAMI	5	Not tested
Computational analysis of microRNA function in heart development	Liu	Yes	Mouse	miRanda; TargetScan; PITA; MirTarget2; RNAhybrid; TarBase; miRecords	27	0	1	0	0	1	4
Intrinsic Features in MicroRNA Transcriptomes Link Porcine Visceral Rather than Subcutaneous Adipose Tissues to Metabolic Risk	Ma	Yes	Pig	PicTar; TargetScan; MicroCosm Targets	22	Not tested
Sequencing and bioinformatics-based analyses of the microRNA transcriptome in hepatitis B-related hepatocellular carcinoma.	Mizuguchi	No	Human	miRBase; TargetScan	3	0	0	0	0	0	0
Transcriptome profiling of microRNA by Next-Gen deep sequencing reveals known and novel miRNA species in the lipid fraction of human breast milk	Munch	No	Human	TargetScan; miRanda	10	0	22	0	0	0	4
Direct regulation of microRNA biogenesis and expression by estrogen receptor beta in hormone-responsive breast cancer	Paris	No	Human	TargetScan	67	Not tested						Not tested with empirical algorithm because microRNA list includes unidentified names
MicroRNA profiling of peripheral nerve sheath tumours identifies miR-29c as a tumour suppressor gene involved in tumour progression	Presneau	No	Human	PITA; TargetScan	5	0	0	33	0	0	2
MicroRNA classifiers for predicting prognosis of squamous cell lung cancer	Raponi	No	Human	MAMI	15	0	239	0	0	0	1
Identification and pathway analysis of microRNAs with no previous involvement in breast cancer	Romero-Cordoba	Yes	Human	miRanda; TargetScan; PicTar	130	5573	206	0	2835	26	25
De-regulated microRNAs in pediatric cancer stem cells target pathways involved in cell proliferation, cell cycle and development	Sanchez-Diaz	Yes	Human	BcmicrO	26	2502	28	0	916	1	5
Neuronal MicroRNA Deregulation in Response toAlzheimer’s Disease Amyloid-beta	Schonrock	Yes	Mouse	TargetScan	1	0	0	0	0	0	0
MicroRNA-30c reduces hyperlipidemia and atherosclerosis in mice by decreasing lipid synthesis and lipoprotein secretion	Soh	No	Human	TargetScan	1	0	0	0	0	0	0
Unraveling the global microRNAome responses to ionizing radiation in human embryonic stem cells	Sokolov	Yes	Human	miRanda	39	0	337	0	0	0	23	miR-1975, miR-1308 and miR-1274b not in most recent miRBase so removed
Expression Patterns of MicroRNAs in Porcine Endometrium and Their Potential Roles in Embryo Implantation and Placentation	Su	Yes	Pig	miRanda; TargetScan; miRDB	21	Not tested
MicroRNA-based molecular classification of non-BRCA1/2 hereditary breast tumours	Tanic	No	Human	TarBase; miRTarBase; miRecords; Ingenuity Systems Knowledge database	46	3353	317	4119	1602	24	7	miR-768 removed
MicroRNA Transcriptome in Swine Small Intestine during Weaning Stress	Tao	Yes	Pig	TargetScan	98	Not tested
miRNA expression profile analysis in kidney of different porcine breeds.	Timoneda	No	Pig	DIANA-microT	8	Not tested
Genome-wide analysis of microRNA and mRNA expression signatures in hydroxycamptothecin-resistant gastric cancer cells.	Wu	No	Human	miRGen	25	2480	138	0	0	2	1
Pseudorabies virus infected porcine epithelial cell line generates a diverse set of host microRNAs and a special cluster of viral microRNAs.	Wu	Yes	Pig	miRanda	20	Not tested
Identification and Differential Expression of microRNAs in Ovaries of Laying and Broody Geese (Anser cygnoides) by Solexa Sequencing.	Xu	Yes	Goose	Unclear	367	Not tested
Cellular microRNAs 498 and 320d regulate herpes simplex virus 1 induction of Kaposi's sarcoma-associated herpesvirus lytic replication by targeting RTA.	Yan	Yes	Human	RNAHybrid; PITA; FindTar	109	Not tested						Not tested with empirical algorithm because list includes non-human microRNAs
Identification of hsa-miR-335 as a prognostic signature in gastric cancer.	Yan	Yes	Human	TargetScan	1	0	0	0	0	0	0
MicroRNA dysregulation in the spinal cord following traumatic injury.	Yunta	Yes	Rat	MiRNA-Map	53	Not tested
MicroRNA expression profiling in HCV-infected human hepatoma cells identifies potential anti-viral targets induced by interferon-α.	Zhang	Yes	Human	Jtarget	1	0	0	0	0	0	0
Identification of differentially expressed microRNAs across the developing human brain.	Ziats	Yes	Human	TargetScan; miRDB	25	0	0	0	0	0	12
