# Supplementary material for: Bias in microRNA functional enrichment analysis
Source: Bioinformatics. 2015 Jan 20;31(10):1592–8. doi: 10.1093/bioinformatics/btv023 (PMC4426843; doi:10.1093/bioinformatics/btv023)
Supplement: Supplementary Data [file supp_btv023_supplementary_table_3.xls]

## Sheet: miRNA Lists
Supplementary Table 3: Lists of miRNAs tested in published studies, and unions of genes targeted by these miRNAs as predicted by miRanda, intersection method, and CLIP filtered miRanda
First author	Arndt	Chartoumpekis	Chen	Chen	Cheng	Collino	Davidson	Flavin	He	Hunter	Jiang	Keck-Wherley	Kraemer	Liang	Liu	Mizuguchi	Munch	Presneau	Raponi	Romero-Cordoba	Sanchez-Diaz	Schonrock	Soh	Sokolov	Tanic	Wu	Yan	Zhang	Ziats
Species	Human	Mouse	Human	Human	Mouse	Human	Human	Human	Mouse	Human	Human	Mouse	Human	Mouse	Mouse	Human	Human	Human	Human	Human	Human	Mouse	Human	Human	Human	Human	Human	Human	Human
Number of miRNAs	1	10	176	15	1	11	1	2	8	1	18	12	9	37	27	3	10	5	15	130	26	1	1	39	46	25	1	1	25
miRNA list	hsa-miR-145-5p	mmu-miR-342-3p	hsa-let-7e-5p	hsa-miR-18a-5p	mmu-miR-124-3p	hsa-miR-125b-5p	hsa-miR-218-5p	hsa-miR-197-3p	mmu-miR-139-3p	hsa-miR-486-5p	hsa-let-7c-5p	mmu-miR-802-5p	hsa-let-7c-5p	mmu-let-7c-5p	mmu-miR-1a-3p	hsa-miR-21-5p	hsa-miR-148a-3p	hsa-miR-29a-3p	hsa-miR-210-3p	hsa-miR-129-1-3p	hsa-miR-29b-3p	mmu-miR-9-5p	hsa-miR-30c-5p	hsa-miR-575	hsa-let-7a-5p	hsa-miR-132-3p	hsa-miR-335-5p	hsa-miR-324-5p	hsa-miR-708-3p
		mmu-miR-222-3p	hsa-let-7e-3p	hsa-miR-31-5p		hsa-miR-222-3p		hsa-miR-495-3p	mmu-miR-10b-5p		hsa-let-7g-5p	mmu-miR-7b-5p	hsa-miR-139-5p	mmu-let-7d-5p	mmu-miR-133a-3p	hsa-miR-34a-5p	hsa-let-7a-5p	hsa-miR-29b-3p	hsa-miR-200c-3p	hsa-miR-668-3p	hsa-miR-370-3p			hsa-miR-1915-3p	hsa-let-7b-5p	hsa-miR-224-5p			hsa-miR-26b-5p
		mmu-miR-221-3p	hsa-let-7f-5p	hsa-miR-96-5p		hsa-miR-24-3p			mmu-miR-1247-5p		hsa-miR-26b-5p	mmu-miR-210-3p	hsa-miR-191-5p	mmu-miR-106b-5p	mmu-miR-143-3p	hsa-miR-122-5p	hsa-miR-200c-3p	hsa-miR-29c-3p	hsa-miR-17-5p	hsa-miR-488-3p	hsa-miR-655-3p			hsa-miR-3195	hsa-let-7c-5p	hsa-miR-338-3p			hsa-miR-1912
		mmu-miR-142-3p	hsa-let-7g-5p	hsa-miR-182-5p		hsa-miR-99a-5p			mmu-miR-132-5p		hsa-miR-29c-3p	mmu-miR-181c-5p	hsa-miR-339-3p	mmu-miR-15b-5p	mmu-miR-145a-5p		hsa-miR-146b-5p	hsa-miR-29b-1-5p	hsa-miR-20a-5p	hsa-miR-204-5p	hsa-miR-455-5p			hsa-miR-3196	hsa-let-7d-5p	hsa-miR-452-5p			hsa-miR-548o-3p
		mmu-miR-142-5p	hsa-let-7i-5p	hsa-miR-224-5p		hsa-miR-100-5p			mmu-miR-149-3p		hsa-miR-30e-3p	mmu-miR-155-5p	hsa-miR-361-5p	mmu-miR-185-5p	mmu-miR-21a-5p		hsa-let-7f-5p	hsa-miR-29c-5p	hsa-miR-203a	hsa-miR-215-5p	hsa-miR-517c-3p			hsa-miR-744-5p	hsa-let-7f-5p	hsa-miR-141-3p			hsa-miR-125b-5p
		mmu-miR-21a-5p	hsa-miR-1	hsa-miR-1		hsa-miR-31-5p			mmu-miR-1a-3p		hsa-miR-31-5p	mmu-miR-214-3p	hsa-miR-362-5p	mmu-miR-195a-5p	mmu-miR-24-3p		hsa-miR-30d-5p		hsa-miR-125a-5p	hsa-miR-139-3p	hsa-miR-183-5p			hsa-miR-1908-5p	hsa-let-7g-5p	hsa-miR-200a-3p			hsa-miR-1262
		mmu-miR-335-5p	hsa-miR-100-5p	hsa-miR-9-5p		hsa-miR-16-5p			mmu-miR-223-5p		hsa-miR-99a-5p	mmu-miR-138-5p	hsa-miR-376c-3p	mmu-miR-214-3p	mmu-miR-26a-5p		hsa-miR-103a-3p		hsa-let-7e-5p	hsa-miR-205-5p	hsa-miR-323a-3p			hsa-miR-663a	hsa-let-7i-5p	hsa-miR-200b-3p			hsa-miR-34b-5p
		mmu-miR-146a-5p	hsa-miR-101-5p	hsa-miR-10b-5p		hsa-miR-125a-5p			mmu-miR-532-5p		hsa-miR-99b-5p	mmu-miR-423-5p	hsa-miR-455-3p	mmu-miR-24-3p	mmu-miR-30c-5p		hsa-let-7b-5p		hsa-miR-200a-3p	hsa-miR-654-3p	hsa-miR-132-3p			hsa-miR-3178	hsa-miR-101-3p	hsa-miR-200c-3p			hsa-miR-671-5p
		mmu-miR-146b-5p	hsa-miR-10a-5p	hsa-miR-133a-3p		hsa-miR-21-5p					hsa-miR-100-5p	mmu-miR-369-5p	hsa-miR-501-5p	mmu-miR-361-5p	mmu-miR-182-5p		hsa-let-7g-5p		hsa-miR-106b-5p	hsa-miR-337-5p	hsa-miR-193a-3p			hsa-miR-149-3p	hsa-miR-106a-5p	hsa-miR-371a-3p			hsa-miR-147b
		mmu-miR-379-5p	hsa-miR-10b-5p	hsa-miR-143-3p		hsa-miR-221-3p					hsa-miR-125b-5p	mmu-miR-361-5p		mmu-miR-802-5p	mmu-miR-183-5p		hsa-miR-21-5p		hsa-miR-93-5p	hsa-miR-451a	hsa-miR-629-3p			hsa-miR-4257	hsa-miR-106b-5p	hsa-miR-371a-5p			hsa-miR-539-3p
			hsa-miR-125b-1-3p	hsa-miR-137		hsa-miR-19b-3p					hsa-miR-139-5p	mmu-miR-135b-5p		mmu-miR-378a-5p	mmu-miR-200a-3p				hsa-miR-182-5p	hsa-miR-504-5p	hsa-miR-411-5p			hsa-miR-762	hsa-miR-125b-5p	hsa-miR-372-3p			hsa-miR-30c-1-3p
			hsa-miR-128-3p	hsa-miR-147b							hsa-miR-148a-3p	mmu-miR-223-3p		mmu-miR-122-3p	mmu-miR-200b-3p				hsa-miR-183-5p	hsa-miR-518b	hsa-miR-140-5p			hsa-miR-1469	hsa-miR-126-3p	hsa-miR-373-3p			hsa-miR-145-3p
			hsa-miR-130b-5p	hsa-miR-196a-5p							hsa-miR-150-5p			mmu-miR-100-5p	mmu-miR-335-5p				hsa-miR-106a-5p	hsa-miR-483-5p	hsa-miR-148a-5p			hsa-miR-4281	hsa-miR-1264	hsa-miR-429			hsa-miR-597-5p
			hsa-miR-132-3p	hsa-miR-196b-5p							hsa-miR-200c-3p			mmu-miR-103-3p	mmu-miR-199b-5p				hsa-miR-20b-5p	hsa-miR-497-5p	hsa-miR-21-5p			hsa-miR-614	hsa-miR-130a-3p	hsa-let-7g-5p			hsa-miR-4787-5p
			hsa-miR-135a-5p	hsa-miR-342-3p							hsa-miR-221-3p			mmu-miR-126a-3p	mmu-miR-199a-3p				hsa-miR-224-5p	hsa-miR-486-3p	hsa-miR-181a-5p			hsa-miR-4327	hsa-miR-141-3p	hsa-miR-126-3p			hsa-miR-326
			hsa-miR-135b-5p								hsa-miR-345-5p			mmu-miR-7a-5p	mmu-miR-434-3p					hsa-miR-145-5p	hsa-miR-181c-5p			hsa-miR-2861	hsa-miR-143-3p	hsa-miR-196a-5p			hsa-miR-152-3p
			hsa-miR-140-5p								hsa-miR-372-3p			mmu-miR-128-3p	mmu-miR-503-5p					hsa-miR-543	hsa-miR-146b-5p			hsa-miR-1268a	hsa-miR-15a-5p	hsa-miR-196b-5p			hsa-miR-103a-2-5p
			hsa-miR-141-5p								hsa-miR-377-3p			mmu-miR-130b-3p	mmu-miR-127-3p					hsa-miR-99a-5p	hsa-miR-135b-5p			hsa-miR-24-3p	hsa-miR-15b-5p	hsa-miR-19b-3p			hsa-miR-143-3p
			hsa-miR-141-3p											mmu-miR-135b-5p	mmu-miR-410-3p					hsa-miR-874-3p	hsa-miR-487b-3p			hsa-miR-1228-5p	hsa-miR-16-5p	hsa-miR-27a-3p			hsa-miR-101-3p
			hsa-miR-142-3p											mmu-miR-139-5p	mmu-miR-483-5p					hsa-miR-100-5p	hsa-miR-494-3p			hsa-miR-638	hsa-miR-17-5p	hsa-miR-31-5p			hsa-miR-3200-5p
			hsa-miR-143-5p											mmu-miR-145a-5p	mmu-miR-744-5p					hsa-miR-136-3p	hsa-miR-101-3p			hsa-miR-1275	hsa-miR-191-5p	hsa-miR-365a-3p			hsa-miR-3607-3p
			hsa-miR-145-5p											mmu-miR-17-5p	mmu-let-7e-5p					hsa-miR-517a-3p	hsa-miR-187-3p			hsa-miR-711	hsa-miR-193a-3p	hsa-miR-424-5p			hsa-miR-4760-5p
			hsa-miR-146a-5p											mmu-miR-18a-5p	mmu-miR-152-3p					hsa-miR-376c-3p	hsa-miR-519a-3p			hsa-miR-671-5p	hsa-miR-195-5p	hsa-miR-7-5p			hsa-miR-3688-3p
			hsa-miR-146b-5p											mmu-miR-193b-3p	mmu-miR-214-3p					hsa-let-7c-5p	hsa-miR-138-2-3p			hsa-miR-3197	hsa-miR-199a-3p	hsa-miR-98-5p			hsa-miR-585-3p
			hsa-miR-148a-3p											mmu-miR-574-5p	mmu-miR-322-5p					hsa-miR-23b-3p	hsa-miR-25-5p			hsa-miR-1909-3p	hsa-miR-199a-5p	hsa-miR-99a-5p			hsa-miR-3617-5p
			hsa-miR-151a-3p											mmu-miR-196a-5p	mmu-miR-376a-3p					hsa-miR-487b-3p	hsa-miR-19a-5p			hsa-miR-3141	hsa-miR-200a-3p
			hsa-miR-153-3p											mmu-miR-5121	mmu-miR-208a-3p					hsa-miR-139-5p				hsa-miR-3180-3p	hsa-miR-200b-3p
			hsa-miR-154-3p											mmu-miR-20a-5p						hsa-miR-125b-5p				hsa-miR-92b-5p	hsa-miR-200c-3p
			hsa-miR-155-5p											mmu-miR-210-3p						hsa-miR-655-3p				hsa-miR-187-5p	hsa-miR-22-3p
			hsa-miR-15a-3p											mmu-miR-22-5p						hsa-miR-30a-5p				hsa-miR-513a-5p	hsa-miR-222-3p
			hsa-miR-15b-3p											mmu-miR-224-5p						hsa-miR-135a-5p				hsa-miR-1973	hsa-miR-23a-3p
			hsa-miR-16-5p											mmu-miR-27a-3p						hsa-miR-143-3p				hsa-miR-370-3p	hsa-miR-23b-3p
			hsa-miR-181a-5p											mmu-miR-301b-3p						hsa-miR-489-3p				hsa-miR-494-3p	hsa-miR-24-3p
			hsa-miR-181a-3p											mmu-miR-338-3p						hsa-miR-31-5p				hsa-miR-1914-3p	hsa-miR-26a-5p
			hsa-miR-181c-5p											mmu-miR-342-5p						hsa-miR-376a-3p				hsa-miR-940	hsa-miR-26b-5p
			hsa-miR-181d-5p											mmu-miR-455-3p						hsa-miR-296-5p				hsa-miR-1260b	hsa-miR-29a-3p
			hsa-miR-182-3p											mmu-miR-452-3p						hsa-miR-145-3p				hsa-miR-675-5p	hsa-miR-29b-3p
			hsa-miR-186-5p																	hsa-miR-656-3p				hsa-miR-874-3p	hsa-miR-29c-3p
			hsa-miR-18a-5p																	hsa-miR-379-5p				hsa-miR-612	hsa-miR-30a-5p
			hsa-miR-190a-5p																	hsa-miR-335-5p					hsa-miR-30b-5p
			hsa-miR-192-3p																	hsa-miR-494-3p					hsa-miR-30c-5p
			hsa-miR-193a-3p																	hsa-miR-195-5p					hsa-miR-30d-5p
			hsa-miR-196a-5p																	hsa-miR-382-5p					hsa-miR-30e-5p
			hsa-miR-196b-5p																	hsa-miR-369-5p					hsa-miR-34a-5p
			hsa-miR-199a-3p																	hsa-miR-422a					hsa-miR-374a-5p
			hsa-miR-199b-3p																	hsa-miR-328-3p					hsa-miR-93-5p
			hsa-miR-199a-5p																	hsa-miR-758-3p
			hsa-miR-199b-5p																	hsa-miR-889-3p
			hsa-miR-19a-3p																	hsa-miR-127-3p
			hsa-miR-19b-3p																	hsa-miR-202-3p
			hsa-miR-19b-1-5p																	hsa-miR-218-5p
			hsa-miR-200a-3p																	hsa-miR-10b-5p
			hsa-miR-200c-3p																	hsa-miR-206
			hsa-miR-205-5p																	hsa-miR-944
			hsa-miR-206																	hsa-miR-19b-3p
			hsa-miR-21-5p																	hsa-miR-27a-3p
			hsa-miR-214-5p																	hsa-miR-433-3p
			hsa-miR-216a-5p																	hsa-miR-9-5p
			hsa-miR-216b-5p																	hsa-miR-148a-3p
			hsa-miR-219a-5p																	hsa-miR-135b-5p
			hsa-miR-221-3p																	hsa-let-7b-5p
			hsa-miR-25-3p																	hsa-miR-29c-3p
			hsa-miR-26a-5p																	hsa-miR-99a-3p
			hsa-miR-28-3p																	hsa-miR-92a-1-5p
			hsa-miR-28-5p																	hsa-miR-579-5p
			hsa-miR-299-3p																	hsa-miR-140-5p
			hsa-miR-29a-5p																	hsa-miR-450a-5p
			hsa-miR-29c-3p																	hsa-miR-101-3p
			hsa-miR-301b																	hsa-miR-512-3p
			hsa-miR-302a-3p																	hsa-miR-539-5p
			hsa-miR-302c-5p																	hsa-miR-26a-5p
			hsa-miR-302c-3p																	hsa-miR-125b-1-3p
			hsa-miR-30a-3p																	hsa-miR-134-5p
			hsa-miR-30b-3p																	hsa-miR-29a-3p
			hsa-miR-30d-3p																	hsa-miR-338-3p
			hsa-miR-30e-5p																	hsa-miR-26b-5p
			hsa-miR-30e-3p																	hsa-let-7e-5p
			hsa-miR-31-5p																	hsa-miR-30c-5p
			hsa-miR-31-3p																	hsa-miR-455-5p
			hsa-miR-32-5p																	hsa-miR-424-5p
			hsa-miR-320a																	hsa-miR-199a-3p
			hsa-miR-330-5p																	hsa-miR-133a-3p
			hsa-miR-331-5p																	hsa-miR-27b-3p
			hsa-miR-339-3p																	hsa-miR-542-3p
			hsa-miR-339-5p																	hsa-miR-410-3p
			hsa-miR-33a-5p																	hsa-miR-199a-5p
			hsa-miR-33a-3p																	hsa-miR-19a-3p
			hsa-miR-33b-5p																	hsa-miR-10b-3p
			hsa-miR-345-5p																	hsa-let-7d-5p
			hsa-miR-34a-5p																	hsa-miR-222-5p
			hsa-miR-34b-3p																	hsa-miR-222-3p
			hsa-miR-361-3p																	hsa-miR-212-3p
			hsa-miR-367-3p																	hsa-miR-125a-3p
			hsa-miR-369-5p																	hsa-miR-214-3p
			hsa-miR-370-3p																	hsa-miR-335-3p
			hsa-miR-373-5p																	hsa-miR-361-5p
			hsa-miR-373-3p																	hsa-miR-126-3p
			hsa-miR-374a-3p																	hsa-miR-152-3p
			hsa-miR-376c-3p																	hsa-miR-19b-1-5p
			hsa-miR-410-3p																	hsa-miR-34a-5p
			hsa-miR-412-5p																	hsa-miR-214-5p
			hsa-miR-425-5p																	hsa-miR-30e-3p
			hsa-miR-429																	hsa-miR-432-5p
			hsa-miR-431-5p																	hsa-miR-196b-5p
			hsa-miR-448																	hsa-miR-30a-3p
			hsa-miR-450a-5p																	hsa-miR-181a-2-3p
			hsa-miR-451a																	hsa-miR-26b-3p
			hsa-miR-323b-5p																	hsa-miR-491-5p
			hsa-miR-454-3p																	hsa-miR-181c-5p
			hsa-miR-455-3p																	hsa-miR-769-5p
			hsa-miR-455-5p																	hsa-miR-324-3p
			hsa-miR-485-5p																	hsa-miR-28-3p
			hsa-miR-491-3p																	hsa-miR-320a
			hsa-miR-496																	hsa-miR-331-5p
			hsa-miR-497-5p																	hsa-miR-183-3p
			hsa-miR-499a-5p																	hsa-miR-454-5p
			hsa-miR-502-5p																	hsa-let-7g-3p
			hsa-miR-505-3p																	hsa-miR-592
			hsa-miR-509-3p																	hsa-miR-190b
			hsa-miR-514a-3p																	hsa-miR-449a
			hsa-miR-517a-3p																	hsa-miR-760
			hsa-miR-517c-3p																	hsa-miR-210-3p
			hsa-miR-519b-3p																	hsa-miR-148b-5p
			hsa-miR-520a-3p																	hsa-miR-188-5p
			hsa-miR-520b																	hsa-miR-425-5p
			hsa-miR-520d-3p																	hsa-miR-877-5p
			hsa-miR-520g-3p																	hsa-miR-629-3p
			hsa-miR-526b-3p																	hsa-miR-301b
			hsa-miR-532-5p																	hsa-miR-636
			hsa-miR-539-5p																	hsa-miR-21-5p
			hsa-miR-541-5p
			hsa-miR-542-5p
			hsa-miR-545-3p
			hsa-miR-548a-3p
			hsa-miR-555
			hsa-miR-563
			hsa-miR-568
			hsa-miR-569
			hsa-miR-571
			hsa-miR-576-3p
			hsa-miR-578
			hsa-miR-582-3p
			hsa-miR-586
			hsa-miR-587
			hsa-miR-588
			hsa-miR-589-3p
			hsa-miR-590-3p
			hsa-miR-591
			hsa-miR-592
			hsa-miR-593-5p
			hsa-miR-601
			hsa-miR-605-3p
			hsa-miR-606
			hsa-miR-613
			hsa-miR-629-5p
			hsa-miR-633
			hsa-miR-639
			hsa-miR-643
			hsa-miR-649
			hsa-miR-651-5p
			hsa-miR-652-3p
			hsa-miR-655-3p
			hsa-miR-660-5p
			hsa-miR-662
			hsa-miR-7-1-3p
			hsa-miR-758-3p
			hsa-miR-760
			hsa-miR-765
			hsa-miR-767-5p
			hsa-miR-769-5p
			hsa-miR-876-3p
			hsa-miR-888-5p
			hsa-miR-92a-3p
			hsa-miR-93-5p
			hsa-miR-96-5p
			hsa-miR-99a-5p

## Sheet: miRanda Targets
First author	Arndt	Chartoumpekis	Chen	Chen	Cheng	Collino	Davidson	Flavin	He	Hunter	Jiang	Keck-Wherley	Kraemer	Liang	Liu	Mizuguchi	Munch	Presneau	Raponi	Romero-Cordoba	Sanchez-Diaz	Schonrock	Soh	Sokolov	Tanic	Wu	Yan	Zhang	Ziats
Species	Human	Mouse	Human	Human	Mouse	Human	Human	Human	Mouse	Human	Human	Mouse	Human	Mouse	Mouse	Human	Human	Human	Human	Human	Human	Mouse	Human	Human	Human	Human	Human	Human	Human
Number of Target Genes	1400	4158	12855	6079	729	5193	744	1929	5521	447	7306	6872	4789	10524	8712	2496	5065	3481	6951	12416	7811	1525	832	10057	9351	7820	961	793	8978
Gene List	HSPA5	Cers6	RNF14	RNF14	Cers6	DUOXA1	ZDHHC15	HSPA2	Cers6	PGAP1	RNF14	Cers6	HIF3A	Cers6	Cers6	SSPN	HIF3A	HIF3A	RNF14	RNF14	HIF3A	Cers6	SMARCC2	DUOXA1	RNF14	RNF14	PGAP1	SYNPO	RNF14
	PROCA1	Sorl1	DUOXA1	HIF3A	Chic1	SSPN	PGM2L1	AGK	4932442E05Rik	AC010547.9	RNF11	Cers4	RNF14	Plekhg2	Cers5	PGM2L1	DUOXA1	DUOXA1	UBE2Q2	DUOXA1	UBE2Q2	Atp13a3	PGM2L1	RNF10	HIF3A	HIF3A	PCSK9	PRKAG3	HIF3A
	TULP4	Cers5	UBE2Q2	UBE2Q2	Tmem206	RNF11	PCSK2	NCBP1	Cers2	TAP2	REM2	Plekhg1	NYX	Cers4	Hspbap1	HIST1H4E	UBE2Q2	AGL	RNF10	UBE2Q2	RNF11	Ehf	NCBP1	RNF13	RNF10	RNF11	RYK	CPD	UBE2Q2
	EMILIN2	Hspbap1	RNF10	RNF10	Hs1bp3	PGM2L1	STK10	NCBP2	Cers3	CRKL	UCHL5	Cers3	UBE2Q2	Cers5	Cers3	AC145212.1	GTF2I	RNF11	RNF11	RNF10	RNF13	Ndc1	ZCCHC14	REM1	REM2	UCHL5	CTNNA3	SBF1	RNF10
	PIK3CA	Cers3	RNF11	FGFR1OP2	Wrn	CHD8	PCSK5	PGM2L1	Plekhg4	NDEL1	ATRX	Plekhg4	AGK	Hspbap1	Plekhg4	HIST1H4H	PGM2L1	NCBP2	MVB12B	RNF11	RPEL1	C77370	STK10	REM2	UCHL5	PMM2	NIPA1	HIPK2	RNF11
	PIK3CB	Cers1	RNF13	FHIT	Cmpk1	REM2	IFNAR2	NIPA2	Plekhg5	SEMA4B	PMM2	Cers1	RNF11	Cers3	Cers1	CD226	AC145212.1	HSPA9	ATRX	RNF13	UCHL5	Rpgrip1	IL6ST	RPEL1	PMM2	ZNF709	ADAM22	MOCS1	REM2
	SLC28A1	Nsa2	REM1	ZNF709	Cpne1	HSPA8	MOCS2	NIPA1	Bpifb3	SMG6	ZNF709	Nsa2	HSPA5	Plekhg4	Zfp846	LIFR	NELFA	FUT4	ZNF708	REM1	ATRX	Cyp2c29	HIPK3	MVB12B	ASS1	ZNF708	SCG3	PPWD1	RPEL1
	KDM2B	Atp13a3	REM2	ZNF701	Ehf	PROCA1	HIPK1	NELFA	Bckdk	C14orf159	ZNF708	Zfp846	PGM2L1	Plekhg5	Nampt	ZNF709	FUT4	LIFR	ZNF879	REM2	PMM2	Syt9	HIPK2	ATRX	FHIT	ZNF879	PCSK7	RGPD8	UCHL5
	DHX8	Zfp846	RPEL1	CAMK4	Cux1	ATF2	JPH1	TYW3	Bpifb4	NAPB	ZNF879	Eri3	NIPA1	Nsa2	Man2a2	ATRIP	MVB12B	CSNK2A2	ZNF701	RPEL1	ZNF709	Scube1	MFAP3	PMM2	ZNF709	COPRS	TMCO6	BLOC1S6	FGFR1OP2
	PPHLN1	Nampt	UCHL5	RNF114	Foxa3	HIST1H4L	LIFR	LIFR	4931406P16Rik	DHX8	ZNF701	Bpifb1	NELFA	Zfp846	4932442E05Rik	GPR180	LIFR	PMM2	ZNF707	UCHL5	ZNF708	Rasl12	LIFR	PMM1	ZNF708	CAMK4	PCSK5	NTNG1	ATRX
	ZNF44	Man2a2	FGFR1OP2	RNF115	Kpna4	PPP2R2A	PPWD1	MVB12A	Shank3	LARP4	ZNF707	Cers5	FUT4	Nampt	Ndc1	PIK3CB	EMILIN2	ZIK1	CAMK4	FGFR1OP2	ZNF879	Sos1	ZIK1	ASS1	ZNF879	RNF114	HIPK3	LHX6	PMM2
	SIRPA	Ehf	CSNK2A2	ZC3H15	Bpifb4	ARFRP1	SEMA4A	GPR180	Shank1	WDR1	CAMK4	Man2a1	SLC17A5	Yod1	Bckdk	RP11-113D6.10	ZIK1	CEACAM1	RNF114	CSNK2A2	ZNF701	Zfhx3	LHX1	ZNF709	DISC1	RNF115	HIPK2	DERL1	PMM1
	NUP98	Plekhg1	ATRX	SPN	Rybp	PCSK9	ADD2	PIK3CB	Syt9	NUP98	RNF114	Bckdk	AGL	Plekhg1	Cers2	CAMK4	GNPTAB	ZNF879	RNF115	ATRX	ZNF700	Brip1	LHX8	ZNF708	CAMK1	ZC3H15	MFAP3	CYP46A1	NCBP1
	XPC	C77370	PMM2	RNF111	Scube3	LIFR	OTUD7B	CAMK4	Mier1	XPC	RNF115	4931406P16Rik	LIFR	Ndc1	Shank3	STK24	PAWR	DISC1	SPN	PMM2	ZNF707	Hes2	LHX9	ATRIP	COPRS	SPN	ZBTB8B	CDC42SE2	ZNF709
	SP4	Lphn2	PMM1	PISD	Otud7b	CSNK2A2	LHX4	ZSWIM6	Mier2	RNASEH1	ZC3H15	Gm9573	CSNK2A2	Bckdk	Shank1	SPTLC2	ADIPOQ	GPR180	HMGCLL1	PMM1	CAMK4	Cnppd1	MIB1	ZNF703	ZNF700	RNF111	GPM6B	COMMD7	ZNF708
	MUC4	Ranbp10	NCBP1	DHX8	Sp1	PMM2	LHX9	RNF115	Syt3	SP5	SPN	Shank3	GRB10	4931406P16Rik	Syt9	HMGCLL1	ALDH6A1	SLC28A3	DHX8	NCBP1	RNF114	Bcl2	PTGER3	STYXL1	ZNF707	DHX8	SAR1B	C14orf159	ZNF879
	OPA3	Sde2	ZNF709	NSRP1	Rnf181	UQCC2	CDC42SE2	SPTLC2	Syt6	STK4	DHX8	Shank1	PMM2	Shank3	Syt1	TMEM56	ZNF709	ZNF701	SP9	ZNF709	RNF115	Ccdc116	NAPG	ZNF701	CAMK4	TCOF1	SCN3A	SCN4B	CAMK1
	ZNF670	Scube3	ZNF708	XPC	Epc1	PAWR	CAMK4	HMGCLL1	Syt7	TMEM184A	NUP98	Syt9	ZIK1	Shank1	Mier2	IRX4	ZNF708	RP11-113D6.10	NUP98	ZNF708	SPN	Ube3c	N6AMT1	ZNF707	RNF114	NUP98	DLG1	ABCD4	ZNF701
	CLEC2D	Scube1	ZNF879	SP1	Slc39a8	ARHGEF40	RNF114	TMEM56	Tom1	DBNL	XPC	Mier1	GNPTAB	Syt9	Mier3	SIRPG	IRS1	CAMK4	XPC	ZNF879	HMGCLL1	Hmga1-rs1	RNF115	CAMK4	RNF115	XPC	OTUD7B	B3GALT5	ZNF707
	ZNF678	Plekhg3	ZNF703	SP2	Slc39a9	CNTROB	ESPL1	TMEM57	Dag1	LMTK2	SP1	Mier2	ADIPOQ	Mier1	Syt4	PPHLN1	GPR180	RNF115	SP1	DISC1	GRIN1	Naa15	SPTLC2	RNF114	ZC3H15	SP1	SMG1	SLITRK4	CAMK4
	NSL1	Sos1	SPR	SP3	Neo1	ZNF709	HBS1L	ABCD4	Naf1	AKAP2	SP3	Mier3	NCBP1	Syt3	Syt6	ZNF43	PIK3CA	SPTLC2	SP2	ZNF703	DHX8	Unc5c	SPTLC3	RNF115	SPN	SP3	LHX6	MAN2C1	RNF114
	UGCG	Camkk2	ZNF700	SP4	Rbm33	ZNF879	ABCD4	SIRPG	Cebpa	POLR3D	SP4	Syt6	ALDH6A1	Syt4	Syt7	XPC	ZNF701	SPN	LRRTM2	SPR	NSRP1	Rtel1	SV2C	SPN	HMGCLL1	SP4	GPR180	SIRPA	RNF115
	ATP2A2	Syt1	ZNF707	CAMKV	Smarcad1	CRKL	YAF2	PPHLN1	Il31ra	PTEN	SP5	Syt7	CEACAM1	Syt6	Cnppd1	PPP2R2D	RP11-113D6.10	HMGCLL1	SP4	ZNF700	NUP98	Rab27b	HBS1L	GRIN1	GRIN1	SP7	PIK3CB	SP1	ZC3H15
	ITGA7	Mier3	CAMK4	GOLIM4	Homer2	DISC1	RGS5	XPC	Sacs	MAG	SP6	Pbld1	ZNF708	Syt7	Exosc10	LRRTM2	CAMK4	KDM2A	SP6	ZNF707	SP1	Szrd1	NIPA1	DHX8	DHX8	GOLIM4	PRNP	FAM129B	SPN
	MGST2	Syt6	RNF114	OPA3	Pxmp4	GPR180	PCDH11X	SP1	Zfp710	CEP78	CAMKV	Cebpa	VRTN	BC024139	Cebpb	CRB1	L3MBTL3	TMEM57	CAMKV	CAMK4	SP3	Mllt3	YAF2	TCOF1	NUP98	OPA3	PTGER3	CAMK2B	RNF111
	GTF3C4	Syt7	RNF115	RAB40C	Aurka	PIK3CA	PCDH11Y	KIAA1244	Rbm8a	RASGRP2	GOLIM4	Cebpg	GPR180	Cnppd1	Cebpa	CAMKV	RNF114	MEI4	GOLIM4	RNF114	SP4	Ranbp10	NR5A2	NUP98	XPC	OPA1	IRAK3	CAMKV	GRIN1
	SWAP70	Gpx3	ZC3H15	KLLN	Kctd10	PIK3CB	ZNF44	PPP2R2C	Zfp715	NOP2	OPA3	Sacs	PIK3CA	Aqp11	Cebpg	OPA3	RNF115	IRX2	OPA3	RNF115	SP6	Tab1	DOC2A	XPC	SP1	RAB40C	KDM2B	PIK3C2B	DHX8
	XPO1	Gpx6	SPN	ITGA8	Bri3bp	SLC28A1	DIAPH2	OPA3	Mllt6	UROS	OPA1	Zfp710	ZNF701	Rxfp1	Il31ra	ZNF793	SPTLC3	SIRPG	OPA1	ZC3H15	CAMKV	Ercc4	PPHLN1	SP1	SP3	RAB40B	YAF2	SMARCD1	NSRP1
	ZNF451	Cacybp	RNF111	ITGA9	Ube3a	ZNF707	BCAT1	OPA1	Mllt1	MYO18B	RAB40C	Zfp715	SLC28A1	Pmvk	Sacs	PIK3C3	SPN	CBLB	RAB40C	SPN	GOLIM4	Exd2	REEP3	SP2	SP4	COL7A1	ZMYM2	MUC13	NUP98
	XPO7	Gm14443	GRIN1	RP4-559A3.7	Gys1	CAMK4	EHF	PIK3C3	Mllt3	RC3H2	RAB40B	Mllt4	ZNF707	Car8	Zfp710	RAB40C	HMGCLL1	ZNF43	KLLN	RNF111	OPA3	Mme	MDFIC	SP4	SP6	KLLN	LARP1	IFT122	XPC
	BACH2	Gm14440	DHX8	ATP2A2	Glg1	RAD51B	SERP1	PRRG4	Krt6b	SERPINE1	COL7A1	Mllt6	CAMK4	Gcgr	Zfp711	RAB40B	KDM2A	FOXA3	NOP9	GRIN1	OPA1	Tap1	RNASEH1	SP6	CAMKV	NSL1	IGF1R	MGAT3	SP1
	TTL	Hes7	DHX9	ITGA1	Vipr2	MAP2K4	OSBPL9	ZNF671	Rtf1	PPP1R1A	GTSE1	Zfp719	PTPLB	Exosc10	Rbm8a	HIPK3	ZNF792	NUP98	ITGA9	DHX8	RAB40C	Adcy6	SP4	CAMKV	OPA3	ITGA9	WDR4	IFNAR2	XPA
	KSR2	Avpr1b	TCOF1	ITGA2	Syne1	ITPKB	MON2	HIPK2	Krt6a	LILRB3	MYO3A	Mllt1	SMCHD1	Cebpa	Zfp715	PRRG3	KDM2B	SP1	UGCG	SP9	COL7A1	Adcy7	FXR1	GOLIM4	OPA1	UGCG	LARP4	LMTK2	SP3
	CHST3	Bri3bp	NSRP1	ITGA3	Rnf170	SPTLC2	SMARCD2	SNN	Gm4861	DARS	ITGA9	Mllt3	RNF115	Cebpg	Mllt4	WHSC1	ABCD4	KIAA1244	MYO3B	TCOF1	ITGA8	Ppp1r2	OSBPL8	OPA3	RAB40C	MYO3B	SP1	WHSC1	SP4
	RPS6KA1	Samd10	NUP98	RIT1	Fndc3b	HMGCLL1	ABLIM3	WHSC1	Uprt	KCNMA1	UGCG	Rtf1	SPTLC2	Il31ra	Mllt6	PARP14	SIRPG	CEACAM6	ATP2A2	NSRP1	ITGA9	Loh12cr1	CXCL12	OPA1	RAB40B	ATP2A1	KIAA1244	TUBB4A	SP6
	RPS6KA6	Pdgfrb	XPC	ITGA7	Rmi2	KDM2A	APBA1	CLEC2D	Nupl2	LSS	MYO3B	Pramef8	SPTLC3	Sacs	Mllt1	TRAPPC2	PPHLN1	CRB1	ITGA1	NUP98	UGCG	Wls	KCNJ6	RAB40C	COL7A1	ATP2A2	SP4	D2HGDH	CAMKV
	ATAD2	Ccdc116	SP1	DENND4A	Nipal1	TMEM57	IL6ST	MAF	Clcnka	KSR2	ATP2A2	Crtc1	SPN	Acss2	Mllt3	TRAPPC4	DIMT1	SP6	ITGA2	XPC	ATP2A2	Klhl42	ZNF677	RAB40B	KLLN	ITGA1	BCAT1	PSMB3	OPA3
	C22orf29	Ube3c	XPA	DENND4C	Cebpa	GRIN1	SGK2	CTBP1	Ndrg3	CDAN1	ITGA1	Nosip	HMGCLL1	Zfp712	Rtf1	OVCH1	FAM162A	PPP2R2B	ITGA3	SP1	ITGA1	Slc7a6	IFNAR2	COL7A1	OVCH1	ITGA2	RIC3	STARD9	OPA1
	FRAT2	Dzip3	SP3	PHLDA1	Zfp9	SGSM3	PRRG3	UGCG	H13	SDK1	ITGA2	Btg2	KDM2A	Zfp710	Heca	CTBP1	ZNF43	OPA3	RIT1	XPA	ITGA2	Lrit1	AKAP6	KLLN	NSL1	ITGA3	PIK3C2B	KLC1	RAB40C
	UTP23	Ube3a	NUP93	HRH4	Maob	AC145212.1	WHSC1	EIF2AK2	Hnf1b	TSPYL6	ITGA3	Btg1	KDM2B	Zfp711	Krt6a	NOP9	NUP98	PIK3C3	ITGA7	SP3	ITGA3	Slc7a2	WHSC1	B2M	ITGA9	ITGA5	PIK3C2G	KLC2	RAB40B
	SESN3	Fam78a	SP5	FBXL12	Kcnq5	DHX8	CCND2	EVL	Lingo3	KCNQ3	ITGA5	Zswim4	SGSM3	Rbm8a	Pramef8	ITGA9	XPC	RAB40C	DENND4C	SP4	ITGA4	Slc7a1	EDIL3	MYO3A	UGCG	RIT1	OPA3	NLN	KLLN
	LRPAP1	Uqcrq	SP6	HRH1	Mreg	PPHLN1	POP4	ATP2A2	Lingo1	HOXC12	ITGA6	Pif1	ABCD4	Zfp715	Gm4861	ATP2A2	SP1	RAB40B	SWAP70	SP5	ITGA5	Col16a1	GM2A	UGCG	MYO3B	ITGA7	ANKDD1A	NYAP2	NOP9
	SMAD5	Vhl	SP7	FBXL19	Ptprb	DIMT1	EIF5A2	MFSD10	Tshz2	ING5	ITGA7	Nupl2	IRX2	Mllt4	Nosip	ALDH3A2	KIAA1244	PRRG4	PHLDA1	SP6	RIT1	Sash1	ZNF678	MYO3B	ATP2A1	DENND4C	OSBPL3	TNKS	ITGA9
	VAPB	Akt2	GOLIM4	SDK1	Evi5	TNS3	HHIP	GTF3C5	Ptplad1	ZMIZ1	DENND4C	Ndrg1	SIRPG	Mllt6	Btg2	EVC	SP4	DUSP28	PAMR1	SP7	ITGA7	Mplkip	MAF	RP4-559A3.7	ATP2A2	SWAP70	ALS2CL	ITGA9	UGCG
	VAPA	Lamc1	OPA3	SDK2	Oprk1	JRKL	TNKS	IQSEC1	Xiap	KCNH6	SWAP70	Ndrg3	CBLB	Zfp719	Btg1	RIT1	SP5	ZNF674	HRH4	GOLIM4	DENND4A	Cacna1h	PSTK	ATP2A1	ITGA1	PHLDA1	MUC13	LGR6	MYO3B
	SMAD3	Uqcrh	OPA1	THSD4	Ptprj	SIRPA	FBXW11	SWAP70	Syt1	CBL	PHLDA1	Mak16	ZNF45	Mllt1	Zswim5	MFSD10	PPP2R2C	COL7A1	FBXL12	OPA3	DENND4C	Dpp10	IPCEF1	ATP2A2	ITGA2	HRH4	RAB40B	RASL10B	RP4-559A3.7
	NPHP3	Rmi2	RHEB	COL4A6	Impact	CYP4F22	TRPM1	IQSEC2	Il17b	ZNF426	HRH4	Ttc30a1	ZNF43	Mllt3	Zswim6	MFSD12	CAMKV	ZNF671	HRH2	OPA1	SWAP70	Cxcl9	CEP78	ATP2A3	ITGA3	FBXL12	CXCL16	ITGA1	ATP2A2
	FKTN	Tspan2	RAB40C	COL4A4	Rpp40	XPC	ACVR1C	TYK2	Speer4a	GPX8	FBXL12	H13	NSRP1	Pramef6	Zswim7	SWAP70	ADRB3	AP5S1	CYP27B1	RAB40C	PHLDA1	Clrn3	ZNF770	ITGA1	ITGA4	CYP27B1	CDRT4	ITGA2	ATP2A3
	EXOSC10	Cacna2d1	RAB40B	COL4A3	Zfp280d	SP1	DTL	XPO1	Runx1t1	TTC39A	HRH2	Hnf1b	XPC	Rtf1	Nupl1	CD99L2	ZNF70	WHSC1	HRH1	RAB40B	UFSP2	Pskh1	SRSF10	ITGA2	ITGA5	HRH1	STRBP	QSOX1	ITGA1
	GDAP2	Cebpg	RAB40A	COL4A1	Aftph	KIAA1244	ANO4	ZNF451	Kcnc4	ATXN2	HRH1	Gga3	SP1	Pramef8	Nupl2	ZNF71	NUP50	KLLN	SDK1	COL7A1	PAMR1	Mphosph9	TNKS	ITGA3	ITGA6	SDK1	ZNF285	MYO18B	ITGA2
	GDAP1	Cep170	COL7A1	CHST3	Slc22a5	CEACAM6	ITGA2	XPO4	Porcn	ABHD17B	FBXL19	Gga2	SP3	Cybb	Ndrg1	ZNF451	OPA3	CLEC2D	THSD4	GTSE1	HRH4	Mrpl11	RASGRP3	ITGA5	ITGA7	SDK2	DBNL	PUM1	ITGA3
	PLRG1	Unc5c	GTSE1	CHST4	Tbc1d20	SP4	RAB6A	XPO7	Tex9	KLHL21	SDK1	Lingo3	PPP2R2A	Nosip	Ndrg3	HPSE2	OPA1	ZNF678	CHST9	B2M	FBXL12	Tex9	ENOX2	ITGA6	DENND4C	GRP	AKAP2	C1QL3	ACO1
	SZT2	Mettl2	B2M	ITGAV	Blk	MUC6	CELF1	BACH2	Kcnc1	SMAD2	SDK2	Ptplad2	KCNF1	Btg2	Mak16	LILRB3	PIK3C3	MAF	COL4A6	OVCH1	HRH2	Mkl2	TNFSF15	ITGA7	SWAP70	THSD4	FKBP5	IQSEC3	RIT2
	ILDR2	Mettl3	OVCH1	ITGAM	Wipf2	SP6	RAB6C	RASEF	Kcnc2	SPTA1	THSD4	Tshz3	CAMKV	Btg1	H13	LILRB1	RAB40C	CTBP1	COL4A4	SLC7A11	HRH1	Ncl	DSTYK	DENND4A	PHLDA1	CHST9	WHSC1	TMEM132C	RIT1
	MYLK4	Slc25a12	SLC7A11	HLF	Cep135	CAMKV	NXF1	TTL	Kcnc3	SLC4A4	CHST9	Ptplad1	GOLIM4	Zscan18	Hnf1b	XPO6	MTMR3	NSL1	COL4A3	ITGA8	FBXL19	Itpripl2	NOVA1	DENND4B	UFSP2	COL4A6	MBTD1	TMEM132B	ITGA7
	SH2B3	Heg1	ITGA8	FAM134B	Gad2	MTMR11	MYO18A	KSR2	Ralgps2	NPHP4	COL4A6	Xiap	NUP50	Smok3a	Gga3	BACH2	ZNF677	ITGA9	COL4A2	ITGA9	SDK1	Prrg1	CELF4	DENND4C	HRH4	COL4A4	DDX46	CYP11A1	DENND4A
	RAB11FIP4	Sf3a1	ITGA9	SMAD9	Poc1b	OPA3	MYO18B	SDK1	Ralgps1	CTH	COL4A5	Mplkip	TDO2	Smok3b	Gga2	KIR2DS1	TRAPPC8	UGCG	COL4A1	UGCG	SDK2	Slc30a10	PDS5A	SWAP70	FBXL12	COL4A3	ARHGAP12	WDR48	DENND4C
	MCF2L	Sacs	UGCG	TRERF1	Six4	ZNF793	SFXN2	XPOT	Mkl2	NDUFV3	COL4A4	Speer4e	OPA3	Uprt	Lingo4	GRAP2	ZNF672	EVL	CHST1	MYO3B	GRP	Cmah	ITGA6	PHLDA1	HRH2	COL4A2	PAIP2B	CCT5	SWAP70
	ADARB1	S1pr2	MYO3B	LRPAP1	Dhodh	PIK3C3	PEG10	THSD4	Tex2	CLEC5A	COL4A3	Speer4f	OPA1	Zswim4	Lingo3	MYPN	ZNF671	ATP2A2	CHST3	ATP2A1	THSD4	Ermp1	PDS5B	PHLDA3	CYP27B1	COL4A1	ARHGAP18	AHSA1	PHLDA1
	METTL20	Rab11fip3	RP4-559A3.7	SMAD5	Zfp263	RAB40C	TMEM132B	COL4A3	Slc30a10	NCOA6	COL4A2	Speer4a	PIK3C3	Zswim5	Lingo1	HRH3	ZNF670	PTBP3	GCLM	ATP2A2	COL4A6	Tmem207	RC3H1	PHLDA2	HRH1	CHST1	STARD5	TBC1D20	UFSP2
	WNT2B	Rab27b	ATP2A1	SMAD7	Ept1	RAB40B	CETN2	EPS15L1	Cmah	GDAP2	COL4A1	Speer4b	RAB40C	Pif1	Ptplad2	TTL	TRAPPC1	ITGA1	CHST7	ATP2A3	COL4A5	Nanog	PUM1	GAP43	FBXL19	CHST3	NSL1	HRH2	HRH4
	WTIP	Aven	ATP2A2	GOLPH3L	Ptplb	DNASE1	BVES	TACR1	Ubfd1	PELI2	CHST3	Arhgef28	RAB40B	Zswim7	Murc	KSR1	WHSC1	ITGA2	HLCS	ITGA1	COL4A4	Phf20l1	SFXN1	PAMR1	GHDC	CHST4	UGCG	TIMM13	FBXL12
	DPT	Zfp715	ATP2A3	SMAD2	Nphp3	ZNF677	AHSA2	CHST6	Mcl1	PARVB	CHST4	Cma1	IP6K2	Nupl2	Xiap	KSR2	SLC25A4	RIT1	ITGAV	ITGA2	COL4A3	Atp5f1	PTGDR	HRH4	SDK1	CHST6	ELAVL1	HRH1	HRH2
	CPEB4	Mllt4	ITGA1	SMAD3	Zswim5	P4HA2	PCLO	SFT2D2	Gria2	LIMD1	CHST6	Runx1t1	ZNF677	Zswim3	Mier1	GHDC	TRAPPC2	ITGA7	HIBCH	ITGA3	COL4A2	Zfp442	SERPINE1	FBXL12	SDK2	ITGAX	ATP2A2	KSR1	FBXL14
	CPEB3	Mllt6	ITGA2	NECAP1	Fem1a	ZNF555	RASEF	HLCS	L1cam	BRWD1	ITGAX	Trnt1	ZNF675	Ndrg1	Greb1l	SDK2	ZNF678	GTF3C3	ITGAL	ITGA4	COL4A1	Gria2	CYP2U1	HRH2	GRP	ITGAV	NUAK2	KSR2	HRH1
	FYCO1	Szrd1	ITGA3	IGF2R	Ppp1r9a	L1TD1	TTL	C22orf29	Slc27a1	RIMS3	HLCS	Clrn3	ZNF674	Ndrg2	Mplkip	THSD4	TOR4A	EDC3	HLF	ITGA5	CHST3	Pcdhb5	DIABLO	HRH3	THSD4	ITGAL	SRSF12	TBC1D28	FBXL19
	ARL11	Fli1	ITGA4	TMPRSS11F	Bche	SEC11A	KCNIP3	SERBP1	Hmgxb3	IVD	NOG	Itm2b	ZNF672	Ndrg3	Lrif1	LIN28A	PDE5A	GTF3C1	COPRS	ITGA6	CHST5	Fam199x	ZNF451	HRH1	CHST9	ITGAM	CELF2	TSPYL5	GHDC
	ARL10	Ly6g6e	RIT2	PLRG1	Mvp	PRRG3	HNMT	HLF	Imp4	RXRB	ITGAV	Clrn1	ZNF671	Mak16	Speer4d	GATAD2B	CSN3	MGST1	SMAD9	ITGA7	GCLM	Sh3gl2	STRN	FBXL19	COL4A6	HLF	CELF1	ALPK3	SDK1
	SPNS3	Uevld	ITGA6	SLC36A2	Agl	SNN	NCAN	FOXC1	1700024P16Rik	SPIB	ITGAL	Kcnc4	PRRG3	Ttc30a1	Speer4e	COL4A4	SLC25A26	GTF3C5	TRERF1	DENND4A	CHST7	Hmgxb3	XPO4	GHDC	COL4A5	ZNF701	RC3H1	ZNF229	SDK2
	CHAF1B	Sash1	ITGA7	SLC36A1	Stat3	MAX	SDK2	GANAB	Tcof1	NREP	ITGAM	Porcn	PARP16	2610008E11Rik	Speer4f	COL4A2	MAK	DENND4C	LRPAP1	DENND4B	CHST6	Hmgxb4	ZNF182	SDK1	COL4A4	SMAD9	POLR1A	THSD4	GRP
	CDCA3	Sstr5	DENND4A	ART4	Adcy1	TRAPPC2	TMEM123	SMAD9	Trim32	SLC27A1	HLF	Tex9	WHSC1	Hnf1b	Speer4a	CHST3	NOP9	IQSEC3	SMAD5	DENND4C	ITGAX	Acat1	METTL20	SDK2	COL4A3	TRERF1	IMPAD1	TMEM129	THSD4
	CLIP1	AI597479	DENND4B	HMGCLL1	Map3k2	CLEC2D	KIF6	SESN3	Trim36	ZFYVE20	ITGAD	Kcnc1	PARP14	Gga3	Speer4b	ZEB1	ITGA9	CD99L2	SMAD6	ELL3	HLCS	Apex2	ZIC1	TEX28P2	COL4A2	LRPAP1	GTF3C4	CUX1	CHST9
	CD44	Magee1	DENND4C	TCEA2	Camsap1	BAK1	SENP5	SMAD4	Foxo3	APBA1	FAM134B	Kcnc2	KLLN	Gga2	Speer4c	ANAPC4	STK40	WWTR1	GOLPH3L	SWAP70	ITGAV	Zbed6	KSR1	TEX28P1	COL4A1	SMAD5	OR2W3	NFASC	COL4A6
	RSF1	4931406P16Rik	SWAP70	TCEA1	Cpd	PLXDC1	KCNQ5	SMAD5	Foxo1	RAB11FIP4	SMAD9	Kcnc3	TRAPPC5	Sorbs3	Arhgef28	TACR1	MAN2B2	XPO1	SMAD2	PHLDA1	ITGAL	Trim32	KSR2	TPRN	CHST1	GOLPH3L	SPTSSA	COL4A4	COL4A4
	ATG4A	Slc18a2	PREB	KDM2A	Slc36a1	MAG	BRCC3	VAPA	Foxo4	SSTR1	TRERF1	Ralgps2	CLEC2D	Per3	Cma1	RPS6KA3	ATP2A2	XPO5	SMAD3	PHLDA3	HLF	Slc38a9	ZNF517	THSD4	CHST3	SMAD2	TMEM132B	RTTN	COL4A3
	VMA21	Tti2	PHLDA1	COX4I1	Iffo2	MAF	KCNQ3	NPHP3	Gm10644	RADIL	SMAD4	Ralgps1	BAK1	Lingo4	Runx1t1	RPS6KA4	RASGEF1B	XPO4	TMPRSS11A	UFSP2	SPR	Rgs9bp	GDF10	CHST8	CHST2	SMAD3	CHIC2	BNIP1	COL4A2
	PLB1	Intu	PHLDA3	HCAR3	Ficd	CTBP1	PAXIP1	NPHP4	Slc24a2	MGRN1	SMAD5	Mkl2	SIM2	Lingo3	Fam104a	NTNG2	ITGA1	BACH2	TMPRSS11B	GAP43	SMAD9	Smcr8	CACNB4	COL4A5	CHST4	NECAP1	ZNF451	FTO	CHST1
	NIPAL4	Stx1b	PHLDA2	EDA	Mxd4	BRIX1	SLC39A8	TMPRSS11B	Slc24a3	RBM7	GOLPH3L	Tex2	L3MBTL2	Lingo1	Trnt1	HLX	ITGA2	BACH1	NECAP2	CSNK2A1	TRERF1	Mmp15	ZFP28	COL4A4	CHST7	TMPRSS11B	LILRB4	AMZ1	CHST3
	GPT2	Btg2	GAP43	MCF2L	Sept10	NOP9	PPARA	TMPRSS11E	Tppp	UNKL	SMAD1	Lmna	PDE5A	Per2	Clrn1	SFT2D2	ITGA5	ENG	SLC36A2	HRH4	LRPAP1	Pptc7	GAPVD1	COL4A2	ITGAX	IGF2R	XPO4	PDAP1	CHST6
	FAR1	Btg1	PAMR1	ATP1A4	Amot	ITGA9	DLG5	PELI1	Usp2	ATP11A	SMAD2	Slc30a10	MAF	Tshz2	Kcnc4	ATAD2	ITGA7	FIGN	SLC36A1	FBXL12	SMAD5	Slc24a2	LIN28B	COL4A1	HLX	TMPRSS11F	BACH2	VASH1	ITGAX
	CALCOCO1	Fam222a	HRH4	ATP1A2	Numa1	UGCG	RTTN	GDAP1	Usp5	ANKH	SMAD3	Cmah	CTBP1	Tshz3	Porcn	FRAT1	GTPBP10	GRAP2	ART4	HRH2	GOLPH3L	Slc29a3	SENP1	GRN	HLCS	PLRG1	SPOPL	PISD	HLCS
	PCK2	Hus1	FBXL12	MGRN1	Rfx4	EVL	FTO	ZC3H15	Usp7	PLCG1	MUS81	Ubfd1	AGAP5	Murc	Tex9	DLAT	MFSD10	HRH2	BFAR	HRH3	SMAD2	Mettl7a1	MMS22L	CHST3	ITGAV	SLC36A2	SOX17	GABRQ	NOG
	SYTL4	Fam222b	HRH2	CRTAP	Gm2a	ATP2A1	DCDC2	MOBP	Il1rap	CTSK	TMPRSS11B	Gcm2	NOP9	Xiap	Kcnc1	ITGAL	RPL10	HRH1	HCAR3	HRH1	SMAD3	Emb	CHST3	CHST5	SIGMAR1	SLC36A1	AHSA2	KCNH8	ITGAV
	TRIM13	Uprt	HRH3	IPO11	Slc7a2	ATP2A2	PREPL	COX18	Znf512b	NGFR	IGF2R	Tssk6	ITGA9	Syt1	Kcnc2	GIT1	GTF3C5	KSR1	CRTAM	FBXL19	TMPRSS11B	Ankhd1	CHST2	CHST4	ITGAL	ART4	LSS	TENM4	ZNF703
	HDAC7	Pif1	HRH1	PPHLN1	Adat3	PTBP3	RPS6KA3	MYLK4	Rpl31	TTC7A	TMPRSS11D	Prepl	ATP2A2	Greb1l	Kcnc3	ARFGEF1	DENND4C	KSR2	ABCD2	GHDC	IGF2R	Itsn1	SLC35D1	CHST7	ITGAM	HMGCLL1	UBXN2A	RIPPLY1	ITGAL
	SIX1	Exd1	FBXL19	CPEB4	Rfx3	HACL1	VASH2	SULT1A1	Fam13c	GYG2	TMPRSS11F	6030445D17Rik	ITGA3	Mplkip	Ralgps2	HLF	SLA2	SDK1	PIPOX	RPL34	TMPRSS11D	Ano6	BNIP2	CHST6	HLF	TCEA3	TTL	C22orf29	HLF
	ONECUT2	Gpr22	GHDC	CPEB3	Fgfr1op	ITGA1	SH3D19	KDM2A	Fam13a	PPFIA2	SLC36A4	Gria2	ITGA7	Lrif1	Ralgps1	METTL2B	IQSEC3	SDK2	CADPS2	SDK1	SLC36A4	Ano1	CSGALNACT1	ITGAX	ITGAD	TCEA1	KDSR	GPX3	FAM134B
	C5orf45	Mmd	RPL34	CPEB2	Cdyl2	ITGA2	ZDHHC8	BFAR	Mthfr	PEX26	SLC36A2	Gria3	GTF3C3	Mier3	Mkl2	GANAB	CD99L2	DNASE1L1	MCF2L	SDK2	SLC36A2	Il1rap	PLXNC1	HLX	ZNF701	COX4I1	KSR2	ITGAL	SMAD9
	RELA	Ppp1r16b	SDK1	RBMXL1	Ttl	EVC	GABRQ	MOB2	Tpp2	PLEKHG4B	SLC36A1	Gpr182	MFSD10	Speer4d	Tex2	SMAD4	PHLDA1	THSD4	ABCD4	TEX28P2	SLC36A1	Nr1d2	ZNRF1	HLCS	SMAD9	BFAR	CPSF6	FLOT2	TRERF1
	HDGF	Ndrg3	SDK2	ABAT	Frmd6	ERG	KCNH8	SAR1A	Sfmbt1	SELPLG	ART4	L1cam	RPL10	Speer4e	Lmna	SMAD5	SEMA4B	LIN28A	ATP1A2	GRP	ART5	Card6	ERLIN1	NOG	TRERF1	EDA	ALPK3	CACNA1A	SMAD4
	KNDC1	BC051076	GRP	ZNF780A	Rmnd1	ITGA6	DNAJC2	SAR1B	Sfmbt2	GRIN3A	CRTAM	Slc27a4	GTF3C4	Speer4f	9430020K01Rik	SMAD7	CYP2U1	COL4A6	MGRN1	TEX28P1	ART4	Egflam	B3GALT5	COX7C	SMAD4	MCF2L	TSPYL1	FLNA	SMAD5
	SYNJ2	Rhot1	TPRN	ZNF780B	Tmem104	ITGA7	ITGAL	NFRKB	Zzef1	ST5	EDA	Slc27a1	IQSEC3	Pitpnm2	Slc30a10	GOLPH3L	XPO1	COL4A5	CRTAP	TPRN	RNF111	Ccbe1	DCUN1D1	CAMK1	SMAD5	ABCD4	SPRTN	HES2	SMAD7
	RINT1	Vsig10l	THSD4	SIRPA	Rps6kl1	GTF3C3	PRDM2	RAB11FIP3	Scd4	HSD17B2	MCF2L	Hmgxb3	CD99L2	2310042D19Rik	Cmah	VAPA	ZNF451	COL4A4	SPHK2	THSD4	TCEA3	Fam13c	GPSM2	ITGAL	SMAD7	ATP1A2	SENP6	CRIP1	GOLPH3L
	ARRDC2	Adcy6	CHST9	IFT80	Auh	MGST3	SERBP1	RAB11FIP2	Mlycd	KLF8	ABCD4	Hmgxb4	PHLDA1	Speer4a	Vwde	SHROOM3	LILRB4	COL4A3	IPO11	CHST9	COX4I2	Tacr3	SPG20	ITGAM	GOLPH3L	MGRN1	CD164	ZNF429	SMAD1
	PDE8A	Adcy7	COL4A6	FBRS	Serpinb13	GTF3C5	FLNA	RAB11FIP4	Hist4h4	LTBP2	ATP1A4	Lrrk1	CYP2U1	Speer4b	Ubfd1	NDUFAF6	XPO5	EPS15L1	CPEB4	COL4A6	COX4I1	Tacr1	ABCB11	HLF	SMAD1	CRTAP	BLM	GANAB	SMAD2
	THOC5	Ppap2b	COL4A5	POU5F1B	Slc17a3	DENND4C	ATXN1	CADPS2	Ldb3	FAM189B	ATP1A2	Cdhr1	PHLDA2	Speer4c	Mcl1	FKTN	XPO4	ANAPC1	CPEB1	COL4A5	BFAR	Sfmbt2	DNAJC3	SPR	SMAD2	SPHK2	GATAD2B	SLC28A1	SMAD3
	RAB27A	Mn1	COL4A4	CNTF	Prr5l	IQSEC1	PIK3CD	METTL20	Farsa	CD40	MGRN1	Cdhr4	XPO1	Arhgef28	Ctag2	OR2H1	ADRB1	CHST3	CPEB3	COL4A4	EDA	Ajap1	BHLHE40	SMAD9	SMAD3	IPO11	NFASC	KLHL21	MUS81
	MANBA	2610008E11Rik	COL4A3	ATG4B	Fam104a	SWAP70	NAPEPLD	CRTAP	Uap1l1	SNX22	CRTAP	1700024P16Rik	ZNF451	Cma1	Gcm2	PELI1	BACH2	TACR3	SBSPON	COL4A3	RLF	Lrrcc1	GPX3	TRERF1	CYFIP1	CPEB4	DLG2	IYD	NECAP1
	SH3BP5	Cpd	COL4A2	PHOX2B	Csrnp3	CD99L2	SMAD2	HMGB3	Ttbk2	FGFR1OP	SPHK2	Trim33	XPO5	Runx1t1	Gm525	ARF3	BACH1	TACR1	ABAT	COL4A2	MCF2L	Agfg2	SLC35B4	LRPAP1	TMPRSS11B	CPEB1	PPARA	LTB4R	TMPRSS11B
	RFX4	Adcy9	COL4A1	GPT2	Reep3	PHLDA1	TLE4	EEF1A1	Ttbk1	RHEBL1	IPO11	Trim32	XPO4	Fam104a	Tssk6	SLC36A4	DGAT2	ZEB2	ZNF780A	COL4A1	MEI4	Sgpp2	WDR33	SMAD5	IGF2R	CPEB3	ING5	VPS37C	TMPRSS11D
	NRXN1	Klhl42	FKBP3	SIDT1	P2rx7	GPRASP1	SHROOM2	ARHGEF12	Ncor2	COPS7B	IPO13	Trim36	ADRB1	Trnt1	Prepl	SLC36A2	MTCP1	KCNH5	ZNF780B	CHST1	MGRN1	Fuca2	HLF	SMAD6	TMPRSS11D	SBSPON	PGM3	AKAP13	TMPRSS11F
	ELK3	Kank4	CHST1	SIDT2	Uggt1	XPO1	NDUFAF6	CPEB3	B430319F04Rik	MTERFD1	CPEB4	Foxo3	BACH2	Clrn3	Gria2	SLC36A1	HRH4	RPS6KA1	TLN2	CHST3	CRTAP	Ing3	ITGAD	SMAD7	TMPRSS11F	RBMXL1	RTTN	TNFRSF10D	PLRG1
	IBA57	Pole4	CHST3	SIX4	Etv1	ZNF451	REL	FYCO1	Abhd17b	BACE2	CPEB1	Foxo1	BACH1	Arhgef26	Gpr182	ELMSAN1	GRAP2	KCNH7	POU5F1B	CHST2	SIRPG	Zdhhc3	ANKRA2	GOLPH3L	ZNF321P	ZNF44	PPIE	RECQL5	SLC36A2
	ELK4	Ufl1	CHST2	MR1	Klhl32	LILRB4	ANKRD33	RBMXL1	Ppme1	GPT2	CPEB3	Foxo6	DGAT2	Kcnc4	Gpr183	MOBP	MTF1	RPS6KA3	ATG4D	CHST5	DPT	Zdhhc5	ATXN1	SMAD2	SLC36A4	ABAT	BNIP2	SLC4A8	SLC36A1
	ABCE1	Ptpn2	CHST5	KNDC1	Ube2o	LILRB3	GLS	ARL10	Flna	MLK4	SBSPON	Foxo4	HBS1L	Porcn	Sass6	SZT2	CYP27B1	RPS6KA5	PHOX2B	CHST4	IPO11	Il18rap	MYH11	SMAD3	SLC36A2	ZNF780A	RNF152	HTRA3	ART4
	STRADA	BC030336	CHST4	HMG20A	Kcnc2	LILRB2	TLL1	ARL15	Flnb	ANK1	RBMXL1	Thap11	FBXL12	Tex9	L1cam	ILDR2	HRH1	SFT2D2	SIDT2	CHST7	PPHLN1	Gtf2h3	KLHL20	MUS81	SLC36A1	ZNF780B	RIMKLA	ARF3	HMGCLL1
	XPNPEP3	Sult5a1	CHST7	AAGAB	Psmd4	XPO7	GDAP2	ETNK2	Gltpd1	ZNF468	ABAT	Dbnl	SOBP	Kcnc1	Slc27a1	GLTP	KSR1	HLCS	SIX4	CHST6	CPEB4	Pura	GIGYF2	CYFIP1	ST13	IFT80	PREPL	CIITA	TCEA3
	MSL1	Tgfb2	CHST6	COPG1	Chrnb3	XPO6	CRYZL1	HOMER1	Col14a1	EAPP	ZNF780A	Gm10643	WSB1	D630036H23Rik	4930503B20Rik	RNF111	KSR2	ATAD1	SIX5	ITGAX	CPEB1	Ttbk2	RCAN1	TMPRSS11B	ART4	IFT81	CSNK1A1	NT5C3B	TCEA1
	FOXP4	Mbtps2	ITGAX	CHFR	B3gnt3	BACH2	TMEM18	HOMER2	Cep164	ZNF549	ZNF780B	Aldoc	PDZD2	Kcnc3	Hmgxb4	KDM2A	AGPAT1	KCNH8	MR1	HLX	CPEB3	Lin54	PAG1	IGF2R	RNF111	POU5F1B	B3GALT5	PSMD5	EDA
	COPS2	Lingo2	HLX	SYPL1	Nek9	ENG	PLRG1	GFAP	Ankrd54	SPTB	IFT80	Slc24a2	TTL	Ralgps2	Lrrk1	NOL9	HPCAL4	ATAD2	SIX2	HLCS	CPEB2	D10Wsu102e	OTUD4	SLC36A4	TCEA1	MCM10	SFT2D2	BSN	LAPTM4B
	SERINC4	Ptplad2	HLCS	SYPL2	Plcg2	CSNK2A1	IFI44L	DEPDC5	Fgr	TNRC6B	POU5F1B	Slc24a3	KSR2	Ralgps1	Lrrk2	SAR1A	LIN28B	C22orf29	KNDC1	NOG	RBMXL1	Wdr3	SRGAP1	SLC36A2	KDM2A	ATG4C	MFSD4	RIMS4	CADPS2
	ZNF593	Ptpn7	NOG	RFX8	Rasef	KATNB1	RNF152	CD40	Tbkbp1	USP28	MCM10	Zik1	CD80	B3gntl1	Cdhr5	SAR1B	LIN28A	FRAT2	HMG20A	ITGAV	OSGEP	Mlxip	SMAD2	SLC36A1	BFAR	ATG4B	ITGAV	BRWD1	CCDC114
	MDGA1	Murc	ITGAV	RFX5	Plec	HBS1L	MINOS1	ATG4C	Cnnm3	GNL1	ATG4A	Tppp	GAPT	Mkl1	Dbn1	RAB11FIP1	MMS22L	RAG1	SYNJ2	COX7C	ABAT	Hivep3	MPP6	ARTN	CRTAM	ATG4A	PSMD12	SLCO4A1	MCF2L
	ZNF606	Dzip1l	COX7C	NRXN3	Tead1	HRH4	MOBP	FGFR1OP	Tgm3	ASB4	ATG4D	Usp2	XPOT	Mkl2	1700024P16Rik	BDKRB2	CHST9	GIT2	SYPL1	CAMK1	ZNF780A	Vmn2r84	SHROOM3	ART5	EDA	ATG4D	RIPPLY3	RIMS3	MEI4
	ZNF607	Gng12	CAMK1	NRXN1	Sema6a	GRAP2	KIF21B	EIF4E3	Vmn2r81	NFE2L1	GPT2	Usp3	VCPKMT	Tex2	Nedd4l	RAB11FIP4	COL4A6	SERBP1	SYPL2	ITGAL	ZNF780B	Vmn2r86	TNFRSF10B	ART4	COL18A1	PHOX2B	PRDM2	ETV1	ATP1A4
	ZNF605	Slc7a1	ITGAL	RFX3	Ago3	MYPN	RIF1	NIPAL3	BC052040	ZNF587B	SLC4A7	Usp4	RBM20	Lmna	Trim33	MCF2L	COL4A4	GALNT8	RFX8	ITGAM	IFT80	Vmn2r87	POLE	TCEA2	PIPOX	GPT2	SERBP1	ILDR2	ATP1A2
	CALCRL	Xiap	ITGAM	IBA57	Tns4	RASEF	LONRF2	RAB26	Gm867	MKLN1	CFB	Usp5	THSD4	Slc30a10	Trim31	ADARB1	COL4A3	C9orf114	RFX4	HLF	IFT81	Cnnm4	AKAP10	TCEA3	CCDC114	SLC4A7	HLF	LONRF2	MGRN1
	CAMTA2	Tfrc	HLF	APC	E2f7	TTL	MYLK4	PIK3C2B	4930519G04Rik	RP11-834C11.12	PNN	Usp7	LIN28B	Cmah	Trim37	ATP1A4	COL4A2	METTL2B	APP	NOV	POU5F1B	Abhd10	FKTN	COX4I2	MCF2L	PNN	GNL1	ZNF81	CRTAP
	VEZF1	Arhgap11a	NOV	XPNPEP3	Tnfsf11	FBXL19	SPIB	RAB28	Pou5f1	NABP1	ATP6V0E2	Zfp691	LIN28A	Vwde	Trim36	WTIP	COL4A1	GANAB	RFX7	ITGAD	MCM10	Rps6kc1	POLI	COX4I1	ATP1A4	ATP6V0E2	CRIP1	PSD4	SPHK2
	PPP1R9A	Stx17	ITGAD	GGCX	Prrg3	KSR1	SS18	CALU	Klc2	CDKN2B	SIDT1	Il1rap	MRAS	Ubfd1	Trim35	DDAH1	CHST3	SMAD9	NRXN3	FAM134B	ATG4B	Brsk2	NEURL1B	BFAR	ATP1A2	SIDT1	ZNF701	USP6NL	IPO11
	FAM135B	Mier1	FAM134B	RETSAT	Slc30a10	KSR2	LASP1	CYB5B	Pold3	CCNL2	SIDT2	Nr1d1	CHST9	Mcl1	Foxo3	CPEB1	ZEB1	SESN3	NRXN1	SMAD9	ATG4A	Foxred1	PSD3	EDA	MGRN1	SIDT2	ZBTB43	NREP	PPHLN1
	NLN	Stx19	SMAD9	LHCGR	Cmah	KCNIP3	SAR1B	FAR1	Dut	LIPG	SIX4	Nr1d2	COL4A6	Pttg1	Foxo1	NADSYN1	PPIE	SMAD4	RFX3	TRERF1	PHOX2B	Pold3	TLL2	CCDC114	CRTAP	SIX4	METTL2B	TNKS1BP1	CPEB4
	NUDT1	Stx18	TRERF1	INF2	Rit2	EREG	SLC27A1	CHID1	Serpinb9b	RFFL	SIX5	Calr4	COL4A4	Gcm2	Gpr125	CPEB3	TACR1	SMAD5	IBA57	SMAD4	GPT2	Htr2c	SLC36A4	RLF	SPHK2	MR1	ACP6	RGPD5	CPEB1
	NUDT3	Wdpcp	SMAD4	TARS2	Bicc1	SDK1	YAP1	ZNF724P	Hdac5	CEP192	MR1	Tprkb	COL4A3	Tssk6	Foxo6	FYCO1	ZEB2	GOLPH3L	APC	SMAD5	PNP	Nrk	NEDD4	MCF2L	DPT	HMG20A	KLHL21	ALG12	CPEB3
	TK2	Mplkip	SMAD5	DPYSL2	Ube2g1	KCNMB4	GPR153	TRIM10	Hdac7	KLK2	CNPY3	Card6	EPS15L1	Prepl	Foxo4	RBMXL1	KCNH5	VAPB	ABCE1	SMAD6	ATP6V0E1	Notch1	PYROXD1	ABCD4	IPO11	AAGAB	TMEM106B	RNF26	CPEB2
	GJA3	Cxcl1	SMAD6	DPYSL3	Atp8b4	GRP	EDA	SFMBT2	Hdac9	REV3L	CNPY2	Znf512b	CHST3	6030445D17Rik	Dbnl	ARL10	KCNH6	SMAD2	XPNPEP3	SMAD7	ATP6V0E2	Sfxn2	FAHD1	ATP1A4	PPHLN1	SYNJ2	LRPAP1	MYRF	RBMXL1
	APLNR	Lrif1	SMAD7	IGFBP3	Gcm2	TMEM50B	TBCK	CATSPER2	Gzf1	PALM	KNDC1	Vsx1	ZEB1	Gria2	Gm10647	ZNF780A	RPS20	SMAD3	GGCX	GOLPH3L	SIDT2	Ttc34	PAK4	ATP1A3	CPEB4	CHFR	SMAD5	FOXO3	ZNF44
	PAIP2B	5031434C07Rik	GOLPH3L	IGFBP1	Ubn2	THSD4	ZFYVE26	ASB2	Gmpr	TPR	CDH26	Vsx2	PPIE	Gria3	Aldoc	PRND	RPS6KA5	NPHP3	LHCGR	SMAD1	SIX4	Ttc38	ELL2	ATP1A2	CPEB1	SYPL1	SLC26A7	SLC25A45	ABAT
	BLM	Speer4d	SMAD1	IGFBP5	Cyp3a13	DNASE1L3	RAB33B	ASB1	Epas1	LRRTM2	ZFP82	Fam13c	TACR1	Gpr182	Aldob	SLIT3	HAND2	SHROOM2	C11orf1	SMAD2	SIX5	Sh3kbp1	GALNT3	MGRN1	CPEB3	RCOR3	SRGAP1	SREK1	ZNF780A
	MLTK	Ddit4l	SMAD2	CYP2R1	Phex	LIN28B	INSR	ASB7	Dpy19l1	ARID1A	CHFR	Fam13a	CHST6	Gria1	Cox6c	ETNK1	SFT2D3	NPHP1	DPYSL5	SMAD3	SIX1	Vamp3	LAMA1	CRTAP	SBSPON	SYPL2	VAPA	KIAA1598	ZNF780B
	SHISA3	Speer4f	SMAD3	GJA1	Ankrd13b	LIN28A	METTL20	VOPP1	4930402H24Rik	TRAIP	SYPL2	Mettl8	KCNH4	Gria4	E030011O05Rik	GFAP	SFT2D2	FKTN	DPYSL2	MUS81	SIX3	Fbn2	LONRF2	SPHK2	RBMXL1	RFX8	SRGAP2	RNASEH2C	TLN2
	TRIM2	Slc17a7	MUS81	GJA3	Dhfr	MMS22L	MARS	MR1	Cyp26b1	MAMLD1	RFX4	Gm8369	RPS6KA2	Sass6	Slc24a4	CD47	HLCS	EXOSC10	DPYSL3	TMPRSS11A	NAALAD2	Fbn1	MECP2	DPT	OSGEP	RFX5	SLC4A4	TRIOBP	RHEBL1
	NUTF2	Nynrin	TMPRSS11A	CYP8B1	Gm21092	COL4A6	ZMYM2	CNPY3	Dsg1a	DBF4	RFX5	Mthfr	KCNH6	L1cam	Slc24a5	CA12	NOG	PELI1	IGFBP3	TMPRSS11B	PLCZ1	Upf3b	PPEF2	IPO11	ABAT	APP	DYRK2	LMO4	SIRPA
	TMC6	Speer4a	TMPRSS11B	KDM3B	Arrb2	COL4A4	RBM5	CLEC1A	Cyp4a31	PLEKHA3	APP	Tpp1	RPS6KA4	Slc27a4	Slc24a2	ATG4B	PSMD11	GDAP2	GSG1L	IGF2R	SYNJ1	Usp16	FRMPD4	IPO13	ZNF780A	RFX7	AKAP12	SPAG16	IFT80
	ZNF333	Speer4b	IGF2R	ZNF117	Fam199x	COL4A3	ANKH	CLYBL	Nacc1	PLAGL2	RFX7	Sfmbt1	TP53I11	1700026D08Rik	Slc24a3	FGFR1OP	KCNH8	GDAP1	IGFBP5	TMPRSS11D	KNDC1	P2ry2	RGPD6	CPEB4	ZNF780B	RFX1	AKAP13	SLC35E2B	IFT81
	TEX14	Speer4c	TMPRSS11D	KDM3A	Fbxo7	COL4A2	GPD2	PRX	P2ry4	MAVS	NRXN1	Sfmbt2	SFT2D2	Slc27a1	Zik1	LYPD3	ITGAV	SERAC1	SKP2	TMPRSS11E	HMG20A	Cog4	RGPD5	CPEB1	ZNF41	NRXN1	PHF21A	ABCA2	POU5F1B
	MCTP2	Sh3pxd2b	TMPRSS11E	SEZ6L	B4galt1	COL4A1	EGFR	PIP4K2C	Clcn3	PLEKHA8	RFX3	Zzef1	HLCS	4930503B20Rik	Usp8	RAB21	CSNK2B	KIAA1324	CYP2R1	TMPRSS11F	AAGAB	Shpk	C19orf12	CPEB3	IFT80	RFX3	AKAP11	CLPTM1	SP2
	TPM3	Ccrn4l	TMPRSS11F	TMC4	Pdx1	CHST1	CPEB3	RFFL	Zfp523	DDAH2	IBA57	2010003K11Rik	PSMD11	Hmgxb4	Xpr1	EIF4E3	SCOC	PLRG1	GJA3	SLC36A4	CHFR	Sptb	APBA1	SBSPON	TBC1D31	IBA57	CFLAR	RADIL	KISS1R
	NDFIP2	Fam104a	SLC36A4	MYO3A	Dact1	CHST3	FAM109A	SLC16A12	Clcn7	CD2BP2	APC	Brf1	KCNH8	Lrrk1	Tppp	DMRTC1B	C22orf29	ARF5	GJA5	SLC36A2	SYPL2	Clcn5	CORO1C	RBMXL1	POU5F1B	APC	DCTN4	TMEM8A	MCM10
	FBXW2	Mipol1	SLC36A2	TMC6	B4galt6	ZEB1	SGMS2	KLK2	Lix1l	MESDC2	XPNPEP3	Sgpp2	ITGAV	Imp4	Usp2	WDR74	RAG1	SARM1	CYP8B1	SLC36A1	RFX8	Sec14l4	LMO3	ABAT	ATG4B	ABCE1	GPRC5B	WTIP	IL10RB
	TRIO	Nudt8	SLC36A1	APIP	Ccdc127	CHST4	AP1S2	TBL3	Clcn5	CYB5R4	GGCX	Fuca2	PSMD12	Cdhr1	Usp3	TRIM11	ITGAL	MOBP	ZNF117	ABCB5	RFX4	Ganc	ALB	ZNF780A	ATG4A	XPNPEP3	ZFC3H1	LMOD1	ATG4C
	RPS6KL1	Oxgr1	ABCB5	TMC3	Adam22	TACR1	NDE1	THOC3	Ikzf5	ADNP	RETSAT	Hist4h4	C22orf29	Cdhr4	Usp7	TRIM10	UTP23	SZT2	ZNF114	ARTN	RFX5	Ikzf5	AK4	ZNF780B	ATG4D	GGCX	STRIP2	SPHK2	ATG4B
	NUP107	Itm2b	ARTN	EIF2B4	Tmc3	ZEB2	MOB1B	THOC5	Ikzf4	KAT5	GGCT	Cyp2s1	RAG1	Slco6c1	Il1rap	QTRTD1	GIT2	ILDR2	KDM3A	ART5	RFX7	Ikzf4	ABCA5	IFT80	GPT2	ADNP	KCNC2	KCNC1	ATG4A
	TET2	Tsnax	ART1	EIF2B1	Fam46c	ITGAX	TEAD1	RAB27B	Ikzf1	MDGA1	LHCGR	Ttbk1	ITGAL	1700024P16Rik	Nr1d2	PPP2R3A	SERBP1	ART4	ZNF112	ART4	NRXN3	Ino80d	CUL3	FBRS	SLC4A7	C11orf1	NCOA5	ANKH	ATG4D
	PTCHD1	Klf13	ART5	PRKAR2A	Zfp142	KCNH4	PCDP1	DIEXF	Ikzf3	CNTN5	DPYSL4	Ncor2	UTP23	Dazl	Calr4	SIDT1	HLF	GLTP	SEZ6L	HMGCLL1	NRXN2	Ikzf2	WDR82	POU5F1B	CFB	TARS2	SLC22A23	TOM1	SP7
	TJP1	Mrpl11	ART4	PRKAR2B	Lzts1	RPS6KA2	RGS20	RGS8	Ikzf2	VANGL1	TARS2	Mettl3	SERBP1	Tcof1	Card6	SPRED1	RTFDC1	SULT1A3	TMC5	TCEA2	NRXN1	Crat	KCNC2	KISS1R	MLLT4	DPYSL2	TMEM18	GNA15	GPT2
	METAP1D	Klf11	HMGCLL1	MAGT1	Vat1	KCNH6	PDE1C	NRXN3	H2afv	ARIH2	DPYSL3	B430319F04Rik	PORCN	Pxt1	Znf512b	SIDT2	ITGAD	RGPD1	TMC6	TCEA3	RFX3	Pcdh1	SLC38A4	MCM10	CDKAL1	DPYSL3	SERF2	CPEB3	CFD
	TUB	Rap2a	TCEA2	IFT140	Zbed3	RPS6KA5	PDE1A	NRXN1	Dmrta1	CYP2D6	IGFBP3	Ankrd50	PIK3CB	Trim33	Vsx2	SFMBT2	PIK3CB	PRKAR1A	TMC7	TCEA1	IBA57	Pcdh7	CPEB4	CREBL2	ATP6V0E2	CSN3	KCND2	FYCO1	MLLT4
	SH3PXD2A	Tex9	TCEA3	MECOM	Skp2	SFT2D3	KLF3	TRAPPC1	Mbtd1	FAM129B	IGFBP7	Ppme1	EIF4H	Trim31	Fam13c	HDAC2	ZNF292	SAR1B	APIP	KDM2A	APC	Cilp	CHMP4B	ATG4B	SIDT1	IGFBP1	ARF4	ARL11	CREBBP
	TCEB3	Kcnc1	TCEA1	MYT1L	Zbed6	SFT2D2	SLIT2	CDON	H2afx	ITPK1	IGFBP5	Mettl6	METTL2B	Trim37	Fam13a	CYP4F3	CADM1	RAB11FIP1	TMC8	COX4I1	ABCE1	Sgsh	CPEB3	ATG4A	SIDT2	IGFBP5	IFI44L	ARL10	PNN
	DENND4C	Kcnc2	KDM2A	CLIC6	Pcyox1	KCNH8	RYBP	ELK1	Scn1b	CNOT10	CYP1B1	Flna	GANAB	Trim36	Scd1	ASB1	GANAB	EDA	EIF2B1	BFAR	XPNPEP2	Zfp346	FYCO1	ATG4D	SIX4	SKP2	BSN	FAM109A	ATP6V0E2
	AP3S2	Mrpl17	COX4I1	PHACTR4	4632428N05Rik	ITGAV	MID1	LSAMP	Sgsh	PMEPA1	CYP2R1	Gltpd1	JAZF1	Trim35	Mthfr	SIX4	JAZF1	RAB11FIP4	PRKAR2A	CRTAM	XPNPEP3	Tmem231	KIAA2022	PHOX2A	SIX5	CYP2R1	MAP1LC3C	BCL9L	SIDT1
	RABL3	Ralgps2	BFAR	CLIC4	Tsc22d4	PSMD12	AJUBA	PAK6	Epb4.1l5	IGFBP2	GJA3	Cep164	SMAD9	Foxo3	Tpp1	SIX5	SMAD9	ADARB2	MAGT1	EDA	GGCX	Cecr2	ARL10	PHOX2B	SIX6	GJA1	LCOR	NDE1	CDH24
	MMRN2	Mrpl19	CRTAM	PHACTR1	E130308A19Rik	C22orf29	KLF9	TAF5L	Banp	SHB	APLNR	Ankrd54	TRERF1	Foxo1	Sfmbt1	MR1	TRERF1	ADARB1	TXNIP	PIPOX	ADNP	Zfp456	ZNF491	UPK2	SIX1	GJA3	BRWD3	LARS2	SIX4
	DNAI1	Ralgps1	EDA	NLGN1	Aqp9	FRAT2	KLF8	DBT	Cnn3	CNGA3	GJA5	Apaf1	SESN3	Dlat	Sfmbt2	CLYBL	SESN3	METTL20	QPRT	CADPS2	KHDRBS3	Zfp451	CPSF6	CFH	CNPY3	APLNR	BRWD1	RPTOR	SIX5
	ST3GAL1	Psmd1	PIPOX	ENY2	Pqlc3	LRP6	GTPBP10	PAK3	Cnn2	EIF4E	CYP8B1	Cnnm1	SMAD4	Foxo6	Zzef1	C5orf45	SMAD4	MGRN1	MLF2	CCDC114	GGCT	Aipl1	MOB1A	GPT2	SYNJ1	GJA5	KIF21B	MLTK	SIX6
	RUFY1	Sgol1	CADPS2	TMEM144	Tyr	ITGAL	VWC2	FOXP3	Hadha	COL16A1	KDM3B	Vmn2r85	SMAD5	Foxo4	Scd4	KNDC1	SMAD5	CDC42	MYT1L	RLF	INF2	Syk	ZNF780B	PNP	KNDC1	CYP8B1	GPAM	MYOD1	SIX1
	NSUN4	Agpat6	RLF	TMEM143	Dclre1a	UTP23	IPO8	COPS8	Fgf13	ABTB2	ZNF117	Tgm2	GOLPH3L	Btaf1	Brf1	PRX	GOLPH3L	DHX8	PHACTR4	MCF2L	C11orf1	Hmga2	ACER3	CFD	HMG20A	KDM3B	SEC22C	PPFIA1	NAALAD2
	ARHGAP30	Agpat5	MCF2L	ITGA6	Zfp661	SERBP1	ITGB6	D2HGDH	Fgf12	IRF5	ZNF114	Cnnm2	VAPB	Dbnl	Setx	ATG7	VAPB	IDS	CLIC4	MEI4	DPYSL5	Hmga1	SIM1	CFB	CDH26	ZNF117	LONRF1	PLEKHG4B	COPG2
	ARHGAP32	Agpat4	MEI4	API5	Lpp	TMEM198	FBN2	FOXP4	Fgf10	HAT1	KDM3A	Cnnm4	SMAD2	Gm10644	Sgpp2	ATG5	SMAD2	STT3A	CLIC5	ATP1A4	DPYSL2	Spry3	LPGAT1	MLLT4	CHFR	ZNF114	MECP2	IMPDH1	KNDC1
	DCAF5	Ncl	ATP1A4	RTKN2	Iws1	HLF	BMI1	NUBPL	Fgf17	SH3TC2	SEZ6L	Slc4a10	SMAD3	Gm10643	Fuca2	TBL2	NPHP3	PYURF	TMEM145	ATP1A2	DPYSL3	Tnik	PMPCB	CREBBP	SYPL2	KDM3A	AMPH	VPS37B	HMG20A
	WIPF1	Agpat2	ATP1A3	FANCI	Osbpl8	FAM134B	REST	MYCL	Fgf14	GLYCTK	NOP9	BC026585	NPHP3	Aldoc	Mlycd	DMRTC1	NDUFAF6	NADSYN1	TMEM144	MGRN1	SET	Slc5a3	EEA1	ATP6V0E2	RFX8	MYO3A	SS18	KLF7	AAGAB
	PTCH1	Ddhd2	ATP1A2	HLA-DPA1	4930453N24Rik	C9orf114	GANC	SUB1	Gm14295	SNX29	TMC6	Klc2	SHROOM2	E030011O05Rik	Hist4h4	TMEM161B	TBC1D15	FYCO1	FOXL2	TCP1	IGFBP5	Zfp874a	PTPN20B	HAMP	RFX4	TMC6	NOL9	SLC25A3	ZFP82
	TUFM	A330008L17Rik	ATP1A1	PCDHA8	Slc12a1	JAZF1	FGFR1OP	VEZF1	Muc19	NEIL2	TMC7	Ralb	FOXM1	Slc24a4	F830016B08Rik	THOC5	FKTN	RAB2A	ITGA6	CRTAP	GJA1	Fgf10	PTPN20A	SIDT1	RFX5	TMC7	SH2B3	CTSA	SYPL1
	ZSCAN30	Nprl3	MGRN1	ZMAT3	Pvrl4	METTL2B	TTBK2	PPP1R9A	Muc15	VPS53	APIP	2610203C22Rik	TGFBR1	Slc24a5	Purb	RFX8	NECAP1	CHAF1B	FOXL1	SPHK2	GJA3	Hdgfrp3	CDK14	SIDT2	APP	APIP	GP5	NOS1AP	SYPL2
	RAD9A	Mtf2	TCP1	NR1D2	Slc12a2	GANAB	TRIP12	TDRP	Angel1	VPS52	TMC8	Hdac3	FKTN	Slc24a2	Farsa	ZNF670	TMPRSS11F	ZNF780B	PCDHA6	DPT	APLNR	Maml2	ST5	CSK	RFX7	TMC3	CDCA7L	PIP5KL1	RFX8
	CD36	Slc37a2	CRTAP	ITGB1BP1	Cmtr2	SH2D2A	BACE2	FAM135B	Dnlz	SNX20	EIF2B1	Serpinb9e	NECAP1	Slc24a3	Uap1l1	ZNF844	GDAP2	MAGEA6	API5	IPO11	GJA5	Gabrg3	KLF5	SIX4	NRXN3	EIF2B4	BRAF	NOS1	RFX7
	POLR3G	Slc37a3	SPHK2	CDC5L	D3Ertd254e	SESN1	ARSG	NLN	Prss41	PDGFRB	PRKAR2A	Hdac4	TRAM2	Slc24a1	Ttbk2	RFX1	GDAP1	NFX1	RTKN2	IPO13	CYP8B1	Qk	ELOVL5	SIX5	RFX1	TMC8	MOB4	ITGB3	NRXN3
	POLR3E	Slc25a51	DPT	RAC1	Slc12a9	TRERF1	BNC2	GCA	Phc1	TMC6	MAGT1	Itch	FAM83H	Gabrb3	Ttbk1	RABGAP1L	PELI2	EEA1	RNF180	CPEB4	KDM3B	Clvs1	PGR	SIX6	NRXN1	EIF2B3	IRF6	ITGB6	NRXN2
	UQCRB	Gm7361	IPO11	CPLX2	Elmo2	SESN3	PLEKHF2	TCF4	Phc3	HDAC2	TXNIP	Hdac9	PELI1	Sel1l3	Ncor2	CDON	BCAR1	UBTF	HLA-DPA1	CPEB1	ZNF117	Sp100	BTBD9	MR1	RFX3	EIF2B1	RAB11FIP2	STARD5	NRXN1
	CACNA1C	Itpripl2	PPHLN1	CPLX3	Ccbl2	LRPAP1	CALU	C11orf1	Phc2	ZNF333	QPRT	Foxr1	GDAP2	Tppp	Mettl3	MAX	PLRG1	SLC4A5	FAM32A	CPEB3	KDM3A	Prss40	CDCA8	SIX2	YDJC	PRKAR2A	SCN4B	ADAT1	RFX3
	THRB	Prrg1	CPEB4	CPLX4	Agps	SMAD5	PIK3C2G	IGF1	Zwint	ZNF331	MLF2	Foxr2	GDAP1	Usp2	B430319F04Rik	APC	ELL2	CDCA7	PCDHA8	CPEB2	SEZ6L	Kif2a	AASDH	SIX3	IBA57	MAGT1	ZNF736	KIF18B	IBA57
	PSD2	Dtl	CPEB1	PBX2	Birc6	GOLPH3L	RAB3B	DPYSL3	Golt1b	RCOR3	RSPH1	Gzf1	NECAP2	Usp3	1700024B05Rik	MAVS	SLC36A2	PPP2R2D	KIAA1191	RBMXL1	MYO3A	Rap1b	CNOT6	CNPY3	APC	TXNIP	ARID5B	VPS53	APC
	DLGAP1	Prpf19	CPEB3	PBX3	Mylk4	VAPB	DCAF10	NUDT3	Golt1a	DIEXF	IFI16	Tshr	SLC36A2	Usp7	Ankrd50	STRADA	SLC36A1	AFF1	ZMAT3	ZNF44	TMC6	Serp1	KLF9	NODAL	ABCE1	QPRT	RAB11FIP5	P2RY8	ETV3L
	PSD4	Slc30a10	CPEB2	PBX1	Mylk2	SMAD2	CMTM7	NPFFR1	Rnf5	TIGD5	MYT1L	Gmps	SLC36A1	Zfp691	Ppme1	PAK2	ARF4	FIP1L1	MYBL1	ABAT	TMC7	Mdga1	RCHY1	COPG2	XPNPEP3	IFT140	BMPR1A	SUFU	XPNPEP3
	ASRGL1	Cmah	RBMXL1	MFSD11	Zfp131	SMAD3	SLC1A2	TK1	Recql5	SH3BP2	PHACTR4	4930402H24Rik	GALNT1	Il1rap	Mettl6	PAK3	FAHD1	HOMER2	NR1D2	ZNF780A	APIP	Mdga2	TTLL7	KNDC1	GGCX	CFLAR	LMO3	APC2	GGCX
	MBNL3	Matk	SRBD1	NSUN2	Sox9	NPHP3	BZW2	GPR113	Gm9776	CBX8	CLIC4	Cyp26b1	CRBN	C87414	Flna	RECQL5	SPARC	XYLT1	CASP9	ZNF780B	EIF2B4	Rnf111	ARIH1	HMG20A	ADNP	MYT1L	INSR	AQP9	RETSAT
	CUL3	Ermp1	ABAT	NSUN4	Snai2	SHROOM2	LIN7A	TRIM9	Gcnt1	AKR1C1	PHACTR1	Strn	ELMSAN1	Nr1d2	Flnb	FOXP3	ZSWIM7	CD44	ITGB1BP1	FRG1	EIF2B5	Peg3	MEF2D	HMG20B	KHDRBS1	PHACTR4	FITM2	PLA2G4F	KHDRBS3
	CLCN3	Hps5	ZNF780A	TARS	Vmn2r10	SLC10A7	TUSC5	GAS8	Fam170b	IFT140	NUP107	Nacc2	CYBRD1	Calr4	Gltpd1	MAZ	CD84	NOLC1	ZNF7	RHEBL1	EIF2B2	Ncoa1	SCN8A	AAGAB	GGCT	CLIC4	ABCA5	E2F7	LHCGR
	PRMT3	Ubfd1	ZNF780B	PTCH1	Neu1	FKTN	IPMK	MEF2D	Gcnt3	NLRP1	ASGR1	Dsg1a	MOBP	Tprkb	Cep164	MSL1	DIP2A	CA13	ZNF2	C2CD5	PRKAR2A	Dmbx1	BMI1	SHOX2	LHCGR	CLIC5	NPC1L1	BACE2	C11orf1
	CREB5	Mcl1	RHEBL1	TIMM44	Nfat5	IGF2R	IKBKB	GTPBP1	Gcnt2	CERCAM	TMEM144	Nacc1	COX18	Card6	Fgr	MYRIP	ELMSAN1	CD40	CTCFL	IFT80	MAGT1	Utp6	RSF1	CHFR	GPR78	PHACTR1	RBM6	EIF4E2	DPYSL5
	CREB1	Wdfy1	C2CD5	PRDM9	Jam3	FAM83H	SFMBT1	SHISA9	Mark1	CFLAR	TMEM143	P2ry4	SZT2	Znf512b	Cnnm1	MSL3	MOBP	ATG4A	CDC5L	IFT81	TXNIP	Wars2	FBN1	SYPL2	C11orf1	LRSAM1	KRBA1	TBL1X	DPYSL2
	DNAJA2	Pttg1	IFT80	RAD9A	Itsn1	TMPRSS11F	TNRC6A	GAS7	Mark2	FANCC	RIT1	Pvr	ILDR2	BC017643	Cnnm3	KCNG1	COX18	FGFR1OP	VCL	LTBP4	MLF1	Zfp281	FGFR1OP	RFX8	DPYSL5	NUP107	ITCH	RAB26	DPYSL3
	MASP1	Phf20l1	IFT81	ERGIC2	Vps37c	ST6GALNAC2	SCRT2	TRIM6	Gm14226	FANCA	FOXL1	Clcn2	KIAA0226	Rpl37	Vmn2r81	FABP1	BAG1	PPP2R2C	AP2A1	IL10RA	QPRT	Zfp282	SEPSECS	AVPR2	DPYSL2	TMEM145	PPHLN1	BNC2	IGFBP3
	PTPN14	Dbx2	LTBP4	MAMSTR	Entpd5	PELI1	SLC25A16	PDGFRB	Tmem164	RAB10	API5	Clcn1	HAUS7	Vsx1	Vmn2r88	TBR1	ELL	VMA21	CPLX4	POU5F1B	IFT140	Terf2ip	STS	RFX7	DPYSL3	TMEM144	ERC1	BTRC	GSG1L
	GLT1D1	Zfp444	IL10RA	ERGIC1	Rgs9bp	PELI3	SLC25A14	EPHX2	Tbc1d2	DOT1L	RTKN2	Pydc4	TMEM56	Vsx2	Vmn2r89	ZNF593	ILDR2	PLB1	PBX2	SP2	RSPH9	Rnf6	PDE12	NRXN3	IGFBP3	TMEM143	PYURF	ARSI	IGFBP4
	CREBL2	Homer2	POU5F1B	B3GAT2	Gpd1l	PELI2	CLSTN2	TMC7	Tbc1d4	DIDO1	HAS2	Clcn7	COX4I1	Fam13c	Chad	MYCN	NAPA	PRICKLE4	PBX3	KISS1R	FANCF	Recql5	MEX3B	NRXN2	IGFBP6	ITGA6	SBSPON	KIF13B	IGFBP5
	GBA	Dennd6a	SP2	B3GAT1	Ppp1r3f	ARF3	ADAMTS5	MFNG	Tbc1d5	CADM1	HAS3	Clcn6	RGPD1	Fam13a	Klc2	MYCL	SULT1A4	NIPAL1	PBX1	MCM10	MYT1L	Gm9776	EIF4E3	RFX2	IGFBP4	API5	KIAA2022	ZNF469	CYP2R1
	DTD1	Gpr180	KISS1R	CALM3	Ppp1r3d	ARF1	ADAMTS6	ZNF333	Tbc1d7	FGD6	KIAA1191	Clcn5	SH2B3	Col10a1	Pold3	ITIH5	MYLK4	TCL1A	NSUN2	ATG4C	CLIC6	9630014M24Rik	CA8	YDJC	IGFBP5	RTKN2	SLC38A6	MGAT4A	GJA1
	ZFP90	Gria3	MCM10	CALM1	Ildr2	SLC36A4	GAN	EIF2B5	Paqr7	PUS7	VMP1	Hfm1	SAR1A	Mthfr	Dut	GPR78	SULT1A1	EIF4E2	NSUN4	ATG4B	PHACTR4	Gcnt3	E2F3	IBA57	SKP2	HLA-DPA1	ZNF490	SLC1A5	GJA3
	ARHGAP5	Mras	CSK	UPK1B	Ppp1r3b	SLC36A1	SIX4	EIF2B1	Gm3164	HNRNPA3	ZMAT3	Epb4.1l2	SAR1B	Tpp1	Apol9b	PRKG1	TCEA3	TBL1X	PRAMEF1	ATG4A	CLIC4	Col22a1	BNC2	APC	CYP2R1	HAS3	ZNF780A	IGDCC3	APLNR
	ARHGAP6	Gria4	SP4	DLGAP2	Cldn18	SARM1	VOPP1	PRKAR2A	Slc4a4	KIF26A	MYBL1	Car7	OLIG2	Tpp2	Rala	DCTN3	SULT1A3	THAP5	PTCH2	THUMPD2	CLIC5	Rell1	AGO1	ETV3L	GJA1	KIAA1191	EIF2S3	ZNF549	CYP8B1
	SRSF6	Pcdhb4	ZNF221	DLGAP3	Rhbdf1	HNF1B	MR1	MECOM	Ryr2	NUDT11	SMOC1	Ikzf5	OLIG3	Sfmbt1	Hdac5	FAM135A	TMEM56	GPT2	PTCH1	CDH22	PHACTR1	Cd2ap	DZIP1L	UQCRC2	GJA3	VMP1	GYG2	ACOT8	KDM3B
	SRSF1	Commd2	ATG4C	DLGAP1	Cd7	ATE1	PCF11	ETF1	Itgav	NUDT16	ITGB1BP1	Ikzf4	MOB4	Sfmbt2	Hdac7	FAM135B	NOL9	GLRA3	PCDHGA2	ATG4D	LARP4B	Fbrs	ARSJ	XPNPEP2	APLNR	ZMAT3	GJB1	SCN7A	ZNF117
	PPM1A	Klf9	ATG4B	MBNL1	Gcdh	ELMSAN1	ONECUT3	MYT1L	Sae1	CNNM2	ZNF7	Ikzf1	RAB11FIP2	Zzef1	Klc3	TNS4	SH2B3	THAP9	RAD9B	PHOX2A	TMEM144	Nox4	RBMX	UQCRC1	GJA5	MYBL1	UHMK1	EPHX2	KDM3A
	PRLR	Fam199x	ATG4A	MBNL2	Iqce	MOBP	ZNF236	FBXW2	Itgam	PIP5K1C	ZNF2	Ikzf3	NIPSNAP1	Ajap1	Hdac9	TCF4	RGPD5	YRDC	RAD9A	PHOX2B	TMEM143	Extl1	MAP3K13	GGCX	CYP8B1	SMOC1	SULF1	SF1	SEZ6L
	USP46	Cadps2	CDH22	MBNL3	Lrrc58	EIF4B	CDH1	GPCPD1	Itgae	STX3	ZNF3	Ikzf2	EDA	2010003K11Rik	Foxr2	DPYSL4	SAR1A	CALU	ERGIC2	GPT2	ITGA6	Mtpn	CREBBP	RETSAT	KDM3B	CASP9	SLIT3	39142	TMC4
	RNF130	Mcfd2	ATG4D	CLCN3	Bace1	FAM213B	MTMR6	TGFBR3	Gtf2e1	BNC2	CTCFL	Mbtd1	RAB11FIP5	Acvr1	Gzf1	IGF1	SAR1B	CYB5B	ERGIC1	PNP	FOXL1	Tmem167	SCN1A	PM20D2	ZNF117	ITGB1BP1	PARM1	PKP4	MYO3A
	TSHZ2	Jarid2	PHOX2A	CLCN2	Abtb2	RGS16	MTMR1	RPS6KL1	Gtf2e2	STX7	CDC5L	H2afx	RAB11FIP4	Brf1	Tshr	BVES	TFEC	TOR2A	B3GAT3	CFD	API5	Gramd4	ZNF462	LHCGR	ZNF114	ZNF7	NHS	IKBKG	TMC6
	PAX7	Sh3gl2	PHOX2B	CLCN6	Scamp2	ILDR2	CENPO	SMNDC1	Eif4e2	TRAPPC6B	SBDS	Sgsh	CADPS2	Setx	Gmps	NUDT3	C19orf12	FAR1	B3GAT2	CFB	RTKN2	Tbx18	C9orf96	GPR78	KDM3A	ZNF2	RPGRIP1L	PKP1	TMC7
	GINS3	Hmgxb4	UPK2	CLCN5	Nr4a3	KREMEN1	CENPN	TET3	Ap3m1	ZFP37	VCL	Son	FGL1	Fuca1	Epas1	NUDT4	SRPK3	CALCOCO1	TTC30A	MLLT4	HAS3	Ext1	CAMK2N1	C11orf1	ZNF112	CTCFL	ATP6V1B2	USP22	APIP
	DDR2	Clec12b	GPT2	CLCN4	Gzmn	SULT1A4	MRVI1	SSX2IP	Limd2	MYO9B	CPLX2	H2afj	MCF2L	Sgpp1	Cyp2a5	PMEPA1	SRPK2	ATP6V0E1	TTC30B	CREBBP	ABHD14A-ACY1	Pgpep1	FAM126A	TARS2	SEZ6L	CDC5L	JAG1	MICA	TMC3
	ZNF618	Clec12a	PNP	BRD8	Rsph1	MYLK4	ZNF627	TMEM144	Gga1	AATK	AP2A1	Apol10a	MEI4	Mlycd	Fli1	NPFFR1	RAB11FIP2	SYTL4	SPG20	PNN	KIAA1191	Msr1	FUT9	DPYSL2	TMC4	SBDS	GFAP	ADAMTS4	EIF2B4
	MOK	Rfc5	PDP1	BRD4	Fbxl5	ZSWIM3	LPP	PTCHD1	Ralgds	TNFSF4	CPLX4	Banp	ATP1A4	Hist4h4	4930402H24Rik	IGFBP1	ABCD2	TRIM13	GSDMA	ATP6V0E1	VMP1	Sdc2	TRIM13	DPYSL3	TMC5	VCL	SPON1	ADAMTS6	EIF2B5
	CAMKK1	Cdk2	CFB	BRD7	Plekhh2	SULT1A1	CLCF1	TJP1	Acsf2	CRHR2	AP2A2	Cnn2	HNF1B	F830016B08Rik	Cyp26b1	IGFBP6	RAB11FIP5	SYTL2	UPK1B	ATP6V0E2	ZMAT3	Nav1	TUSC3	PODN	TMC6	CPLX2	NUP155	RARG	TMC8
	EIF4EBP2	PYURF	MLLT4	BRD2	Sfmbt2	MYLK3	REV3L	RTKN2	Itga4	KIAA1191	PBX2	Hadha	CXXC4	Ldb3	Strn	TK1	RAB11FIP4	NQO2	DLGAP2	HAMP	MYBL1	Hist1h3a	GNPDA2	OSR1	TMC7	CPLX3	CRB1	ARHGEF9	PRKAR2A
	AGBL3	Rfc1	CREBBP	BRD3	She	SULT1A3	TBL3	YOD1	Itga6	CRHR1	PBX3	Fgf12	WTIP	Farsb	P2ry2	KLC2	RIC8A	SPRED1	DLGAP1	SIDT1	NR1D2	Lig3	38412	IGFBP2	APIP	CPLX4	CD47	CCSER2	PRKAR2B
	BAG4	Hgs	PNN	DNAJA2	Gm16515	RGPD2	SSH1	MFN2	Zfp866	AMOTL1	PBX1	Fgf10	MGRN1	Farsa	Dsg1a	STK32A	FAM20A	SFMBT2	DLGAP4	SIDT2	CASP9	Sptssa	HPS4	SET	TMC8	PBX2	INSC	NFE2L1	MAGT1
	MYO1D	Commd7	ATP6V0E1	PTPN18	Cdk5rap2	TMEM56	RNF19A	ZNF33A	Kcnip3	EZH1	NSUN2	Fgf17	GAREM	Uap1l1	P2ry1	APLNR	CD99	PLCZ1	MBNL1	SIX4	ITGB1BP1	Gtf2e1	TNRC6C	IGFBP6	EIF2B1	PBX3	SLC24A3	C1orf86	QPRT
	RTKN	Apex2	ATP6V0E2	DNAJA4	Cmtm6	CABYR	VAT1	TUB	Zfp738	GNB1L	NSUN4	Skp1a	SPHK2	Unc5c	P2ry4	PROZ	MCF2L	CYP4F3	MBNL2	SIX5	ZNF2	H13	TNRC6B	MRGPRF	PRKAR2A	PBX1	FXN	APEX2	IFT140
	C15orf38	Slco6c1	SIDT1	PTPN11	Sgpp1	RGPD1	BCLAF1	SH3PXD2A	Tpcn1	RABL6	TARS	Muc19	IDS	Cyp2s1	4930432E11Rik	PAIP2B	ADARB1	ASB7	MBNL3	SIX6	CTCFL	Camk1d	TNRC6A	IGFBP4	PRKAR2B	NSUN2	FGFR1OP	BRD2	MLF2
	RPS3	Ss18l1	SIDT2	MYCBP	Hsd17b7	NOL9	SCARB2	SNRNP48	Ltbp4	ARHGAP44	PTCH1	Muc15	IPO11	Lin54	Clcn3	ZNF773	CD86	SIX5	CLCN3	SIX1	CDC5L	Phf13	ZXDA	IGFBP5	MAGT1	TARS	ZNF208	NDUFA13	MECOM
	GART	Mitf	CDH24	PTPN14	Gm5878	BFAR	TSEN15	MAD2L1	4930539E08Rik	ZNF544	RAD9B	Angel2	IPO13	Ncor2	Clcn2	MEF2C	CXXC1	SIX6	CLCN6	SIX2	RAC2	Phf19	SLC25A16	SKP2	TXNIP	PTCH1	VMA21	CDH1	RSPH1
	GMFB	Zfp142	SIX4	MRPL27	Zdhhc3	RGPD5	NRXN3	DCXR	Tcl1	TPPP	ERGIC2	Dnlz	CPEB4	Lysmd3	Clcn1	GAS8	METTL20	PLEKHH2	CLCN5	SIX3	CPLX2	Itga8	USP22	P2RX4	QPRT	TUFM	SUFU	LBH	MYT1L
	TLL1	Kctd20	SIX5	MRPL20	Polq	SAR1A	RABGAP1L	AP3S2	Pid1	ABCB6	ERGIC1	Prss40	HMGB1	Rps6kl1	Pydc4	PFN2	UQCRC1	CNDP1	CLCN4	CNPY3	CPLX1	Plbd2	CLSTN2	GJA3	IFT140	RAD9B	PDE12	RELA	CLIC6
	ZNF106	Lmtk2	SIX6	MRPL28	Aasdh	SAR1B	RFX3	ZMAT3	Stk10	ABCB5	B3GAT3	Phc1	SUDS3	Mettl3	Clcn7	TMEM214	WTIP	HDAC9	BRD8	CNPY2	AP2A1	Fancd2os	CUL4B	APLNR	MLF2	ERGIC2	MUC4	CDH4	PHACTR4
	FBXO45	Soat1	SIX1	GAB1	Enpp4	NOL6	GNG4	SMOC1	Neurod2	ABCB8	B3GAT2	Phc3	CHP1	B430319F04Rik	Clcn6	COX10	MGRN1	NAALAD2	BRD4	PLCZ1	CPLX4	Dip2b	B3GNT5	GJA5	CFLAR	MAMSTR	ST6GALNAC3	MRVI1	CLIC4
	SRC	Ctnnal1	SIX2	C2orf83	Dzank1	SRPK1	PLEKHA7	SLMAP	Neurod4	DNAJC19	B3GAT1	Phc2	DIMT1	Gkn1	Clcn5	KDM3A	POMGNT1	ONECUT2	BRD7	COPG2	AP2A2	Itga4	ADAMTS6	CYP8B1	MECOM	ERGIC1	MTERFD2	HPCAL1	CLIC5
	USP3	Zbed6	SIX3	NPTX1	Negr1	PQLC2	ELK4	OTUB1	Zfp12	HEG1	TTC30A	Sec16b	CPEB3	1700024B05Rik	Hfm1	SHISA9	CRTAP	C5orf45	BRD1	KNDC1	PBX3	Nr1i3	CTBS	CD99	RSPH1	B3GAT3	EIF4E3	TEP1	PHACTR1
	FBXO40	Nedd4l	CNPY3	ZNF850	Gart	RAB11FIP3	MAPK1	CTCFL	Sulf1	CHRM3	CALM1	PRAMEF8	FYCO1	Ankrd50	Zfp341	COX16	SLC26A4	RELA	BRD2	HMG20A	PBX1	Cdk1	ARHGEF7	KDM3B	MYT1L	B3GAT2	IPO5	EXT2	NLGN3
	LGALS8	Trim33	CNPY2	NDRG1	Ncor1	RAB11FIP2	TRIP4	XXbac-BCX105D18.9	Ebf4	TANC2	GSDMD	Peg3	ARL11	Ppme1	Car7	NUTF2	SPHK2	PIP4K2A	DNAJA2	AAGAB	NSUN2	Zfp867	YLPM1	KDM3A	CLIC6	B3GAT1	BNC2	HPCAL4	LARP4B
	GALC	Clec4d	PLCZ1	ZSCAN2	Dram1	CRTAM	PCDH12	CYTH1	Ebf3	NLE1	UPK1B	Zwint	ARL10	Mettl6	Ikzf5	PDGFRB	IFIH1	PRX	SETD1A	COPG1	NSUN4	Cdk7	DYNLT3	ZNF112	PHACTR4	CALM3	RBMX	XYLT1	ITGA5
	CS	Trim36	COPG2	SRSF5	RP23-220D12.12	EDA	YIPF6	PAPOLG	Ebf2	CES2	DLGAP2	Golt1a	RAB2B	Flna	Ikzf4	TMC6	IDS	ZNF677	PTPN18	CREB1	TARS	Trip11	TEX15	SEZ6L	CLIC4	TTC30B	KIF13B	AMACR	TMEM144
	RAP1GAP2	Trim35	KNDC1	SRSF7	Ddx51	RAB11FIP5	COPS8	PBX2	Bbox1	COL24A1	DLGAP1	Csnk2a2	SLITRK5	Flnb	Ikzf1	APIP	IPO11	MRPL35	DNAJA4	ADCY7	PTCH1	Nol12	SETD7	TMC4	CLIC5	CALM1	MGAT4A	KLK2	FOXL2
	FSCN1	Usp22	HMG20A	SRSF6	Rtn3	IL4I1	NFATC3	SPAST	Cxx1c	CIDEB	DLGAP4	Dkk3	ARL15	Flnc	Ikzf3	ANKRD13C	CBLB	MRPL32	PTPN11	ZFP82	PCDHGA2	Adam7	ONECUT2	NOP9	PHACTR1	UPK1B	CREBBP	PCYT1B	FOXL1
	KCNJ1	Foxo3	HMG20B	SRSF1	Sh2b3	SPEF1	SNX4	CEP135	Cacna1h	ALPI	MBNL1	Terf2ip	CHAF1B	Gltpd1	Ikzf2	TEX14	RABL3	RFFL	PTPN14	CHFR	TIMM44	Nkd2	USP37	TMC6	LRSAM1	DLGAP2	KDM7A	TBL3	BPNT1
	KCNJ6	Klhl5	AAGAB	SRSF3	Ptbp2	FAM20A	ZNF592	ARHGAP30	Cacna1i	DCBLD2	MBNL3	Rnf8	ZNF780A	Cep164	H2afv	QPRT	CPEB4	ATG5	UTRN	SYPL1	RAD9B	Wasf2	PIP4K2A	TMC7	LARP4B	DLGAP1	STK4	SNAI1	RTKN2
	EIF2AK2	Emp2	FBXO6	HOXA5	Osbp	CCDC114	CNTN6	WIBG	Cacna1b	ABI2	CLCN3	Rnf5	ZNF780B	Fgr	Magee1	NOTCH2NL	HMGB1	UBE2R2	CSF2RB	SYPL2	ERGIC2	Pde1c	NABP1	APIP	TMEM145	MBNL1	PDZD8	PLD1	RNF180
	AGPAT4	Klhl3	COPG1	RNF130	Tmem87b	CD99	MDGA1	ARHGAP32	Cacna1e	NKTR	CLCN7	Chmp7	PCDHGA10	Tbkbp1	Mbtd1	TPM4	CPEB1	CYP4B1	DMD	RFX8	ERGIC1	Pbrm1	NRDE2	EIF2B4	TMEM144	MBNL2	CMTM6	RAB27B	ABHD14A-ACY1
	AGPAT3	Rho	CREB1	RAPH1	Ireb2	DCAKD	MDGA2	ARHGAP35	Cacna1f	VTI1A	CLCN6	Recql5	BIN2	Fga	H2afx	RPS6KB1	NADSYN1	ARRDC4	MRPL20	RFX4	B3GAT3	Enpep	MRPL35	EIF2B5	TMEM143	MBNL3	SLC1A2	SYT2	KIAA1191
	IDO1	Ccdc117	SHOX2	VIL1	Gpr153	MCF2L	CNTN5	PTCH1	Arhgef40	DCAF4	CLCN5	Gm9776	IFT81	Vmn2r84	H2afy	RPS6KB2	CPEB3	TBL3	SEH1L	RFX5	B3GAT2	Erp29	LIPG	TMC8	RIT1	CLCN3	TRIM10	ZNF280D	VMP1
	CAMK1D	Gm3476	ADCY7	RNF135	Arid3b	ABCD4	PTPN14	CMKLR1	Kcne2	ZNF652	CLCN4	Gcnt7	EEA1	Vmn2r85	Scn1b	ETF1	CPEB2	ARRDC3	GAB4	AVPR2	TTC30A	Sppl2a	DAAM1	EIF2B1	FOXL1	CLCN1	TRIM13	CDON	ZMAT3
	FCGR3A	Hoga1	ZFP82	RNF138	Ccsap	LCOR	SHPRH	TUFM	Kcne1	ADD2	BRD8	Gcnt1	OPHN1	Cnnm3	Sgsh	NDFIP2	ARL10	THOC2	STX16-NPEPL1	RFX7	TTC30B	Papola	XYLT1	PRKAR2A	BPNT1	CLCN7	HPS4	RHO	MYBL1
	FCGR3B	Mmp16	CHFR	CLNS1A	Arf2	UQCRC1	PDE11A	CD38	Cplx3	NDUFB5	BRD9	Fam170b	DCLRE1C	Vmn2r87	Son	FBXW7	RAB2B	THOC7	GAB2	NRXN3	CALM1	Mcur1	EYS	MAGT1	API5	CLCN6	SFMBT2	PAK4	SMOC2
	LOX	Dbnl	SYPL1	SUPT20H	Eif2ak2	CXXC4	DHX36	DYNLL1	Shroom2	TPBG	BRD4	Gcnt3	CDCA3	Cnnm4	H2afj	TGFBR3	ARL15	PDE8A	MRPL28	NRXN2	GSDMD	BC026590	REV3L	TXNIP	RTKN2	CLCN5	EFNB1	RP11-426L16.10	SMOC1
	LPGAT1	Mmp12	GPR75	TSHZ2	Eri2	WTIP	YPEL1	DYNLL2	Shroom1	MYL4	BRD7	Gcnt2	POU5F1B	Tgm6	Arsa	TAX1BP1	CHAF1B	PDE8B	GAB1	NRXN1	DLGAP2	Tmem19	SEC24A	IFT140	RNF180	CLCN4	TNRC6B	CLUAP1	CASP9
	PRICKLE4	Gm9966	SYPL2	TSHZ3	Man2a1	MGRN1	CCSAP	POLR3G	Xrn2	KIAA1919	BRD3	Mark2	SLIT3	Vmn2r88	Cnn1	CLIC4	ZNF780B	RAB27B	HABP4	RFX3	DLGAP1	Ap1s2	SNAI1	RSPH9	FANCI	BRD8	USP28	CPT1A	ITGB1BP1
	NAP1L1	A430105I19Rik	RFX8	ZNF583	Pabpc4l	CDC42	TULP3	POLR3E	Shroom4	B3GAT3	DNAJA2	Strip2	ETNK2	Vmn2r89	Banp	RPS6KL1	TMEM66	SYPL2	ZSCAN9	YDJC	MBNL1	Uty	STK17B	CFLAR	HLA-DPA1	BRD9	RAD23B	NFATC2	CTCFL
	RPL26	Pptc7	RFX4	ZNF587	Cacul1	SPHK2	PLA2G12A	APCDD1	Arhgap4	RANBP10	PTPN18	Clcnkb	ETNK1	Zkscan3	Cnn3	CLIC1	BIN2	DIEXF	NPTX1	IBA57	MBNL2	Tshz2	PAFAH1B2	ITGA2B	HAS3	BRD4	NUDT21	VLDLR	RP11-463D19.2
	CATSPER2	Klrb1f	RFX5	HAPLN4	5330417C22Rik	IDS	CD36	B3GAT1	Pot1a	TMED10	PTPN12	Extl2	HOMER1	Slc4a10	Cnn2	ATP5A1	NEK11	RFX7	ZNF850	APC	MBNL3	Bdp1	SYNCRIP	LURAP1	ABHD14A-ACY1	BRD7	USP24	GTPBP10	SYNDIG1
	PLAG1	Fam114a2	AVPR2	ZNF589	Tub	CREB1	ZBTB8B	TXNDC2	Arhgap1	THRB	PTPN11	Extl3	HOMER2	Hdgfl1	Fgf12	CELSR3	IFT80	ZNF845	ZSCAN1	PDZK1	PLK2	Ttc26	SLC41A2	MYT1L	KIAA1191	BRD2	ETV3	UGT3A1	CDC5L
	EYA3	8430427H17Rik	RFX7	CAMKK2	Brat1	LARP1	DISC1	UQCRB	Ap5z1	PLA2G7	MYCBP	Tia1	PPP2R5D	4930519G04Rik	Fgf14	SSX2IP	SRPRB	RFX2	SRSF5	XPNPEP2	CLCN3	Arl5b	SLC2A3	CLIC6	VMP1	BRD3	CLSTN2	POLDIP3	RAC2
	PEAK1	Cmtr1	NRXN3	MTRF1L	Hivep3	CPEB4	GCC2	CACNA1I	Cybrd1	CLN5	PTPN14	Tmem165	C14orf2	Chat	Med20	KIF11	EEA1	RFX3	SRSF6	UQCRC1	CLCN2	Ufl1	TENM1	PHACTR4	PCDHA9	DNAJA2	ROPN1B	DHX38	RAC3
	PIEZO2	Ccdc111	NRXN2	MYO1D	Clic6	COL11A2	SIRPG	DCK	Dync1li2	ZC3HAV1	UTRN	Tmem164	MCM10	BC055111	Arsi	PTCHD1	MAOA	CDON	SRSF3	GGCX	CLCN6	Ndufab1	RFX3	CLIC5	ZMAT3	PTPN18	B3GNT5	MED1	RAC1
	PIGN	Rlim	NRXN1	MYO1C	Myzap	KIAA1033	ZNF766	TTC30B	Utp6	MYRF	CSF2RB	Tmem167	FKBP5	Klc2	Arsj	LRAT	OPHN1	IBA57	SRSF2	RETSAT	CLCN5	Cacna1e	IBA57	PHACTR1	NSMF	DNAJA4	DNTTIP2	ARFGAP2	SBDS
	TMEM194A	Ift122	RFX3	BCR	Nras	CPEB1	TCF4	ACSM1	Ankrd24	MBNL3	MRPL24	Tbc1d4	CD48	1110058L19Rik	Muc19	API5	GGNBP2	LSAMP	MZB1	PM20D2	CLCN4	Pcdh15	CYLD	NLGN3	MYBL1	PTPN13	ASB4	MDGA1	VCL
	CATSPERB	Kdm1b	YDJC	DENND6A	Abhd10	NADSYN1	TCF7	DNMT1	Ankrd22	WSB1	DMD	Tbc1d5	CRB1	Pold3	Muc15	MGST3	POU5F1B	PAK4	TRAPPC6B	KHDRBS1	BRD8	Usp24	EYA3	LRSAM1	SMOC2	PTPN11	CTBS	VANGL1	CPLX2
	FSD1L	Cdk5	IBA57	CTPS2	Fam122b	CPEB3	JAM2	CACNA1D	Cnot3	ATPAF1	MRPL20	Nde1	NOLC1	Dut	Angel2	RTKN2	SLIT3	APC	RNF130	KHDRBS3	BRD9	Kansl3	PLEKHA3	LARP4B	NR1D2	MYCBP	TMEM107	MYCL	CPLX3
	MPPED2	Glg1	APC	HOXA11	Decr1	CPEB2	PALM2	CACNA1E	Cnot7	TRMU	STX16-NPEPL1	SRSF1	CD46	Apol9b	Angel1	YOD1	SLIT2	MAVS	RAPH1	GGCT	BRD4	Mxi1	PLAGL2	STMN2	CASP9	PTPN14	MKLN1	NEK3	CPLX1
	PDK2	Slc24a3	PDZK1	ATAT1	Hoxa5	ARL11	FIGN	DLGAP2	Ankrd29	GPI	GAB2	Hnrnpdl	CA13	Apol9a	Dnlz	PPAT	ETNK1	DBT	VIL1	STAC3	BRD7	Fzr1	PLEKHA8	ASGR1	ITGB1BP1	CSF2RB	DYRK1A	NBL1	AP2A1
	FAM26E	Zik1	UQCRC2	GALNTL5	Tfrc	RAB2A	CA13	DCX	Uvrag	SHC2	GAB3	Ank1	CA12	Serpinb9c	Prss44	ISY1	HOMER1	XPNPEP3	HLA-DQB1	LHCGR	BRD3	Shroom4	DBT	TMEM145	ZNF7	MRPL24	PGR	ZBTB8B	CPLX4
	COL6A5	Gm10797	XPNPEP1	SRC	Wtip	SPNS3	NUDT3	GLO1	Foxi2	CDH23	GAB1	Ryr2	RSF1	Hdac2	Phc1	SH3PXD2B	DTYMK	FOXP2	HLA-DQB2	FLT3	DNAJA2	Arhgap4	PAK3	TMEM144	ZNF2	MRPL27	MTMR4	PLCH2	AP2A2
	COL6A6	Pigb	XPNPEP2	ZNF326	Sh3pxd2a	SPNS2	RPP25	TRIM29	Nfic	FLRT2	HABP4	Sdccag3	ATG4B	Hdac5	Phc3	SH3PXD2A	TIMM50	COPS8	CISD2	C11orf1	DNAJA3	Arhgap6	TASP1	TMEM143	ZNF3	DMD	CDH5	DISC1	PBX2
	FXYD3	Slc29a3	UQCRC1	SRF	Rgs17	FIZ1	NUDT5	BMP8B	Nfib	BRD8	C2orf83	Xpnpep1	FPGT	Hdac4	Phc2	SVIL	HOMER2	GGCX	CLNS1A	TARS2	PTPN18	Parm1	SNX1	RIT1	TIPIN	MRPL20	ZNF705B	STK25	PBX3
	ZFAND5	Gcc1	GGCX	ZNF320	Fxyd5	ABAT	EIF4E	PRMT2	Nfia	BRD4	ZSCAN9	Sae1	FGFR1OP	Itch	Sec16b	DAK	GFAP	IL10RA	SUPT20H	DPYSL2	DNAJA4	Nras	SNX6	FOXL1	ZAP70	SEH1L	PIP4K2B	STK24	PBX1
	DMGDH	Mxi1	RETSAT	ZNF329	Zfp275	HABP2	GALNT6	TRIM25	Ncan	EHHADH	NPTX2	Itgal	PPP2R2C	Hdac9	PRAMEF8	TCEB3	HEXDC	MSL3	TSHZ2	DPYSL3	PTPN12	Dnm3	SLC44A1	PCDHA6	SYNDIG1	MRPL22	TEP1	TBC1D8B	MFSD11
	KIAA0141	Neu4	PM20D2	LGALS8	Zfp276	ZNF780A	EIF4B	CDH23	Cxcr2	SNX33	HABP2	Itgam	VMA21	Hdac8	Peg3	TCEB1	SLC12A9	FABP1	TSHZ3	PTPRCAP	PTPN11	Brwd3	EMR2	API5	CDC5L	LYRM4	SNAP25	TNS3	NSUN2
	OGG1	Nln	KHDRBS1	EIF2AK1	Mical2	ZNF780B	EGLN3	CLCN6	Ttyh1	PLD2	ZNF850	Gtf2e1	ATG4D	Foxr2	Zwint	AP3S2	C14orf2	KCNG4	ZNF583	IGFBP2	PTPN14	Tmem220	VWC2	RTKN2	RAC1	GAB2	UBE4A	TXNRD2	NSUN4
	HIF1AN	Rsad2	KHDRBS3	EIF2AK2	Gm10696	TLN2	TPH1	CLCN5	Ttyh3	MAATS1	NDRG1	Eif4e3	SLCO2A1	Tshr	Golt1b	ZMAT3	MCM10	SERINC3	TIPARP	IGFBP3	UTRN	Zfp462	ZNF594	RNF180	SBDS	MRPL28	DOCK4	SLC46A1	NSUN6
	NTRK2	Rsad1	GGCT	EIF2AK4	Dio2	BIN3	GPR107	CLCN4	Grasp	MYLK	NDRG2	Eif4e2	DLC1	Gmps	Csnk2a2	SMARCA5	NEIL3	COPS5	ZNF587	IGFBP1	CH25H	Fyco1	VANGL2	FANCI	VCL	GAB1	SCD5	GCK	TUBG1
	ARHGAP22	Neu3	LHCGR	ADCY9	Rgp1	GP6	DOPEY1	PER1	Hltf	PTPN14	NDRG4	Ap3m1	PHOX2B	Epas1	Csnk2a1	ZNF7	LRRC10	ZNF592	LPAR3	IGFBP6	MRPL21	Rev3l	DDX46	FAM32A	CPLX2	HABP4	AMACR	PVR	TARS
	ARHGAP21	Wdr82	FLT3	MYO16	Pip4k2c	NEK11	TRIM9	BRD9	Cyp2j13	F2R	SRSF4	Crhbp	SASH3	Cyp2a5	Dkk2	AXIN2	CRB1	MED1	ZNF589	IGFBP7	SEH1L	Adamts14	DHX36	PCDHA8	CPLX3	ZSCAN9	RINT1	IGFBP4	PTCH1
	ZSCAN22	Gm3127	C11orf1	TRNT1	Cnep1r1	RGS22	PCDH15	BRD7	Fbxl20	ZNF37A	SRSF6	Limd1	BSCL2	2700089E24Rik	Dkk3	CTCFL	CD47	MDGA2	CAMKK2	IGFBP4	MRPL22	Dync1li2	ARL4A	KIAA1191	AP2A1	NPTX1	SEC24A	GALNT1	TIMM44
	CD22	Tppp	TARS2	ASAP1	Fundc2	IFT80	VPS53	BRD3	Fbxl22	EME2	SRSF1	Itga8	CST3	4930402H24Rik	Terf2ip	TOR1A	PCDH15	GABRA4	CAMKK1	IGFBP5	GAB2	Slc5a8	NEK1	VMP1	CPLX4	ZNF850	ARRDC3	GLTPD1	MFSD10
	MRPS5	Usp3	DPYSL2	ASAP2	Synpo	EEA1	KDM3A	DNAJA2	Epdr1	APBB1IP	SRSF3	Itga9	RAB21	Cyp26b1	Rnf6	SYNDIG1	CA13	MED8	MYO1F	CYP1B1	MRPL28	Adamts18	CCNE2	ZMAT3	AP2A2	NDRG2	THOC3	DNAH2	RAD9B
	TDRD6	Ano2	DPYSL3	ASAP3	Haus6	SLC5A3	LCORL	ORMDL3	Igsf9	GORASP2	SRSF2	Ralgds	TCL1A	Strn	Rnf7	ZBTB8B	RSF1	ERI1	MYO1E	CYP2R1	GAB1	Klhdc10	CSRNP3	ZMAT5	NIM1K	ZSCAN2	TEX9	DNAH3	RAD9A
	SMAD2	Ano3	WASH4P	OCRL	Spag16	DIRAS2	GAS7	PTPN13	Igsf3	GAB2	CDK2	Fancd2os	NIPAL3	Nacc2	Rnf4	LCORL	ATG4B	CEP97	MYO1D	GJA1	HABP4	C77080	GCC2	NR1D1	CADPS	SRSF6	PAFAH1B1	SEMA5A	ERGIC2
	ABHD2	Gskip	IGFBP2	PLAUR	Ptprz1	DNM2	EFNB2	MYCBP	Csnk1e	GAB3	RNF130	Itga1	TBL1X	Dsg1a	Rnf5	ST3GAL4	FXN	SCAP	MYO1C	GJA3	DMRTB1	Gabarapl1	LMBR1	SMOC1	PBX2	SRSF1	PAFAH1B2	SH3TC1	ERGIC1
	UBR2	Il1rap	IGFBP3	KIAA1033	Slc23a1	OPHN1	TEC	PTPN14	Rem2	SEPT8	RAPH1	Itga2	THAP5	Cyp4a31	Net1	VCL	FPGS	ZNF600	CHMP3	APLNR	HABP2	Slc35a2	NLN	MYBL2	PBX3	SRSF3	OSBPL10	PCDH12	B3GAT3
	URI1	Tprkb	IGFBP1	LOX	Aldh9a1	CLIP2	ZNF333	GLT1D1	Pkib	PPM1F	VIL1	Itga3	RAB26	Nacc1	Recql5	CPLX2	VMA21	MYCL	CHMP7	GJA5	ZNF850	Ankrd24	RASGEF1B	ITGB1BP1	PBX1	SRSF2	SPRY3	SHISA5	B3GAT2
	SOCS7	Card6	IGFBP6	LPGAT1	Fam129b	YLPM1	AMPD3	NCMAP	1810026J23Rik	SLC9A6	HLA-DQB1	Itga4	GIF	P2ry4	Gcnt4	CYTH1	VPS52	ZNF606	DENND6A	CYP8B1	NDRG1	Ankrd22	DPYSL2	ZNF7	AIRE	HOXA5	BCLAF1	MEF2D	B3GAT1
	HEMK1	Ip6k1	MRGPRF	GCNT1	Narf	SLIT3	PLCZ1	ACADS	Ogfod1	USP47	PCTP	Itga5	GLRA3	Pvr	Sclt1	PAPOLG	EPDR1	SUB1	CTPS2	KDM3B	NDRG2	Slc19a2	DLD	ZNF2	MFSD11	RNF130	WDR6	ZNF501	SRSF11
	BMP3	Znf512b	IGFBP4	GCNT3	Tyw3	SLIT1	ICOSLG	MRPL21	Palmd	AFF3	HLA-DQB2	Itga6	YRDC	4930432E11Rik	Gcnt1	CYTH4	PHOX2B	ITIH5	CTPS1	ZNF117	NDRG3	Calcoco2	SLC24A2	ZNF3	NSUN2	RAPH1	CNOT7	ZNF500	TTC30A
	BMP1	Egflam	IGFBP5	GCNT2	Dchs1	PPP2R2D	EIF2B1	GAB2	Lyrm7	SLC9A9	RNF138	Nsg1	CFB	Zfp521	Fam170b	AIRE	NIPAL1	PKDREJ	HOXA13	KDM3A	NDRG4	Ly9	NUDT5	CTCFL	NSUN4	VIL1	ZNF280C	SNX20	TTC30B
	MBTPS1	C030046E11Rik	CYP1B1	LPCAT2	Strbp	HOMER2	SMPD3	TMEM127	Pskh1	RNF130	CDK4	Zfp866	CALU	Clcn2	Gcnt3	SLC16A5	EIF4E3	CALCRL	PPAPDC1B	ZNF112	ZSCAN2	Hrct1	NPFFR1	ZAP70	TARS	HLA-DQB2	RHBDL3	PCDH19	CALM1
	DR1	Nme1	CYP2R1	LPCAT3	Traf3	GFAP	CBX8	SLC31A1	Lyrm9	RAPH1	CISD2	Zfp867	PCYOX1	Clcn1	Gcnt2	SLC16A4	NIPAL3	AKR1C1	HOXA11	SEZ6L	SRSF5	Gak	IBTK	UFSP2	PTCH1	CISD2	GNG4	ZNF507	GSDMA
	EIF4G1	Spcs2	GJA1	LPCAT1	Bmf	HEXDC	GABRA4	ZNF850	Klf13	TRPM4	CISD1	Kcnip3	ROPN1B	Pydc4	Erap1	ARHGAP30	THAP5	PLCH1	CEP57	TMC4	SRSF7	Nfic	GALNT6	SYNDIG1	RAD9B	CISD1	CDC14B	SNX25	UPK1B
	TERF2	Spcs3	GJA3	PIGG	Traf6	BMPR1B	CBX5	ARHGAP4	Cltb	RBM39	CLNS1A	Zfp738	FAR1	Clcn7	Mark1	ARHGAP31	PIK3C2B	PRKG1	GPR133	MYO3A	SRSF6	Nfib	GALNT7	OGFR	RAD9A	CLNS1A	GNG2	TMC6	DLGAP2
	TBRG1	Micall1	APLNR	PIGH	Mcc	RADIL	TMED8	ARHGAP5	Slco2a1	SURF4	SUPT20H	Tpcn1	ACTR1B	Clcn6	Mark2	ARHGAP32	GLRA3	VEZF1	ATAT1	TMC6	SRSF1	Nfia	GALNT1	CDC5L	ERGIC2	SUPT20H	ELK4	TEC	DLGAP1
	RASSF5	Ppargc1a	GJA5	PIGK	Nhsl2	CD48	AKR1C1	RICTOR	Klf10	TUBB3	TSHZ2	Zfp735	ACTR1A	Clcn5	Strip1	ARHGAP35	THAP9	AC011841.1	GALNTL5	TMC7	SRSF3	Ehd4	ICMT	RAC2	MAMSTR	TSHZ2	PLEKHA3	HDAC5	DLGAP4
	RSAD1	Tmem154	CYP8B1	PIGM	Gm10097	XYLT1	ATP2A2	NDRG4	Patl2	VILL	TSHZ3	Scnn1g	CALCOCO1	Zfp526	Strip2	DCAF5	GLRA1	CAMTA1	SRC	APIP	SRSF2	Ehd2	CD99	RAC3	ERGIC1	TSHZ3	MMAA	ONECUT2	MBNL1
	CHD5	Fam13c	KDM3B	TMEM194A	Itpr3	CXCR1	CHPT1	SUCO	Klf16	HERC1	NOSIP	4930539E08Rik	IGDCC3	Hfm1	Clcnkb	WIPF3	ASAH2C	PPP1R9A	NEMF	TMC2	CDK2	Scn2b	PCDH10	RAC1	B3GAT3	ZNF583	TRIT1	AIDA	MBNL2
	LRRK1	Fam13a	ZNF117	PIGQ	Emc1	CRB1	TRAPPC10	SRSF5	Palm2	ZNF583	ZNF580	Tcl1	DMRTC1B	Ccdc47	Extl1	WIPF2	GLRA4	NLK	ZNF326	TMC3	RNF130	Ttyh2	PCDH17	VCL	B3GAT2	ZNF587	PLEKHA8	FOXE1	MBNL3
	LRRK2	Sp4	ZNF114	PIGT	Ttc38	CD47	TRAPPC12	SRSF4	Wnt3	HERC2	ZNF583	Hbegf	TRIM11	Lzic	Extl2	PTCH1	PCYOX1	FAM135A	SRF	EIF2B4	RAPH1	Hltf	NEIL2	CPLX2	B3GAT1	LPAR3	PAK2	ZFHX2	HRH3
	ZNF585A	Pgrmc2	KDM3A	PIGU	Mettl16	CA14	DDX19A	TSPYL2	Wnt2	RPUSD3	ZNF582	Pid1	SYTL4	Ikzf5	Extl3	CMKLR1	ACTR1A	FAM135B	ZNF320	EIF2B2	VIL1	Atxn3	NSD1	CPLX3	TTC30A	ZNF589	PAK3	SH3BP5	CLCN3
	COL27A1	Peg12	SEZ6L	WRAP53	Dusp10	CD40	DDX19B	PPM1A	Wnt1	CTC-487M23.8	ZNF584	M6pr	TRIM13	Ikzf4	Tia1	ZSCAN32	NAP1L1	NUDT9	ZNF329	EIF2B3	PCTP	Fbxl22	KDM3A	CPLX1	TTC30B	CTD-3138B18.4	FOXP2	RP11-287D1.3	CLCN2
	RCN1	Mthfr	TMC4	PIGW	Zscan22	RSF1	EYA1	PPM1K	Hk1	PARP3	ZNF587	Neurod2	TRIM14	Ikzf1	Tmem164	ZSCAN30	IGDCC3	C11orf1	LGALS9	EIF2B1	RNF138	Slc6a2	SNX27	AP2A1	CALM1	CAMKK2	KMT2C	CBX7	CLCN7
	NEDD9	Tpp1	MYO3A	ANKLE1	Gmps	ATG4B	CADM2	TRAPPC6B	Mob3b	IMPG2	ZNF589	Neurod4	SYTL2	Ikzf3	Tmem167	CD38	SYTL5	IGF1	LGALS8	PRKAR2A	CISD1	Slc6a7	ZNF507	CPLX4	GSDMD	CAMKK1	POM121C	CBX6	CLCN6
	RHOV	Zbtb18	TMC6	CSNK1G2	Vamp1	ATG4A	ANO6	PPARGC1B	Sod2	MRPS24	CAMKK2	Zfp12	PDP2	Ikzf2	Tbc1d1	DYNLL2	SYTL4	DPYSL3	EIF2AK1	PRKAR2B	CLNS1A	Slc6a6	CLOCK	AP2A2	UPK1B	HOXA9	GM2A	GMPPB	CLCN5
	ARPC5	Plekhh2	TMC7	ANKLE2	Vamp3	THUMPD2	FANCI	RNF130	Sod3	PPP2R5D	CAMKK1	Sulf1	PPP2R3C	Kpnb1	Tbc1d2	RAD9A	TRIM13	TCF3	EIF2AK3	MAGT1	HOXA1	Igsf6	HDAC9	PBX4	DLGAP2	MTRF1L	SH3BP2	GSG1L	CLCN4
	RNF40	Sfmbt1	APIP	RHPN2	Vamp4	FGFR1OP	SGCZ	PPP6C	Gbp7	SOGA3	MTRF1L	Chadl	PPP2R3A	Actbl2	Tbc1d4	ERGIC2	TRIM14	DLD	EIF2AK2	TXNIP	TSHZ2	Eml5	HDAC8	PBX2	DLGAP1	MYO1F	POU3F2	NLRP1	BRD8
	DCUN1D3	Sfmbt2	TMC1	CCDC170	Rarg	VMA21	LYSMD3	HLA-DQB2	Gbp6	BAG5	MYO1F	Ebf3	SPRED1	Mbtd1	Tbc1d5	ERGIC1	TRIM17	NUDT3	TDG	MLF1	TSHZ3	Sra1	AIDA	PBX3	DLGAP4	MYO1C	COPS2	CFLAR	BRD9
	DCUN1D4	Vangl1	TMC2	CCDC171	Sft2d2	ATG4D	FGD4	PJA2	Gbp4	ADAMTS19	MYO1E	Ebf2	SPRED2	H2afx	Myo5b	TXNDC8	SYTL2	NPFFR2	EIF2AK4	QPRT	ZNF581	Rpgrip1l	UGT2A3	PBX1	MBNL1	AMOTL2	EMR2	RPS6KB2	BRD4
	DCUN1D5	Slc46a2	TMC3	SRRM4	Cd164	PRICKLE4	ACVR2B	CISD2	Ust	PSTPIP1	MYO1D	Ebf1	SIDT2	H2afy	SRSF1	POLR3D	AGMO	NUDT5	EREG	IFT140	ZNF583	Dlc1	SPRY3	AIRE	MBNL2	CHMP3	ZNF592	NDFIP2	BRD7
	F11R	Slc46a3	EIF2B4	PDK1	Taf10	ZNF48	MACC1	PRKAB2	Scoc	FRMD6	MYO1C	R3hcc1l	SFMBT1	H2afz	Hnrnpdl	PAH	SLC39A9	NPFFR1	TRNT1	RSPH9	ZNF582	Camk2d	LSM3	MFSD11	MBNL3	CHMP7	SLC29A2	ZNF341	BRD1
	PRDM10	Fuca2	EIF2B5	PDK4	Zfp92	SASH3	PPP1R12B	UMPS	Pms2	GPR89A	MYO1A	Bbox1	APOC4-APOC2	Sgsh	Oas1h	B3GAT2	SPRED1	SEPN1	ASAP1	TMEM14C	ZNF584	Prkg2	STXBP6	NSUN2	HRH3	CHMP6	CNTN5	CYB5D2	BRD2
	HNF4G	Slc46a1	EIF2B2	LNPEP	Strn	RAB21	FRK	SMAP1	Tmprss3	VPS41	LCN6	Cxx1c	CDC42EP3	Son	Slc4a7	B3GAT1	NQO1	IGFBP5	MYO10	CFLAR	ZNF587	Ubxn7	CNKSR2	NSUN4	CLCN3	DENND6A	VANGL2	TRAPPC10	BRD3
	ASCC3	Zdhhc3	EIF2B1	ALPI	Atxn1l	EIF4E3	HNRNPA3	TSHZ2	Cstf2t	ZHX3	CHMP3	2610015P09Rik	RPL23	Arsa	Itgav	UQCRB	VIMP	ARGLU1	OCRL	MECOM	ZNF586	Adra1a	GABRA1	TUBG1	CLCN7	CTPS2	PTPN14	CELF6	DNAJA2
	AIFM1	Hist4h4	PRKAR2A	C9orf114	Pax9	EIF4E2	CELSR2	HSPA4L	Tmprss5	RHBG	DENND6A	Cacna1h	CHI3L1	Cnn1	Ibtk	PAM	SFMBT1	ZNF774	PLAUR	ITGA2B	ZNF589	Ttpal	GABRA2	TUBG2	CLCN6	HOXA13	ATP7A	PRELP	DNAJA3
	RNF123	Il18rap	PRKAR2B	PTGS2	St6galnac5	NIPAL4	SATB1	PAX5	Tmprss6	PDE3A	CTPS2	Cacna1i	PLCZ1	Banp	Ank3	POLR3H	SFMBT2	PIGP	HILPDA	RSPH1	CAMKK2	Fam19a5	NOTCH2NL	PRAMEF1	CLCN5	PPAPDC1B	CBX5	DIDO1	PTPN18
	IL17RA	Zdhhc7	MAGT1	PTGS1	Klhl21	RAB26	TMEM2	PTPN9	Insr	FHL3	PGBD1	Tshz1	CYP4F2	Cnn3	Itgal	GPAM	CDC42EP3	GJA5	LOR	LURAP1	CAMKK1	Cpeb4	SKP1	PRAMEF2	CLCN4	HOXA11	PLEKHA2	FGD6	DNAJA4
	METTL21A	Zdhhc8	TXNIP	ZFAND5	Zfp687	GPT2	CNOT6L	PAX3	Ivns1abp	EFNA1	PPAPDC1B	Ctdspl2	CYP4F3	Hadhb	Xpnpep2	TTC30A	CYP4F2	PAIP2B	LRRC23	MYT1L	MTRF1L	Cpeb3	PGAP1	PTCH2	BRD8	GALNTL5	MPHOSPH9	SH3RF2	PTPN11
	MAPK14	Pura	MLF1	SLC39A13	Zscan20	GLRA3	KIF1C	ZNF611	Bcl2l14	GABRB3	HOXA10	Cacna1d	CCR9	2510002D24Rik	Gtf2e1	CACNA1B	CYP4F3	GLYCTK	MPDU1	CLIC6	MYO1E	Cyyr1	USF1	PTCH1	BRD4	ZNF326	YPEL1	ZNF148	MYCBP
	MAPK11	Tlx2	QPRT	SLC39A10	Zmat3	YRDC	PIP5K1B	SLC39A8	Bcl2l11	BTAF1	NEMF	Cacna1e	ASB1	Fgf13	2610008E11Rik	CACNA1C	PIWIL2	ZNF773	KIAA1033	PHACTR4	MYO1D	Nhlh2	TRAPPC10	PCDHGA2	BRD7	SRF	PLOD2	RPS6KL1	PTPN14
	GADL1	Cdc42se1	IFT140	SLC39A14	Far1	WASF3	STX3	TPBG	Bcl2l13	LRP5	ZNF326	Cacna1f	ASB5	Fgf12	Faxc	THRB	ASB1	MLTK	LOX	CLIC4	MYO1C	Lyrm7	RAB15	TIMM44	BRD1	ZNF320	ZBTB8A	LYSMD4	UTRN
	SOX9	Cog7	RSPH9	CEP120	Magt1	CYB5B	EXOC5	ZNF614	Epb4.1l4b	KCNJ9	SRF	Lmln	SIX4	Fgf10	Akirin1	DCC	ASB6	MEF2A	LPGAT1	CLIC5	MYO1B	Lifr	SLC35C1	TUFM	BRD2	ZNF329	TULP4	DAB2IP	CSF2RB
	MLX	Uap1l1	TMEM14C	EIF1AX	Slc4a3	RALB	SYS1	DDR2	Tprn	IL16	ZNF320	Impad1	GK	Fgf14	Ap3m1	CACNA1G	HDAC7	SHISA2	ITCH	PHACTR1	CHMP3	Lyrm5	SH3RF2	RAD9B	BRD3	LGALS8	CSRNP3	XG	DMD
	FZD4	Fubp3	CFLAR	NTRK2	Ino80d	MTF1	AADACL2	EIF4EBP2	3110082I17Rik	PLXNA4	SRI	Cmc2	SIX1	Med20	Ap3m2	PSD3	ASB4	KDM3B	TIMM17A	NLGN3	DENND6A	Lyrm9	RQCD1	RAD9A	DNAJA2	EIF2AK1	RAB11A	ASCL5	SEH1L
	BTG2	Ttbk2	MECOM	NTRK3	Fam53b	POU3F3	SLC23A2	ATP5F1	Grin3a	DCAF10	ZNF329	Arhgef40	SPICE1	Skp1a	Limd2	DLGAP4	RGS5	KDM3A	GCNT1	LRSAM1	CTPS2	4930523C07Rik	MTMR10	ERGIC2	DNAJA3	EIF2AK2	SV2B	AGAP1	MRPL22
	OGFOD3	Abcb7	ITGA2B	SMAD4	Htatip2	SYBU	CDK6	BAG2	Pgm5	SLC35D1	LGALS8	Kcne2	CA8	Bmi1	Limd1	PSD4	SIX4	SHISA9	GCNT3	NLGN1	HOXA13	C2cd3	FRK	ERGIC3	PTPN18	TDG	DERL2	BBX	GAB4
	FZD7	Lin54	RSPH1	ARHGAP20	Cln8	ATP6V0E2	ZNF33A	AMOTL1	Pgm3	CCDC85C	LGALS4	Kcne1	ESRP2	Dpcr1	Itga8	WDR62	GK	GAS7	GCNT2	ASGR1	HOXA10	C2cd2	HNRNPA3	ERGIC1	DNAJA4	EIF2AK4	MSI2	IGF2BP1	LYRM4
	CACNB2	Cst6	LURAP1	ARHGAP27	Slc16a9	SPG11	TUB	AGBL4	Hmg20a	CAMK1D	EIF2AK1	Shroom2	RELN	Muc19	Itga9	TRIM67	ASB8	PDGFRB	ELL	TMEM145	CEP57	Fam20c	PHIP	B3GAT3	PTPN13	EREG	KPNA3	TMEM2	GAB2
	REPS1	Eral1	MYT1L	ARHGAP26	Spata13	STAM2	DPP4	BAG5	Cacnb2	FOXO1	EIF2AK2	Shroom4	ONECUT2	Muc15	Oas1b	LSS	VOPP1	TMC6	LPCAT3	TMEM144	ATAT1	Elf2	CELSR3	B3GAT2	PTPN11	MYO16	TNS1	CNNM2	GAB3
	NBN	Wdr7	CLIC6	SAP18	Kpnb1	STK40	HAPLN1	SH2D1B	Cacnb1	HPCAL1	TDG	Arhgap4	C5orf45	Angel2	Ralgds	TRIM29	MR1	TMC7	LPCAT1	FOXL2	NEMF	Elf4	U2SURP	B3GAT1	MYCBP	ASAP1	YIPF6	FAM65C	GAB1
	MSS51	Fubp1	PHACTR4	EVI5	Flot2	PCK2	UVSSA	MYO1A	Cacnb4	MDH1	EIF2AK4	Pot1b	HDGF	Angel1	Itga1	BMP8B	LMO4	APIP	PIGA	RIT1	ZNF326	Tmem132b	COL5A2	CALM3	PTPN14	ASAP2	FAM135A	KIF1A	DMRTB1
	RAP2B	Wdr3	CLIC4	ARHGAP29	Birc3	SYTL4	PCBD2	C15orf38	9330160F10Rik	RBMS2	EREG	Pde11a	PRX	Dnlz	Acsf2	PRMT2	ESRP2	ZNF333	PIGB	FOXL1	SRF	Gm10113	REEP1	TTC30B	UTRN	ASAP3	KCNAB2	GRIK3	ZSCAN9
	HELLS	Gpm6a	CLIC5	ARHGAP28	Gm21811	MOGAT3	ERCC3	ADAMTS13	BC030336	NLRC3	ASAP1	Arhgap1	PIP4K2C	Prss44	Nop56	CREB5	SIX1	NXF2B	PIGG	PCDHA6	ZNF322	Bhlhe40	ELMOD2	CALM1	CSF2RB	OCRL	TXNRD1	REEP4	NPTX2
	GGA2	Gtpbp10	PHACTR1	HHAT	Tfcp2l1	TRIM15	PRKAA1	RPS9	Chtf18	RPL24	ASAP2	1700025G04Rik	PIP4K2B	Prss42	Itga4	CDH23	RELN	TEX14	PIGK	API5	ZNF329	Unc80	GXYLT1	GSDMD	MRPL27	PLAUR	TCF4	CDK2	NPTX1
	PLCD3	Kalrn	NLGN3	DDIT4	Cilp	TRIM14	SCN9A	SLC52A2	Obscn	ATG7	NMI	Ap5z1	CRISPLD2	Prss43	Itga5	CLCN6	ZFHX4	AIDA	PIGM	RTKN2	SRR	Wnt4	PTCHD1	DLGAP2	DMD	LOR	DPYSL3	SLC23A2	ZNF850
	RASGRF1	Snrk	LRSAM1	COL19A1	Mef2a	TRIM16	SLC5A3	GMFB	Sorcs3	KCNS2	PLAUR	Rqcd1	MRPL35	Prss41	Itga6	CLCN5	C5orf45	KIAA1462	PIGN	FANCI	LGALS8	Mob3b	EPB41	DLGAP3	MRPL20	TPPP	FIGN	HOXA3	NDRG1
	ZNF480	Rspry1	NLGN1	MYSM1	Krt7	EDC3	MYOCD	PPAPDC1B	Itprip	LPCAT1	HILPDA	Cybrd1	MRPL32	Olfr318	Slc4a8	SLC25A4	HDGF	PRKAR2A	PIGO	HLA-DPA1	AKIRIN2	Slc26a2	CARF	DLGAP1	SEH1L	LRRC23	VNN1	RAB17	NDRG2
	JDP2	Dmp1	ITGA5	ATG2B	Capn1	NPAS3	RNF38	HOXA10	Cyp4a10	ABHD12B	LOR	Tiparp	TMEM161A	Phc1	Nsg1	PER2	PIP4K2A	LGR6	TMEM194A	FAM32A	EIF2AK2	Smarcd2	TAOK1	DLGAP4	MRPL22	MPDU1	HIF1A	EIF4E1B	NDRG4
	ALAD	4731417B20Rik	ASGR1	MLYCD	Fadd	SIDT1	PRKX	PSMA2	Trub1	KIAA0247	LRRC23	Dync1li2	RFFL	Phc3	Nsg2	MTPAP	HMG20A	PPA2	PIGS	ABHD14A-ACY1	TDG	Sdk2	TRIM67	MBNL1	GAB4	KIAA1033	TMED4	SH3PXD2B	ZSCAN2
	EBF1	Uba6	ASGR2	BMP5	Igf2bp1	SPRED1	OTUB2	ARPP19	Camk4	TP53BP1	KIAA1033	Utp6	RGS3	Phc2	Zfp867	BRD2	ZMPSTE24	TXNIP	PIGU	KIAA1191	EIF2AK4	2210016F16Rik	CNOT6L	MBNL2	LYRM4	LOX	TK2	HOXA9	SRSF5
	LPXN	Uba7	TMEM144	BMP3	Ascc2	SIDT2	LPHN3	SLC6A19	Ppp1r1b	ZDHHC22	LOX	Atic	CDH26	Sec16a	Cul2	PTPN18	PRRG4	MLF1	PIGX	VMP1	EREG	Gbp7	CNNM2	MBNL3	GAB2	LPGAT1	SMYD2	ST6GAL2	SRSF4
	ZNF317	Mlxip	TMEM143	DR1	Zbtb20	BRK1	ZNF720	C2	Ammecr1	INO80E	LPGAT1	Mtch2	KLK2	Sec16b	Kcnip3	RBM45	MRPL32	IFT140	PIGZ	ZMAT3	ASAP1	Arfip2	GIGYF1	FBXL14	MRPL28	GCNT4	IGFBP5	ST6GAL1	SRSF7
	M1AP	Uba3	RIT1	FEM1B	Sf1	PES1	FAM13A	ZNF106	Arpp21	ARID3A	GCNT4	Ankrd27	TBL2	PRAMEF8	Kcnip2	ZNF516	CDH26	NUP62	RMND1	ZMAT5	ASAP2	Lsg1	KIF1B	CLCN3	DDC8	TIMM17A	ARGLU1	ERCC2	SRSF6
	P2RX6	Uba1	FOXL1	TERF2	Dusp3	SFMBT2	GABARAPL1	SLC6A17	Barhl1	ZNF714	TIMM17A	Ankrd24	DMRTC1	Peg3	Kcnip1	ALDH1L2	CHM	NOTCH2NL	ALPP	MYBL1	NMI	Bbs9	CADM2	CLCN2	HABP4	GCNT1	NR6A1	ERCC3	SRSF1
	SIN3B	Flna	PCDHA6	40238	Arhgap19	RCBTB1	ASAH2	SLC6A15	Pxn	OAZ2	GCNT1	Tial1	DMRTC2	Zwint	Tpcn1	MASP1	CYYR1	FANCF	RHPN2	NR1D1	OCRL	Tgfb1	SKIV2L2	CLCN7	NPTX2	GCNT3	STK32A	MGLL	SRSF3
	VPS13B	Cyp11b1	API5	RASSF1	Eif3j1	CLDN11	ATG16L1	FBXO45	Wdfy1	WNT9A	GCNT3	Cnot3	ZFP82	RAD9A	Scnn1g	PTPN14	HMGA2	IDE	CCDC170	SMOC1	SLCO1B3	0610037L13Rik	RTKN2	CLCN6	NPTX1	GCNT2	GJA5	MSH5	SRSF2
	TRAF1	Flnc	RTKN2	RASSF3	Ddx3x	FAU	ALX4	PDHA1	Nf2	C1S	LPCAT2	Cnot2	KHNYN	Golt1b	Snrpb2	NCMAP	KLK1	ALCAM	BBIP1	MYBL2	KIAA1033	Tmprss2	UNC80	CLCN5	ZNF850	LPCAT2	SEMA5A	SPECC1	SRSF9
	RMDN3	Lrrfip1	FANCI	RASSF5	Galnt10	PIWIL2	DNAJC16	KIAA1456	Isoc2a	KCNN3	LPCAT3	Cnot6	KRAS	Golt1a	Ltbp2	MRPL21	RINT1	TPM4	SRRM4	ITGB1BP1	LOX	Gdf6	STX7	CLCN4	NDRG1	LPCAT3	GLYCTK	SLC5A1	RNF130
	NUP160	Ankrd54	HLA-DPA1	RASSF4	Hadha	ASB2	SCN2B	FBXO40	Npbwr1	ABCC6	LPCAT1	Cnot4	TMEM161B	Csnk2a2	Hbegf	PNRC2	ADCY7	RPS6KB1	PDK1	ZNF7	LPGAT1	Trhr	RNF149	BRD8	NDRG3	LPCAT1	CD93	RPRD1B	RAPH1
	TMPRSS4	Naa25	FAM32A	RASSF6	Cbx2	ASB1	DNAJC10	SRM	5031410I06Rik	BCL6	PIGA	Xylt2	PDE8A	Csnk2a1	Pid1	DNAJC24	CHFR	FANCE	PDK2	ZNF2	GCNT4	Insr	SPCS3	BRD9	NDRG4	PIGA	MLTK	SEPT4	VIL1
	GTF2H5	Sin3b	ABHD14A-ACY1	LPPR4	Eif1ad	ASB7	XPR1	SORD	Ptpru	COL20A1	PIGB	Rnf103	THOC5	Dkk4	M6pr	GAB1	TMEM161B	PRPF40A	PDK4	ZNF3	TIMM17A	Col4a3	MYO9A	BRD4	ZSCAN2	PIGB	TBC1D31	SORBS3	HLA-DQB1
	CRYM	Mlec	KIAA1191	NFS1	Nkrf	SLC4A1	SLC13A2	GALC	Ptprt	DNAH14	PIGG	Lgr5	HNRNPDL	Dkk2	Neurod2	SLC31A1	MYL3	FBXW8	LNPEP	CTCFL	GCNT1	Ksr2	FBXW7	BRD7	SRSF5	CALCRL	FPGT	OPRL1	RNF135
	LRRC55	Pdss2	VMP1	CHD3	Tnik	SIX4	MFSD9	KCNJ2	Ptprg	TMOD1	PIGH	Nfib	STIM1	Dkk3	Neurod1	SLC31A2	PDE8A	NDFIP1	ALPI	RP11-463D19.2	GCNT3	Man1a2	AMOTL1	BRD1	SRSF6	PIGH	MEF2D	CD320	HLA-DQB2
	DENND1A	Mep1a	ZMAT3	CHD2	Plekhm3	SIX5	GREM1	KCNJ6	Ptpre	CTRC	PIGK	Nfia	FAS	Dkk1	Zfp12	IFNGR2	THOC5	TNFSF8	ZNF292	SYNDIG1	GCNT2	Tmed10	AMOTL2	BRD2	SRSF1	PIGK	VPS52	PYGO2	RNF138
	DIS3	Clint1	ZMAT5	CHD5	Amer1	SIX6	INTS6	KCNJ9	Ptprd	CLMN	PIGL	Ncan	RAB27B	Terf2ip	Chadl	ARHGAP4	KIAA0430	LURAP1	TM2D1	OGFR	LPCAT2	H6pd	PTK7	BRD3	SRSF3	PIGM	PCDH19	INPPL1	CISD1
	RPL37	Pald1	MYBL1	CHD6	Pttg1ip	VOPP1	TXLNG	RPS6KC1	Ptprb	GANAB	PIGM	Ttf2	SYPL2	Rnf8	Ebf3	ARHGAP5	KIF14	FAM21A	PECR	CDC5L	LPCAT3	Ccr9	PNPT1	DNAJA3	SRSF2	PIGO	TRIM5	RALGAPB	CLNS1A
	HOXC11	Fga	NR1D1	CHD9	Gpam	PLEKHH3	HACE1	AGPAT6	Ptpra	CCS	PIGP	Ttf1	AR	Rnf5	Ebf2	RICTOR	SYPL2	FBXW2	ZFAND5	RAC3	LPCAT1	Fam160a2	PRKAA2	PTPN18	SRSF9	TMEM194A	SNX27	ITPR3	HOXA1
	GRIN2B	Hivep3	SMOC1	CAP1	Ccdc132	SIX1	NINJ2	WAPAL	Ptpro	CASP10	PIGT	Cxcr2	DIEXF	Rnf2	Ebf1	ARHGAP1	TMEM41B	FBXW7	MYO5B	RAC1	MID1IP1	Grin3a	MSH6	DNAJA4	HOXA5	PIGQ	GAS7	POR	TSHZ2
	PIF1	Cnnm3	DRD1	CAP2	Gabrg3	PISD	TANC2	OCRL	Lmbr1	DMGDH	PIGW	Ttyh1	RFX5	Chmp6	R3hcc1l	ZSCAN2	FABP7	TGFBR3	SLC39A13	SBDS	PIGA	Ago3	AP3S2	GLG1	RNF130	PIGS	HDAC2	SCN2B	TSHZ3
	ATF6	Tgm3	ITGB1BP1	TTC5	Slc9a9	PIK3CD	OLA1	CAMK1D	Ptprj	LYRM4	PIGX	Cxcr5	APP	Net1	Bbox1	THEM5	RFX4	PHACTR4	SLC39A10	VCL	PIGF	Nrf1	NFYB	PTPN13	RAPH1	PIGT	ZNF333	PFKM	NOSIP
	ZCCHC12	Sap18	ZNF7	C3orf58	Cdon	ESRP2	EBF3	FOXO3	Rasa2	GRK6	PIGZ	Ttyh3	RFX7	Recql5	Tshz2	USP49	RFX5	CLIC4	SLC39A11	CPLX2	PIGG	1700008F21Rik	LIMS1	PTPN12	VIL1	PIGU	ZNF207	SEMA3G	ZNF581
	MFGE8	Zfp706	ZNF2	RAB3GAP2	Timm10b	CNPY3	MGAT5	KIAA1033	Jund	PALM2-AKAP2	CNIH4	Cyp2j13	ZNF844	Gm9776	Gon4l	ABCF2	APP	PHACTR1	CEP120	CPLX3	PIGH	Slc50a1	CYB5B	PTPN11	HLA-DQB1	PIGW	ONECUT2	AQP10	ZNF580
	IGHG1	Kcnab1	ZNF3	TTC3	Mcmdc2	RELN	METTL21A	PRICKLE1	C2cd4c	RBPJ	TAX1BP1	Fbxl20	NRXN1	Sclt1	Cxx1c	PPM1A	RFX7	NLGN3	NTRK2	CPLX1	PIGK	Atp1a2	RABL6	MYCBP	HLA-DQB2	PIGX	ATM	SLC13A5	ZNF583
	TMCO6	Ttll7	CTCFL	PIKFYVE	Hebp2	ONECUT2	SLK	RPL28	Six4	FSTL1	CSNK1G2	Tnfrsf13c	RFX3	Gcnt1	Cacna1h	USP45	ZNF844	RPS6KL1	NTRK3	AP2A1	PIGM	Oprm1	COL25A1	PTPN14	RNF138	PIGZ	KIAA1462	SULT2A1	ZNF582
	MOCS2	Abhd13	UFSP2	ATP10D	Dnlz	SLC47A2	CADPS	NAP1L1	Dhodh	SLC34A1	RHPN2	Fbxl22	MYCBP2	Fam170b	Cacna1i	PPM1L	NRXN1	LARP4B	EIF1AD	CPLX4	PIGN	Twsg1	SOX4	SETD1B	CDK4	CNIH4	PRKAR2A	KCND2	TIPARP
	HSF2	1700052N19Rik	SYNDIG1	TTC8	Eea1	NANOS1	DCBLD2	CALCOCO2	Six2	LIG1	CCDC170	Epdr1	NUP107	Gcnt3	Ptplad1	PPARGC1B	RFX3	TET1	SMAD4	AP2A2	TMEM194A	Metap2	PHF2	CH25H	CISD2	TAX1BP1	DIEXF	ZC3H7B	ZNF584
	PPWD1	Mamld1	RP11-403P17.5	DAG1	Edem1	KNDC1	DDX20	RPL23	Six3	PFAS	BBIP1	Zfp292	IBA57	Gcnt2	Ctdspl2	RNF130	SNN	TET3	ARHGAP21	NIM1K	PIGQ	Zfp619	LPHN3	CSF2RB	CISD1	CSNK1G2	RCOR1	PPM1F	ZNF587
	BLOC1S6	Ttll1	CDC5L	DYNC1LI2	Aff1	PRX	KCNT1	SLC16A10	Nphp3	SCAMP5	SRRM2	Igsf9	ELK4	Naif1	Cacna1b	RAPH1	CDON	TET2	ARHGAP20	PBX4	PIGX	Zfp618	CNIH3	MRPL27	CLNS1A	SLC20A2	TRPC1	LSM4	HAPLN4
	DLG5	Adcyap1r1	RAC2	CHDH	Ripk1	PIP4K2B	ABI2	LPCAT1	H2-Eb1	SPAG8	SRRM4	Igsf3	MTRR	Mark1	Cacna1c	VIL1	IBA57	RP11-176H8.1	ARHGAP27	PBX2	PIGZ	Phox2b	NLGN1	DMD	HOXA1	RHPN2	ATR	ATP10A	ZNF589
	DLG4	Pdc	RAC1	ELP5	Pnpla2	SORL1	SLC16A7	PLAG1	Nphp4	ZNF367	PDK1	Csnk1e	PAK4	Mark2	Cacna1d	KRIT1	EYA3	RABL2B	ARHGAP26	PBX3	TAGLN	Hmg20a	SUPT3H	SEH1L	TSHZ2	CCDC170	TRPC4	ATP10D	CTD-3138B18.4
	BLOC1S1	Trove2	SBDS	ETHE1	Rnf114	CRISPLD2	NRIP3	FBXO31	Map3k9	NEGR1	SUN2	Rem1	APC	Strip2	Cacna1e	TSHZ2	LSAMP	PTCHD4	EVI5	PBX1	TAX1BP1	Galnt3	DNAJC16	MRPL22	TSHZ3	CCDC171	GABRA4	PSME3	CHST8
	B3GALTL	Pou3f2	VCL	PRDM16	Luzp1	MRPL35	SSR1	PIGG	Lrrc18	KLHL2	PDK2	Synrg	MAVS	Clcnkb	Cacna1f	KCNQ3	MAX	SLCO1A2	ARHGAP29	AIRE	SNAPC3	Nlgn3	SMNDC1	GAB4	FOXS1	SRRM4	PDE11A	CARD14	HAPLN1
	NADK2	Pcdh15	CPLX2	ABCG2	Cc2d1b	RFFL	ARHGAP32	TMEM194A	Map3k2	QTRT1	PDK4	Pkig	RFWD2	Extl1	Lmln	PAX5	PAK4	BBX	ARHGAP28	TMOD2	TAX1BP3	Tmem200a	SCN2A	STX16-NPEPL1	CDK8	CCDC176	TMED8	NLE1	PSD
	METTL14	Rnf216	CPLX3	PRDM15	Foxn1	LEFTY2	NKTR	SRRM1	Map3k3	ATG2B	LNPEP	Pkia	DBT	Extl2	Impad1	PAX7	APC	CXADR	HHAT	MFSD11	CHST11	Tenm3	PEG10	GAB2	ZNF583	FAM134B	MXD1	CES3	CAMKK2
	IGF1R	4930519G04Rik	CPLX1	PRDM13	Ikbkg	CHM	GOLGB1	FAM26E	Lrrc14	ELFN2	ZNF292	Pkib	PAK2	Extl3	3110047P20Rik	RPUSD1	PAK6	TJP1	COL19A1	NSUN2	RHPN2	Tenm1	PRUNE2	MRPL28	ZNF582	PDK1	OSTM1	PADI2	CAMKK1
	NPR3	Cct4	AP2A1	PRDM10	Cyp4f18	UBE2R2	FUT9	LNPEP	Map3k7	KLHL9	PTGS2	Nudt12	UQCRC1	Tvp23b	Arhgef40	RPUSD3	MAVS	DLST	MYSM1	NSUN4	CCDC170	Lims1	TNFRSF19	GAB1	TIPARP	RGL1	ACVR1C	RER1	HOXA9
	SLC38A2	Depdc5	CPLX4	ABCG8	Itfg3	CYYR1	ABRA	IGF1R	Map3k4	TWF1	PECR	Ogfod1	CLUAP1	Tia1	Abi1	ZNF589	PREX2	RTKN2	ATG2B	NSUN6	CCDC171	Shisa2	RLIM	C2orf81	ZNF584	PDK4	TRIM59	CASP10	MTRF1L
	MDFIC	Rims3	AP2A2	HNF4G	Axin1	ARRDC4	VTI1B	FXYD3	Basp1	NFAT5	ZFAND5	Palmd	FOXP1	Tmem164	Kcne4	ZFAT	PAK1	LY6G5B	GPR3	TUBG1	SRRM4	Kif3c	PCMTD2	DMRTB1	ZNF587	LNPEP	SKP1	COL24A1	MYO1E
	SLC38A9	Fbxo30	PBX4	HNF4A	Nefm	KLK2	WIPF2	KLK10	Abca5	PCGF5	SLC39A13	Lyrm7	IL10RA	Tmem167	Dopey1	PAX8	STRADB	ZNF33B	GPR1	PRAMEF7	CCDC176	Xkr5	LCORL	NPTX2	ZNF586	ZNF292	USH2A	TRABD2B	MYO1D
	PTGR2	Gin1	FIGNL1	MPI	Sdc4	KLK5	TGIF2	ZFAND5	Abca2	CCNF	SLC39A10	Pskh1	FOXP4	Tmem169	Zfp71-rs1	PTPN4	XPNPEP3	ISY1	BMP3	PRAMEF1	PDK1	Stard13	ZBTB6	NPTX1	ZNF589	SEC61A1	ZBTB18	UCP3	MYO1C
	SLC45A2	Fech	PBX2	GRPEL1	Tet3	THOC3	POU2F1	CANX	Ltf	CYP27C1	SLC39A14	Lyrm4	MSL3	Tmem168	Shroom2	GINS3	FOXP2	ZNF33A	BMP2	PRAMEF3	LNPEP	Trub1	TECPR1	ZNF850	F8A1	SEC61A2	PLA2G4F	NAT8L	MYO1B
	MTUS1	Myt1	PBX3	SLC36A4	Nsun2	KLK9	SLC6A1	MAFG	Abca1	VPS13B	CEP120	Lyrm9	STXBP6	Txnl1	Shroom1	DDR2	RCC2	SH3PXD2B	DR1	PTCH2	ALPI	Trub2	CHRM3	NDRG1	HAPLN1	PTGS2	FBXO22	PBX1	CHMP3
	TMEM184A	Crebzf	PBX1	GADL1	Npr3	TMEM161B	FKBP15	SLC39A13	Fam32a	ALDH1L1	DNAJC14	Arhgef26	COPS6	Tbc1d9	Xrn2	ZNF618	COPS8	TUB	FEM1B	PTCH1	C9orf114	Camk4	PANK3	NDRG2	CAMKK1	PECR	ZNF436	CLEC4M	CHMP7
	ADRA1A	BC026585	AIRE	QRSL1	Prdm1	THOC5	KIAA1598	HIF1AN	Zbtb1	POU2F1	NTRK2	Hyal1	NUP85	Tbc1d1	Shroom4	MOK	FOXP1	PATL1	ASF1A	PRAMEF8	SEC61A1	Cdkl3	QKI	NDRG3	LRIG3	ZFAND5	MTO1	ABI2	CHMP6
	UBE4A	1700061I17Rik	MFSD11	BTG3	Iqgap1	RAB27A	PTCHD1	NTRK2	Zbtb6	ZWINT	NTRK3	Klf13	SERINC3	Tbc1d2	Arhgap4	CAMKK1	BCL11B	MAD2L1	TERF2	TIMM44	TM2D1	Podxl	INTU	NDRG4	MTRF1L	MYO5B	FBXW2	CLEC4F	BCR
	DBNL	Brsk2	NSUN2	SRD5A3	Cpt1a	RAB27B	LYVE1	DENND3	Zbtb4	RASSF3	EIF1AD	Gsr	ZNF593	Tbc1d4	Arhgap6	EIF4EBP2	IL10RA	ST6GAL2	TERF1	TUFM	PECR	Doc2b	LNPEP	ZSCAN2	MYO1F	SLC39A13	CADM2	SLC16A4	DENND6A
	ADRA1D	Sh3bgrl2	NSUN4	SRD5A1	Zfp287	AR	ERGIC2	ARHGAP20	Zbtb9	ANKRD33	ARHGAP22	Cltb	MED1	Tbc1d5	Arhgap1	EPG5	MSL3	TCEB3	RASSF8	MFSD10	ZFAND5	Zfp507	MTSS1	SRSF5	MYO1E	SLC39A10	GABRG1	NRIP2	CTPS2
	HCN4	Nodal	TUBG1	HELLS	Unc119b	DIEXF	FCHO2	ARHGAP26	Rfx7	HOXC5	ARHGAP20	Slco2a1	MED6	Gm3164	Ap5z1	AMOTL1	STXBP6	GTF3C4	RASSF1	RAD9B	CEP164	Ammecr1	SKIL	SRSF4	MYO1D	SLC39A11	VGLL4	CACNG8	ZER1
	STARD8	Cd276	TUBG2	ZFP36L1	Aldh1l2	RFX5	PPP4R2	EVI5	Rfx1	TRIM35	ARHGAP26	Klf16	MDGA1	Gm10104	Tdrkh	PTDSS2	NUP85	NFYB	RASSF3	RAD9A	SLC39A10	AW554918	ABCC5	SRSF7	MYO1C	SLC39A14	HAS3	PRLR	BPI
	IL7R	Fignl2	PRAMEF1	ZFP36L2	Tln2	NRXN3	RAPGEF5	CREBRF	Rfx3	DPPA4	ARHGAP25	Prkra	ZNF594	SRSF1	Col11a1	BAG5	ZNF592	ZMAT3	RASSF2	ERGIC2	SLC39A11	Tpgs2	SCML2	SRSF6	LCN6	CEP120	PHACTR4	ARHGAP36	ATAT1
	SMC1A	Spag16	PTCH2	GGA1	Rhou	RFX1	CCNT1	ARHGAP28	Apopt1	PGS1	EVI5	Palm2	ADAM7	Hnrnpdl	Rqcd1	MSRB3	GABRA5	SATB2	RASSF5	MAMSTR	SLC39A14	Usp32	SCML1	SRSF1	CHMP3	EIF1AX	TGFBR1	ZNF793	NUBP2
	CD1D	Spag17	PTCH1	GGA3	9430038I01Rik	NRXN1	B3GAT1	DDIT4	Fktn	NCKAP1	ARHGAP28	Hk2	PINK1	Ank1	Cybrd1	EVI5L	MED1	BAZ2A	RASSF4	ERGIC1	CEP120	Arpp21	MZT1	SRSF3	BCR	DNAJC14	PHACTR1	CYP26B1	TSSK6
	ENOX2	Tbl1x	TIMM44	GGA2	Slc30a9	RFX3	CCNT2	TDRD3	Tmem107	ATP9B	HHAT	Wnt2	ZNF599	Ryr2	Tiparp	ADAMTS10	MDGA1	LRAT	RASSF6	B3GAT3	EIF1AX	Xpo7	CTNNA3	SRSF2	DENND6A	NTRK2	KLHL15	PTCH1	ZNF324
	NUAK1	AA474408	TUFM	TSNAXIP1	Fut2	SCUBE1	TXNDC5	SMAD2	Tmem104	TNXB	COL19A1	Unc80	MEGF9	Clgn	Dync1li2	ADAMTS13	MDGA2	NR1D2	LPPR4	B3GAT2	NTRK2	Yme1l1	SLC20A1	MZB1	CTPS2	NTRK3	MTMR11	CMKLR1	NEMF
	ANO6	Atp6ap1l	MFSD10	ADH5	Slc30a7	CDON	TPD52	MYSM1	Wfikkn2	AJAP1	MYSM1	Wnt4	CEP97	Itgav	Utp6	PLCE1	MESP1	RABL5	RSAD2	B3GAT1	NTRK3	Padi2	NRIP1	SRSF9	CTPS1	ARHGAP23	MTMR10	MSH5-SAPCD1	ZNF326
	POLR1B	Nrk	RAD9B	PKD2	Rhog	IBA57	FMNL3	HSDL2	Prr5l	PCBP4	ATG2B	Mob3b	LHX4	Xpnpep1	Atic	ADAMTS17	ZNF599	CCNI2	NFS1	CALM2	SMAD4	Mnat1	NOTCH2	TRAPPC6B	HOXA13	SMAD4	FRK	DCTD	SRF
	TMEM132B	Hdac2	RAD9A	GJC1	Gnai3	LSAMP	MAP3K1	UBR4	Thsd1	ZNF585B	GPR3	Mob3c	MYCL	Sae1	Mtch2	CHMP3	CEP97	SMARCA5	CHD2	CALM3	ARHGAP21	Sharpin	STXBP5L	RNF130	PPAPDC1B	ARHGAP20	TET3	SLC6A7	ZNF320
	WDR48	Serpinb9e	ERGIC2	PSMB9	Armc1	WHSC1	CCDC91	SHROOM3	Lrrn4cl	ATG9A	BMP5	Gbp9	ZNF606	Itgal	Ankrd27	ADPRH	CTC-432M15.3	OTUB2	CHD5	TTC30B	ARHGAP20	Kcnh7	USP45	RAPH1	HOXA10	ARHGAP27	DAB2IP	SLC6A6	ZNF322
	TBC1D2B	Serpinb9d	ERGIC3	PRKACB	Csf2rb	APC	MAP3K4	GPR1	Etv3	FPGT-TNNI3K	BMP3	Sod2	OSMR	B230317F23Rik	Gm10483	CYBRD1	LHCGR	CTCFL	CHD7	SPG20	ARHGAP27	Cpne8	SSR3	DNAJB11	CEP57	ARHGAP26	SSX2IP	UBE2J2	SRI
	ALPK3	Sv2b	MAMSTR	ZNF134	Podn	PAK6	CBFA2T2	BMP2	Etv6	SLC9B1	BMP1	Sod3	ZNF605	Gtf2e1	Ankrd24	BCR	MYCL	MMRN2	MRP63	GSDMA	ARHGAP26	Cpne5	ZNF791	HLA-DQB1	HIST2H2AA3	ARHGAP25	IL6R	DYNLL2	ZNF329
	DST	Notch4	ERGIC1	ZNF135	Pank2	MAVS	PSD3	EIF4G3	Sh3bp4	ZNF827	DR1	Grhl2	ATXN7L3	Eif4e3	Tial1	SLC52A1	ZNF606	LYSMD4	CHD9	NANOS1	SAP18	Ssh2	TARS	RNF135	ATAT1	EVI5	BACE2	ZFR	SRR
	SENP2	Notch1	CLU	LMBR1L	1500009C09Rik	DBT	POU6F1	EIF4G1	Sh3bp1	SLC26A6	RLIM	Gbp3	RABGGTA	H13	Cnot2	ATXN1L	ZNF605	EIF4E	CAP2	GSDMD	ARHGAP24	Nf1	SLFN5	HLA-DQB2	GALNTL5	NARFL	CCND2	UNC13A	LGALS9
	DSE	Notch2	B3GAT3	MBL2	Cd2ap	STRADB	INIP	ADAM8	Serbp1	POLR2M	FEM1C	Gbp7	ADRB3	Faxc	Cnot7	TACR3	ZCCHC9	PLA2R1	NPC1	UPK1A	MTX3	Ssh1	GPCPD1	CDK4	ZNF324	ARHGAP29	ATF2	AP2A1	LGALS8
	DCDC1	RPS6KB2	B3GAT2	KCNK9	Rab22a	CD300E	NUP214	FAT3	Eif4g3	TMEM67	TERF2	Gbp6	MFSD2A	Btc	Cnot6	GMFB	PIGG	ZBTB8B	TTC5	UPK1B	ARHGAP29	Ctbp2	SLC6A3	CISD2	NEMF	ARHGAP28	GRIA4	ERGIC1	LGALS4
	TYRO3	Mks1	B3GAT1	KCNK4	Frmd4b	NUP88	MBNL1	NR1I2	Cyp2b10	PRDM15	TERF1	Gbp4	DEFB118	Akirin1	Ankrd29	PPAPDC1B	SLC26A6	ST3GAL1	C3orf58	DLGAP2	ARHGAP28	Cpeb2	FLVCR2	SUPT20H	GALNTL6	HHAT	PTCHD1	PODXL	EIF2AK1
	GSTO2	Sfxn4	SRSF11	KCNK7	Gabpb2	FOXP3	MBNL3	ULBP1	Lgi1	KDM5A	RASSF8	Lsg1	DEFB119	Ap3m1	Ankrd28	CBLN1	CEP76	EDN1	RAB3GAP2	DLGAP3	HHAT	6330408A02Rik	FLVCR1	TSHZ2	SRF	COL19A1	BBX	IL24	EIF2AK3
	LINGO1	Sfxn5	PLN	CRY2	Sox1	EZH1	CUL3	EGFL8	Cyp2b19	ELOVL6	RASSF3	Fes	PLCH2	Crhbp	Cldn6	PSMA2	MFSD2B	ST3GAL6	TTC3	DLGAP1	COL19A1	Cnot6l	ZFX	TSHZ3	ZNF320	MYSM1	JOSD1	USP42	EIF2AK2
	VASH1	Sfxn2	CALM2	KCNK3	Pcsk1n	FOXP1	SHC4	GREM2	Col25a1	PDZD8	RASSF5	Pms2	TKT	Limd2	Rnf103	ARPP19	ITIH4	RUFY3	PIKFYVE	SRPX2	OR9Q1	Zfp473	UBE2J1	MRC2	SRI	ATG2A	IRF1	TXNDC5	TDG
	CAMSAP2	Zfp652	CALM3	TRIML2	Papss2	BCL11B	ANKRD40	TRIM38	Apex2	EHD1	RASSF4	Tmprss2	PRKG1	Limd1	Foxi2	SLC6A19	PRKG1	FCGR2A	ATP10D	MBNL1	MYSM1	Phex	AFF3	FOXS1	ZNF329	ATG2B	TMEM2	NUDT18	EIF2AK4
	ERMP1	St6galnac5	TTC30B	NACC2	Hjurp	MSL1	PEX26	TRIM33	5830462I19Rik	SORCS1	RASSF6	Gnas	VEZF1	Itga8	Nfic	OAS2	LCN10	CPLX2	DAG1	MBNL2	ATG2B	Zfp189	FBXO11	ZNF581	SRR	GPR3	DOCK5	AXL	EREG
	WDFY1	St6galnac2	SPG20	ACOT11	C1rl	MSL2	PRMT3	TBRG1	Akap13	STAMBP	LPPR4	Trhr	PRKG2	Itga9	Nfib	OBSL1	AC011841.1	OLA1	DYNC1LI2	MBNL3	GPR3	Nap1l3	FBXO17	ZNF580	LGALS9	GPR1	TTC26	GPAM	MYO16
	EFCAB4B	Gmps	GSDMA	ACOT13	Glis3	MSL3	CREB1	TRIM31	Akap10	FOXP1	RSAD2	Insr	PPP1R9A	Ralgds	Nfia	DSG2	TNS3	AP2A2	CHDH	CYP27B1	BMP6	Cit	PODXL	ZNF583	LGALS8	BMP3	TRIM67	PPP1R3B	ASAP1
	ACP2	Vamp1	NANOS1	VPS13A	Vipas39	COPS2	FLRT3	RASSF2	Tmc6	ABL2	NFS1	Ivns1abp	TDRP	Fancd2os	Ncan	ZNF107	NLK	ASTE1	PRDM16	PLK2	GPR1	Cd28	POLR3E	TIPARP	LGALS1	GPR6	API5	ZNF354C	ASAP2
	BCLAF1	1110032F04Rik	GSDMD	SH3KBP1	Fa2h	SERINC4	BRD9	TMEM120B	Tmc3	CNR2	CHD3	Bcl2l15	GABRA2	Ubl4b	9630033F20Rik	DSG1	FLT1	CYTH4	PRDM14	OIP5	BMP4	Serpina9	PPIL4	ZNF584	LGALS4	BMP1	CNOT6L	USB1	ASAP3
	ZNF830	Vwc2	UPK1A	VPS13B	Bcl11b	STXBP6	CTSS	TRIM35	Anxa11	ZNF740	CHD2	Bcl2l11	DCTN3	Itga1	Ttf2	SLC6A17	FAM135A	DPH3	PRDM15	CLCN3	BMP3	Ptprg	SLC30A8	ZNF587	EIF2AK1	DR1	CNNM2	SELENBP1	OCRL
	ANKRD33	Zfp719	UPK1B	SCAF11	Hipk3	NUBPL	TMEM107	SSU72	Mlf2	CTNS	CHD5	Bcl2l13	FAM135A	Nop56	Ttyh1	GALT	FAM135B	DPH6	ABCG4	CLCN2	BMP1	Ptprb	RAPGEF2	ZNF586	EIF2AK2	FEM1B	KIF1B	FMNL3	PLAUR
	NCOA3	St6gal2	DLGAP2	TMEM165	Hipk2	SERINC2	GMPS	KREMEN1	Herc3	CNKSR1	CHD7	Nfatc2ip	FAM135B	Itga4	Ttyh2	ZNF324	NLN	NSUN2	PRDM10	CLCN1	GPR4	Ipo9	RANBP10	ZNF589	TDG	FEM1C	SLC31A1	PROX1	HILPDA
	TMEM18	Vamp4	CDX1	FOXN1	Hipk1	ZNF592	PLD5	RSAD2	Rab8a	CNKSR3	MRP63	Epb4.1l4b	NLN	Itga5	Ttyh3	NEMF	TCF4	NSUN4	HNF4G	CLCN7	DR1	Rasa2	CCNT2	TMEM115	EIF2AK4	TERF2	SKIV2L2	ZIC5	KIAA1033
	NT5C3A	Vamp7	DLGAP1	FOXN2	Marveld1	ITIH1	RBBP9	IL1R1	Zcchc14	NBN	CHD9	Tprn	GCA	Itga6	Grasp	PDHA1	C11orf1	SLC16A7	MPI	CLCN6	RLIM	Pck2	SUGT1	CTD-3138B18.4	EREG	TERF1	GRIK3	MAP3K3	LOX
	RNF152	St6gal1	DLGAP4	FOXN3	Pdk4	MED1	VTA1	CHD2	Btn1a1	PDCD1	CHD8	Grin3a	TCF4	Itga7	Hltf	KIAA1456	IGF1	CEP135	SGSM3	CLCN5	TERF2	Amotl1	PPP1R3B	COL4A6	MYO16	RASSF8	RTKN2	ZNF576	LPGAT1
	ELL2	Amer1	MBNL1	COL14A1	Lrrc47	MDGA1	ADCY9	CHD5	Pcid2	PFDN6	CAP1	Amigo3	DPYSL4	Nsg1	Nfix	FBXO40	DPYSL2	ARHGAP31	GRPEL1	CLCN4	RASSF8	Rpp40	ZNF354C	PSD	TRNT1	RASSF3	STX7	MARVELD2	GCNT4
	MECP2	AF366264	MBNL2	GRIN2B	Lamc1	MED4	RBBP4	LRRK1	Gm12185	MTHFR	CAP2	Napb	IGF1	Zfp866	Fbxl20	ZNF329	DPYSL3	ARHGAP32	GRPEL2	HIST1H4H	RASSF1	Palb2	CALM1	CAMKK2	ASAP1	RASSF2	CDK2	SOBP	TIMM17A
	CPEB2	Zfp462	MBNL3	GNA14	Mid1ip1	ZNF595	RUNX2	TSC2	Zfyve9	PAQR3	NPC2	Acvrl1	DPYSL3	Hnf1a	Fbxl21	LGALS9	TCF3	RAD51L3-RFFL	PRKCQ	BRD8	RASSF3	Pter	MAP3K2	CAMKK1	ASAP2	RASSF5	TRAM2	ASRGL1	GCNT1
	SLC27A1	Per3	CYP27B1	GRIN2A	Parp16	ZNF598	FREM2	ZNF585A	Col26a1	BRAP	NPC1	Id2	TCF3	Oas1g	Fbxl22	LGALS8	BVES	ARHGAP35	GADL1	BRD9	RASSF2	Ret	MAP3K7	LPAR4	ASAP3	RASSF4	CDK6	TRPV3	GCNT2
	ZNF473	4930402H24Rik	PLK2	GNA12	A3galt2	CEP97	KPNA4	ZNF585B	Sort1	ACHE	TTC5	Pgm3	DLD	Tnfsf4	Epdr1	EXPH5	NUDT3	DCAF4	QRSL1	BRD4	RASSF5	Slc35b4	RORA	MTRF1L	OCRL	RASSF6	SH3PXD2B	TBC1D26	PARD6B
	TBCK	Cyp26b1	OIP5	GNA13	Mlec	LHX4	ZNF37A	TGFB1I1	Dnaja1	KCNB1	C3orf58	BC005537	NUDT3	Kcnip3	D19Bwg1357e	RAP1GAP2	NUDT4	WIPF3	BTG2	BRD7	RASSF4	Gm10615	DLGAP2	MYO1F	PLAUR	LPPR4	CDK9	ERBB2	LPCAT2
	ZFYVE26	Upf3b	CLCN3	GNA11	Dgat2	SCAP	RNF213	TTC3	Dnaja4	COLQ	IL4R	Hmg20a	NUDT4	Kcnip2	Zfp292	SFRP2	NUDT5	WIPF1	SOSTDC1	BRD1	RASSF7	Zfp266	MKRN3	MYO1E	HILPDA	TRPC3	LPAR1	ERBB3	LPCAT3
	ZFYVE28	Mau2	CLCN2	FAHD2A	D10Bwg1379e	LHCGR	MED28	PIKFYVE	Wdr26	WWTR1	TTC3	Cgn	NPFFR1	Kcnip1	Igsf9	KCNJ2	NPFFR1	PTCH1	SLA2	BRD2	RASSF6	Zfp263	MAGI3	MYO1D	LOR	RSAD2	SRCAP	PEX26	LPCAT1
	CDK5RAP2	Strn	CLCN1	SH2B3	Map3k9	MYCL	DOCK9	FPGT-TNNI3K	Acer2	PKD1	PIKFYVE	Cacnb3	TFPI	Zfp738	Igsf3	TRAFD1	SEPN1	CMKLR1	SRD5A3	BRD3	LPPR4	Agl	ZC3HAV1	MYO1C	LRRC23	RSAD1	SLC4A10	MFI2	MID1IP1
	PRKD2	Usp14	CLCN7	TAP2	1700066M21Rik	ZNF607	RRP8	RNF43	Smim1	RIN1	PRKCE	Cacnb1	TWSG1	Tpcn1	Csnk1d	KCNJ6	TK2	ZSCAN32	SRD5A1	DNAJA2	RSAD2	Map3k1	GJD2	MYO1B	MPDU1	CHD1	PTK2	IDH2	PIGA
	ITCH	P2ry2	CLCN6	MFGE8	Grin1	ZNF605	GPR157	POLR2E	Acer1	RIN3	TTC8	Cacnb4	SEPN1	Tpcn2	Csnk1e	KCNJ5	KLC1	TUFM	HELLS	DNAJA3	RSAD1	Rnft1	CLN8	CHST1	KIAA1033	ATP8B3	IDS	ZNF208	PIGB
	BAX	Dsg1a	CLCN5	IL6ST	Vezt	GABRA1	ENAH	DCUN1D1	Recql	HIVEP3	DAG1	9330160F10Rik	TK2	Cdk16	Aldh16a1	G2E3	ARGLU1	ZSCAN30	ZFP36L2	DNAJA1	CHD3	Abca1	ZNF207	LCN6	LOX	CHD3	UBE3A	KCNAB2	PIGF
	ERF	Wnt5a	CLCN4	FRRS1L	Zfp568	MED29	GAB2	DCUN1D3	Vat1l	MKI67	DYNC1LI2	BC030336	IGFBP7	Tcirg1	4930422G04Rik	EIF2AK1	SKP2	CD38	GGA1	DNAJA4	CHD2	Tubgcp4	HOXD8	CHMP3	LPGAT1	CHD2	FGD4	SLC25A22	CALCRL
	CDK18	P2ry1	BRD8	PPIP5K2	Pecr	PEAK1	ALPK3	DCUN1D4	Lactb2	ADAM11	CHDH	Chtf18	IGFBP5	4930539E08Rik	Dlc1	EIF2AK2	TNFRSF11A	ZFY	GGA3	PTPN13	CHD5	Zbtb1	PEX26	CHMP7	TIMM17B	CHD5	GRSF1	SETD8	PIGK
	CDK14	Pcdh19	BRD9	CDC73	Lyve1	SLC26A6	KAT2A	ACO1	Agbl4	ADAM12	ELP5	Obscn	ARGLU1	Tcl1	Rem1	TAPBP	CYP2R1	DYNLL2	GGA2	PTPN12	CHD7	Zbtb6	EXTL2	CHMP6	GCNT4	CHD7	ERCC4	GPATCH8	PIGM
	CDK15	Emc1	BRD4	C11orf30	Onecut3	CEP76	DOCK5	MEGF9	Trim30d	UST	CSNK2A2	Glt28d2	CYP1B1	Svs2	Synrg	AGPAT6	HECA	ERGIC2	C10orf90	PTPN11	CHD6	Zbtb5	CTSC	BCR	TIMM17A	MRP63	PRKAA2	BRD4	PIGN
	C2orf71	P2ry4	BRD7	DAZ3	Onecut2	AKR1C1	RICTOR	RHOF	Ccser2	CNTNAP4	PRDM16	Trub1	CYP2R1	Gltp	Pkia	KIAA1217	CTBP2	ERGIC1	FHOD1	CLMP	CHD9	C230081A13Rik	NAIP	DENND6A	GCNT1	CHD9	SPECC1	SNX33	TMEM194A
	VWC2	Kcnd3	BRD1	DAZ2	Tdg	PLCH2	SLC9A6	F11R	Kcng1	AQR	ABCG2	Trub2	EZH2	Hbegf	Pkib	ASAP1	TMEM194A	CEP78	ADH6	MYCBP	NPC2	Vapb	EVX2	CTPS2	GCNT3	CAP1	MEGF9	USP36	PIGQ
	SLC24A4	Pvr	BRD2	DAZ1	Tnfrsf23	PLCH1	USP49	ABCG1	Kcng2	DGKI	PRDM15	Camk4	ZNF774	Pid1	1810026J23Rik	OCRL	GJA3	POLR3D	ADH5	PTPN14	NPC1	Apopt1	PER2	PGBD1	GCNT2	CAP2	MYOCD	EMILIN2	PIGS
	SLC24A2	Shpk	BRD3	DAZ4	Tnfrsf22	CAMTA2	GLDN	TMEM64	Ccser1	ZNF418	ABCG4	Zfp503	STK32B	M6pr	Rcor3	RNF38	GJA5	POLR3E	PKD2	UTRN	TTC5	Ocel1	NPAP1	ZER1	LPCAT2	NPC2	OPCML	SMPDL3B	PIGT
	SLC24A1	Rrp1b	DNAJA2	BCAT1	Slc31a2	CAMTA1	PRLR	HNF4G	Zfp36	GMPR2	PRDM10	Rps6ka3	STK32A	Neurod2	Ogfod1	FOXO3	AZGP1	B3GAT2	PKD1	CH25H	C3orf58	Frmd5	NUPL1	HOXA11	LPCAT3	NPC1	MYBL1	ADCY5	WRAP53
	P2RY8	Emc7	DNAJA3	MACROD2	Ppil6	KXD1	PPM1L	HNF4A	Stard9	SIN3A	PLSCR1	Zfp507	GPR113	Neurod1	Lyrm7	FOXO1	CYP8B1	TXNDC2	GJC1	CSF2RB	RAB3GAP2	Tmem104	SETD2	HOXA10	LPCAT1	TTC5	SOX6	PTPN18	PIGZ
	STS	Sec14l1	DNAJA1	AKAP5	Tstd2	TRAF3IP2	SLC9A8	MPI	Ifitm10	NF2	HNF4G	Ide	GLYCTK	Neurod6	Pskh1	ALDH1A2	CLDN18	POLR3H	ZNF138	MRPL24	IL4R	Wfikkn2	SNX33	BPI	PIGA	RAB3GAP2	CD320	ORMDL3	CNIH4
	BRMS1L	Lix1l	DNAJA4	AKAP6	Ctxn1	TNS1	SLC9A9	POLRMT	Antxr2	PDGFC	HNF4A	Arpp21	MEF2C	Neurod4	Lyrm5	TIMM17B	ATL3	TES	PRKACB	MRPL27	TTC3	Dgkk	ROR1	HIST2H2AA3	PIGB	IL4R	YWHAZ	SYK	TAX1BP1
	IFT172	Clcn5	PTPN13	DBNL	Ache	GLUD2	USP42	AGO4	Pdik1l	PGRMC1	MPI	Pxk	TRIM8	Zfp12	Lyrm4	PRICKLE2	STK38L	DCN	STAMBPL1	DMD	PIKFYVE	Dgkb	GMPS	ATAT1	PIGG	TTC3	SERTAD2	RUNX2	CSNK1G2
	MLK4	Hfm1	PTPN12	AKAP1	Phf17	FAM135A	RNF130	IL17RD	Cdk5rap2	HOOK3	SPC25	Harbi1	MEF2A	Sulf2	Lnpep	PRICKLE4	MEF2C	GPAM	ZNF131	MRPL20	ATP10D	Pmp22	ADCY1	TSSK6	PIGH	PIKFYVE	FAM13A	BST1	TAX1BP3
	RND2	Epb4.1l2	PTPN11	AKAP2	Ccdc171	FAM135B	SIKE1	AGO1	Cdk5rap3	PDIA3	GRPEL1	Lyl1	FETUB	Sulf1	Lyrm9	RPL28	PFN2	ZNF800	ZNF134	SEH1L	TTC8	Dnajc14	MPV17L	SRC	PIGK	PRKCE	AXIN2	KPNA1	RHPN1
	MAP3K13	Mettl14	CLMP	EIF2D	Ccdc177	NLN	PJA2	A1CF	Fam126a	TMPRSS7	GRPEL2	Fam149a	MEF2D	Zfp11	Hyal1	CALCOCO1	FRRS1L	CACNA1B	ZNF135	MRPL22	DAG1	Tns1	CXCL9	NEMF	PIGM	TTC8	NDUFS1	GLT1D1	SLC20A2
	SLC1A4	Ikzf4	MYCBP	AKAP8	Snapc3	IGF2	DST	AGO3	Fam126b	TMX4	GADL1	Hs1bp3	KDM3B	Ebf4	Mphosph9	NAP1L5	FETUB	CACNA1C	ZNF136	GAB4	DYNC1LI2	Cabp7	SFI1	ZNF326	PIGN	DAG1	RALGAPB	TNNC1	OLR1
	STXBP5L	Ino80d	PTPN14	AKAP9	Elmsan1	TCF4	TSHZ2	GRPEL2	Pbx1	AR	QRSL1	Spryd3	ZNF117	Ebf3	Nudt15	OPRL1	SHISA2	THRB	HDHD1	STX16-NPEPL1	STC1	Asz1	PPFIBP1	SRF	PIGO	DYNC1LI2	PITPNA	HHIPL1	RHPN2
	SLC1A2	Ikzf1	MAGEL2	EIF2A	Fam211b	DPYSL4	MIER3	SLK	Dock2	TNC	THBS2	Nf2	TRIM3	Ebf2	Slco2a1	MAPKAP1	MEF2D	CACNA1E	TALDO1	GAB2	CHDH	Bicc1	PTPN14	ZNF320	TMEM194A	STC1	ATG16L2	APP	SRRM1
	TGM4	Htr5a	UTRN	PSTK	Itga8	IGF1	UNC5D	OR11A1	Dock3	FBF1	BTG3	Nf1	KDM3A	Ebf1	Fsd2	RGS5	KDM3B	NDC1	MBL2	GAB3	ELP5	Braf	RUNX2	ZNF322	PIGQ	CHDH	LYSMD4	TBC1D2B	CCDC171
	SPTB	Ikzf3	CH25H	TUBE1	Fam210a	TOR1AIP1	HERC2	MAPK14	Dock5	SSBP2	BTG2	Spryd7	ARPP21	R3hcc1l	Tmem221	RGS6	ZNF117	THRA	TCEB3B	GAB1	CSNK2A2	Ubn2	FREM1	SRI	PIGS	PRDM16	TFCP2	JDP2	SRRM4
	UHMK1	Ikzf2	CSF2RB	SMC1A	Zfr2	TCF3	ARHGEF38	MAPK10	Lpcat1	SEC22C	SLA2	Pon2	LCORL	Dgat2l6	Patl1	ANKRD30B	KDM3A	DLGAP2	KCNK9	HABP4	PRDM16	Col25a1	KPNA3	ZNF329	PIGT	RXFP2	RB1	MED22	CCDC176
	36951	Kpnb1	MRPL24	RRP1B	Lemd3	DLD	ZNF587	MAPK11	Zbtb45	PTPRT	HELLS	Scn3a	GAS7	Bbox1	Wnt3	SLC16A10	ARPP21	DLGAP1	KCNK5	C2orf83	ABCG2	Garem	MYO5B	SRM	PIGU	ABCG2	DNAJC16	GAB2	PDK1
	ERMN	ST6GAL2	MRPL27	NOVA1	Tada2b	BVES	REV1	SACS	Asb15	ACTN4	AKAP17A	Scn3b	TRIM6	Ptplad2	Hk3	LPCAT1	SHISA9	CUL9	KCNK6	ZNF852	PRDM15	Myct1	ZNF37A	SRR	WRAP53	PRDM15	SCN2B	KAT2A	SUN2
	B3GNT4	Actbl2	DMD	KRR1	Nt5e	ARID2	FRMD5	FZD3	Gm4631	RPL37	ZFP36L2	Aqr	MDN1	Secisbp2	Wnt1	CD320	GAS7	DCX	KCNK7	NPTX1	ABCG4	Adra2a	TTC30A	LGALS9	PIGW	ABCG4	SCN2A	EPB41	PDK3
	MTMR9	Gnpda2	MRPL20	TMEM132D	MRPS23	GCK	SCRN1	FZD4	Rsl24d1	SLC7A11	GGA1	Npbwr1	ZSWIM7	Cxx1c	Unc80	PLAG1	TRIM6	PSD4	MLH3	ZNF850	ABCG5	Creb1	CLVS2	LGALS8	PIGX	PRDM10	DNAJC10	ITGA10	PDK2
	CACUL1	Pcdh1	SEH1L	TMEM132A	Man1b1	NUDT3	ZFAT	OGFOD2	Phxr2	UBE3B	GGA3	Utp15	PDGFRA	2610015P09Rik	Wnt4	MID1IP1	MDN1	MBNL3	KCNK2	NDRG1	PRDM10	Hk2	MED29	EIF2AK1	PIGZ	PLSCR1	MINA	SEPT8	PDK4
	DYRK1A	37316	MRPL22	PEG10	Gga2	NUDT4	PHF20	ZNF626	Phxr4	RGPD1	GGA2	Tssk4	TMC7	Ccdc92	Mob3b	MPND	SERF1A	PRMT8	TRIML2	NDRG2	HNF4G	Bche	PRDM1	EIF2AK2	RMND1	HNF4G	RPP14	ZFP91	LNPEP
	TMEM104	Mcm5	GAB4	TMEM132B	Acadsb	NUDT5	GINS3	ZNF621	Rnf24	G3BP2	TSNAXIP1	Ptpru	MRM1	Cacna1h	Mob3c	PIGB	TMC6	HOXD8	NACC2	NDRG3	HNF4A	Hs3st3b1	DDI2	TDG	TAX1BP1	HNF4A	C3orf38	GLYR1	ALPI
	MTMR3	Daglb	STX16-NPEPL1	CETN3	Cdk7	NUDT6	ABCA13	SRD5A3	Rnf26	ATF7	FHOD1	Ptprt	TEX15	Cacna1i	Mob3a	CALHM1	TMC7	UBXN2A	ACOT11	NDRG4	MPI	Arrb1	DOCK5	EIF2AK4	DLEC1	MPI	RP2	AZI1	ZNF292
	NABP1	Fadd	GAB2	CCL28	Pik3c2a	NPFFR1	IMPG1	RAP2A	Ldlrap1	RP11-849F2.7	ADH6	Taz	TEX14	Ptplad1	Gbp9	PEAK1	APIP	PRMT2	VPS13A	ZSCAN2	MCPH1	Gmeb2	VENTX	EREG	TAX1BP3	GRPEL2	MAT2B	XRCC3	SEC61A1
	DAAM2	Il22ra2	GAB3	VSX1	Apoa5	IGFBP3	DDR2	KMT2D	Zfp316		ADH5	Ptprg	EIF2B5	Ctdspl2	Sod2	PIEZO2	ZNF333	TRIM25	SH3KBP1	SRSF5	GRPEL1	B4galt5	IRS2	MYO16	ALPP	SLC36A4	PRKCA	SEPT3	TM2D1
	TPR	Tmem236	GAB1	H3F3B	Trip12	SEPN1	DSCR4	RASSF5	Hsd17b11		ADH4	Ptprf	UGT2A3	Cacna1a	Sod3	PIEZO1	NXF2B	TRIM26	VPS13B	SRSF4	GRPEL2	B4galt7	SEPT7	ASAP1	RHPN1	KRIT1	NR4A3	SLC9A5	PTGS1
	AJUBA	Atp5g1	HABP4	H3F3A	Ikzf2	GSG1L	GRIK3	PLCD4	Foxk2		PKD2	Ptpre	KIAA1462	Cacna1b	Grhl2	PIGP	AMPD3	TTL	GATAD2B	SRSF7	PLRG1	Glb1l3	ICOSLG	MYO10	SLC20A2	GADL1	RUFY3	MAML2	ZFAND5
	SLC2A2	Kcnv2	C2orf83	CCL23	Wasf2	TK2	RPAP2	GGA2	Foxk1		PKD1	Ptprd	UGT2A1	Cacna1d	D030056L22Rik	PIGQ	TEX14	CLCN6	PPAN-P2RY11	SRSF6	CKS1B	Fam46a	SEPT3	OCRL	RHPN2	QRSL1	PANK3	G3BP1	SLC39A13
	TIAL1	Mcm9	ZSCAN9	CCL22	Mfi2	IGFBP5	CDC14B	ZNF518B	Prr14l		GJC1	Ptprc	EIF2B1	Cacna1e	Gbp7	PIGS	RPLP0	CLCN5	SCAF11	SRSF1	GADL1	Fam46c	PITPNB	PLAUR	CCDC170	THBS2	TANC2	TEKT1	SLC39A10
	PLAGL2	4930402K13Rik	ZNF852	ALPK1	Ccnd2	ARGLU1	ST8SIA1	PROX1	Rnf122		ZNF138	Ptprb	PRKAR2A	Cacna1f	Gbp6	PIGZ	KIAA1462	PRMT5	TMEM165	CHD1L	QRSL1	Pde7b	USP49	HILPDA	CCDC171	BTG3	INTU	TEKT3	SLC39A11
	NFATC2	Cecr2	NPTX1	ALPK3	Srgap1	TNFRSF11A	CCSER2	FHOD1	Rnf121		PRKACG	Gm10874	PRKAR2B	Lmln	Gbp4	ANKLE1	EIF2B1	PER3	FOXN4	SRSF3	BTG1	E130308A19Rik	HSPH1	LRRC26	SRRM4	BTG2	MGAT5	PPM1L	SLC39A14
	HIPK2	Scfd2	ZNF850	TRIOBP	Ss18	PDE5A	ZNF879	B3GALNT2	Il2ra		PRKACB	Ptpro	MAGT1	Impad1	Ust	SERPINB9	PRKAR2A	PER2	FOXN2	SRSF2	SLA2	Ccdc157	SUPT7L	LRRC23	CCDC176	BTG1	CYTH1	SLC9A8	CEP120
	EXOSC9	Zfp451	NDRG1	PHRF1	Specc1	KLC2	TFDP2	RASGRF2	Il2rb		ZNF131	Ptprk	TXNIP	Cmc2	Agtpbp1	TAX1BP3	ACTA1	HMGCR	REPIN1	MZB1	SRD5A3	Mmp8	PRLR	MPDU1	PDK1	FAHD1	TRABD2B	PPM1J	EIF1AY
	EXOSC3	Banp	NDRG2	CUX1	Myo9a	STK32B	AGFG1	TACC1	Il2rg		PSMB5	Ptprj	BAI1	Arhgef40	Necap1	PPP1CC	SETD2	SLC15A2	XYLB	SRSF9	HELLS	Pi4k2a	LIMCH1	LOX	SUN2	SRD5A3	PAPOLA	AFF1	NTRK2
	MTDH	Cntln	NDRG3	DERL3	Crebrf	STK32A	YY1	PKD1	Tbc1d30		ZNF133	Rasa2	IFT140	Kcne2	Pms2	OLR1	MAGT1	BRD7	GRIN2B	HOXA5	AKAP17A	Rab8a	AFF4	LPGAT1	PDK2	SRD5A1	PBX1	CLSTN1	NTRK3
	HSBP1	Nlrp4b	NDRG4	BRF2	Ror2	CEP78	ADAMTS12	DAPP1	Tfrc		PSMB2	Ptprh	ECD	Kcne1	Necap2	MPPED1	STRAP	BRD2	GRIN2A	RNF130	ZFP36L2	Mysm1	SLC9A8	TIMM17B	EBP	HELLS	DCBLD2	CYTH3	EIF1AD
	CYB561	Ipmk	ZSCAN2	CSNK1A1	Slc44a5	LAT	NFAT5	JDP2	Tnfrsf11a		ZNF136	Kif16b	NOTCH2NL	Kcne4	Tmprss5	KPNA6	PDPR	BRD3	GNA13	RAPH1	GGA1	Pcid2	SUB1	GCNT3	PDK4	ZFP36L1	CRIM1	TRPM8	ARHGAP22
	ZBTB8B	Hmga2	SRSF5	CAMSAP2	Pskh1	GLYCTK	DESI2	ZNF486	Kctd3		LMBR1L	C2cd4c	IDE	Inhbb	Trhr	OAZ2	MCTP2	KAT8	PRKAR1A	VIL1	GGA3	Gtpbp4	PPARGC1B	LPCAT2	LNPEP	ZFP36L2	VAMP4	PNPLA6	ARHGAP20
	HPGD	Zfp458	SRSF4	DNAJC5	Mfsd1	ELK4	STX2	PIAS2	Kctd2		SPG7	Six4	TPM3	Dopey1	Insr	PDK1	BET1	DNAJA3	TAP2	HLA-DQB1	GGA2	Secisbp2l	MICB	LPCAT3	ALPI	GGA1	SPAST	TRPM4	ARHGAP26
	CNTROB	Spry3	SRSF7	CAMSAP1	Smad5	STK38L	KCNA3	PSMB7	Zfp275		TDGF1	Tmem191c	PRPF40A	Shroom3	Ivns1abp	TPPP	DZIP1	RP11-295P9.3	IL6ST	PCTP	TSNAXIP1	Plch1	RAPH1	LPCAT1	ZNF292	GGA3	EDRF1	RAD52	SAP18
	ANGPT2	Tnik	SRSF6	DNAJC3	Gm4969	MEF2C	APH1B	HIVEP2	Gnb1l		TCEB3B	Dhodh	RPS6KB2	Shroom2	Tmed10	KANK2	NOTCH2NL	ORMDL1	FRRS1L	CD97	ADH6	Cnep1r1	RNF138	MID1IP1	SEC61A1	GGA2	NSUN4	TFR2	EVI5
	SLC46A1	Dvl1	SRSF1	GOSR2	Smad1	SHISA5	THSD7A	MKI67	5330438I03Rik		KCNK9	Six1	FBXW8	Shroom1	Bcl2l14	RDH13	ALCAM	PTPN11	OGDH	HLA-DQB2	ADH5	Zbtb8os	FNDC3A	PIGF	SEC61A2	TSNAXIP1	SLC16A7	RP11-399J13.3	MTX3
	FARP2	Zfp874a	CHD1L	SLC18A2	Dsp	PFN2	SNX13	ACVR1	Minos1		KCNK5	Nphp4	AP3M2	Xrn1	Dmxl1	LNPEP	TPM3	KIF5C	CDC73	RNF138	ADH4	Ddah1	RBM39	PIGH	TM2D1	FHOD1	SSR1	STK40	ARHGAP29
	PALM2	Spry4	SRSF3	SLC18A1	Poglut1	FRRS1L	ZNF532	JUNB	Nup210		KCNK6	Map3k9	ADAP2	Shroom4	Bcl2l11	WBP2	TPM1	CLMP	C11orf30	HOXA3	PKD2	Capza1	TRPM3	PIGK	PECR	ADH6	TMEM33	UNC5B	ARHGAP28
	GTF2IRD2	Tmem30a	SRSF2	GOSR1	Mkrn2	FETUB	SIK2	RMI1	Pip4k2c		TRAT1	Map3k2	LURAP1	Arhgap4	Bcl2l10	DEDD2	RPS6KB2	PTPN14	WEE1	CISD2	PKD1	Dnaja1	GSPT1	PIGL	ZFAND5	ADH4	ZNF655	UNC5C	HHAT
	HDAC10	Hpca	MZB1	RAP1B	Pcdh1	MEF2D	CHRNB2	HADHA	Pip4k2b		MLH3	Map3k3	FAM21A	Pot1b	Bcl2l13	SEC61A1	FBXW8	CALCB	DAZL	CISD1	GJC1	Tpst2	RALGPS2	PIGM	SLC39A13	PKD2	WIPF2	DHRS12	COL19A1
	ZNF629	Zdbf2	SRSF9	RAP1A	Sppl2a	COX10	CD84	KCNK3	Synpo		CRY2	D030025P21Rik	MRGPRX2	Pde11a	Tm4sf4	RBP5	AP3M2	PPDPF	DAZ3	CLNS1A	ZNF138	Dnaja4	MIER3	PIGN	SLC39A10	PKD1	ATP6V1C1	CDRT4	NKRF
	ALKBH8	Fgf17	HOXA5	SPOPL	Ctdsp1	TP53BP1	CASK	ZNF557	Ntng2		KCNK3	Map3k7	FANCC	Arhgap1	Nfatc2ip	TM2D1	ADAP2	SRSF12	DAZ2	CDK6	PRKACB	Serinc3	GBP5	PIGO	SLC39A11	GJC1	PTCH1	MAP1S	AFTPH
	VPS53	Slc2a10	RNF130	ZNF830	Ralgapa2	KDM3A	FHL2	ZNF555	Slc23a1		TRIML2	Map3k4	FBXW2	1700025G04Rik	Epb4.1l4b	HIF3A	FAM21A	TTC19	DAZ1	TRMT11	STAMBPL1	Snx30	EPN2	PIGP	SLC39A14	ZNF138	POU2F1	MINOS1-NBL1	MYSM1
	PCDH19	Thumpd1	RAPH1	MAP3K4	Mcur1	LCORL	AKAP8L	NCKAP1	Slc23a2		NACC2	Ltf	UBE2D4	Dcbld1	Serpina7	KLK13	YWHAZ	CD3G	DAZ4	TSHZ2	ZNF131	Igf2	HERC2	PIGQ	CEP120	PRKACB	CD38	LAMC3	ATG2A
	CDKAL1	Pkia	VIL1	PHAX	Nxf1	GAS7	RAB22A	NACC2	Trdmt1		ACOT11	Abca1	GPCPD1	Ap5z1	Grin3a	KLK10	PRELP	SLC22A15	SRFBP1	TSHZ3	ZNF134	Acer3	SLC30A4	PIGS	EIF1AX	ZNF131	SLC6A2	APTX	ATG2B
	VPS54	Hdgfrp3	HLA-DQB1	ACAT1	Emb	NXPH4	SLC7A6OS	VPS13A	Setbp1		ACOT13	Zbtb1	ETFA	Dynlrb2	Ins2	ATG2A	CDKN1A	PNRC2	BCAT1	TSHZ1	ZNF135	Dnmt3a	LIN28A	PIGT	NTRK1	ZNF134	PMAIP1	PAX8	GPR3
	RCOR1	Maml1	RNF135	RNF152	Mtr	NUTF2	RABEP1	VPS13B	Bbx		VPS13A	Hhex	PHACTR4	Tdrkh	Amigo1	DMGDH	GPCPD1	DNAJC27	TMEM9B	TRMT12	ZNF136	Arpp19	PAX3	PIGV	NTRK2	PSMB2	SLC6A6	PKNOX2	BMP6
	PDE11A	Gabrg3	CD97	LIMD1	Acad9	MYO3A	SLC8A1	ISYNA1	Dusp18		SH3KBP1	Pdcl3	CLIC4	Col11a1	Amigo3	SLC39A13	TGFBR3	GNAO1	AAED1	FOXS1	LMBR1L	Rims4	PAPD5	PIGX	NTRK3	ZNF136	SLC6A5	CTD-3138B18.4	BMP3
	FLT1	Gabrg2	HLA-DQB2	MECP2	Zfp12	TMC6	SLC6A11	KLB	Dusp15		VPS13B	Zbtb5	CLIC5	Rqcd1	Napb	HIF1AN	PHACTR4	DNAJC24	MACROD2	VILL	PFKFB4	Rims3	SPICE1	PIGZ	ARHGAP23	LMBR1L	AC140481.2	RBFOX2	BMP1
	SKP1	Gabrg1	RNF138	MARVELD2	Esyt2	BTLA	ARL5B	GTF2H3	Dusp16		GATAD2B	Zbtb4	SH3RF2	Cybrd1	Acvrl1	RBPJ	CLIC4	GAB2	NEUROG1	ZNF581	TBC1D31	Igbp1	FRMD6	KRT25	LRPAP1	SPG7	MLEC	RBFOX1	DR1
	ATP5A1	Efcab8	HOXA3	SBSPON	Rnpepl1	APIP	SLC6A17	AP4M1	Dusp11		SCAF11	Rfx5	MTMR10	Tiparp	Pgm5	EIF1AX	MTMR14	MRPL28	AKAP5	ZNF580	CORO6	Il1rapl1	PHF20	RMND1	ARHGAP20	TDGF1	EPB41L4B	ESR1	FEM1B
	CFLAR	Dusp4	CISD2	ZFYVE20	Zfp609	ZNF333	GPR85	ALS2	Dusp10		ELTD1	Zbtb9	SMNDC1	Dync1li2	BC005537	NTRK2	PHACTR1	GAB1	AKAP7	ZNF583	MBL2	Fam211b	PTPN4	TAX1BP1	ARHGAP27	MBL2	AFF1	ZNF618	FEM1C
	FANCC	Skp1a	CISD1	ZFYVE27	Prrx1	RASGRP3	LIG1	GTF2H5	Myh10		FOXN4	Rfx7	TET3	Utp6	Pdcd6ip	NTRK3	MTMR11	LARGE	DBNL	ZNF582	TCEB3B	Ccser2	UBE2I	SERPINB9	ARHGAP26	KCNK9	CLU	RPAP2	TERF2
	U2SURP	0610010F05Rik	CLNS1A	ZFYVE26	Sertad2	AMPD3	ARL4C	RTF1	Sgpl1		FOXN2	Rfx1	TET2	Atic	Nacad	ZSCAN29	MTMR10	SLC31A1	AKAP2	TIPARP	KCNK5	Tbp	ZNF610	TAX1BP3	ARHGAP25	KCNK5	CCNT1	CDHR5	TERF1
	NPY2R	Gm14296	CDK6	RAB33B	Atxn7l1	TEX14	KIAA1456	DENND1B	Fate1		FOXN3	Rfx2	RABL2A	Mtch2	Rmnd5a	SAP18	SMNDC1	SLC31A2	AKAP8	ZNF584	KCNK6	Ccser1	SH3PXD2A	ALPP	EVI5	KCNK6	SLC30A4	CAMKK1	RASSF8
	TAOK1	Bmpr1a	TSHZ2	SLC17A4	Flt1	AIDA	RIMBP2	DENND1A	Tmem59l		XYLB	Rfx3	CELSR2	Mtch1	Rmnd5b	EVI5	PDS5A	ZNF223	AKAP9	ZNF587	MLH3	Ctnna1	ESR2	RHPN1	MTX3	KCNK7	LPP	SNPH	RASSF1
	KNSTRN	Fam107b	TSHZ3	SLC17A5	Tmem127	TMC8	SLC12A2	COX7A2L	Pfkfb3		GRIN2B	Apopt1	RABL2B	Ankrd27	Dsel	CREBRF	TET3	NPTX1	PSTK	ZNF586	KCNK1	Cd247	AUNIP	RHPN2	ARHGAP28	MLH3	CCNT2	EIF4EBP2	PTOV1
	SKIV2L2	Arsj	TSHZ1	SLC17A1	Wipi2	KIAA1462	ATRN	TAB3	Pfkfb2		GNA14	Tmem109	QTRTD1	Ankrd24	Rrnad1	PPP1R16B	TET2	ZNF850	SMC1A	ZNF589	KCNK2	Cytip	ST8SIA4	SRRM1	HHAT	KCNK2	TMED10	GPD1L	RASSF3
	GRIK3	Muc19	TRMT12	SPAG16	Car3	PRKAR2A	MAST4	PCDH1	Pfkfb4		GRIN2A	Fktn	CASP5	Ankrd23	Cgn	ZSCAN22	CELSR3	KCNJ12	RRP1B	CTD-3138B18.4	LTN1	Scamp1	GAB1	BBIP1	MICALCL	KCNK3	SUGT1	CNTROB	RASSF2
	IRS1	C330027C09Rik	FOXS1	SLC17A3	Ovca2	COL24A1	GPR63	COL14A1	Sphkap		GNA12	Tmem101	FOXL2	Tial1	Tpd52	CD28	SSX2IP	TDRD12	NOVA1	CHST8	TRIML2	Ddhd1	ELOVL6	SRRM2	COL19A1	NACC2	PPP1R3B	AGFG2	RASSF5
	IRS2	Muc15	VILL	SETDB2	Anks1	LGR6	GLCE	RPL31	Camta2		GNA13	Aspscr1	SLCO1A2	Cnot3	Wwc2	NKIRAS2	RABL2B	RICTOR	KRR1	HAPLN1	NACC2	Dcdc2a	ST8SIA1	SRRM4	MYSM1	ACOT11	ZNF354C	AFF2	RASSF4
	CDK6	Hdx	ZNF581	CDK5RAP2	Crtc3	CD300LB	PAWR	GRIN2B	Camta1		NOL8	Gm9821	BBX	Cnot1	Nipa1	VIPR1	TMEM145	NDRG4	FAM64A	PSD	ACOT11	Ddhd2	STK35	CCDC176	ATG2A	ACOT13	PPP1R2	RASA3	RASSF7
	PTK7	Angel2	LPAR2	CDK5RAP3	Tox4	GLRA4	GABRB3	RNF169	Gadl1		TAP2	Prr5l	AGPS	Cnot7	Cacnb4	TDRD6	PTCHD4	AEN	PEG10	CAMKK2	ACOT13	Zdhhc20	SLCO2B1	PDK1	ATG2B	VPS13A	FMNL3	SEC14L2	RASSF6
	MGLL	1700128F08Rik	ZNF583	ITCH	A930011G23Rik	BSND	SFRP2	GNA12	Tfcp2l1		MFGE8	Nktr	PLEKHA8	Cnot6	9330160F10Rik	RET	TMEM143	PPM1F	TMEM132B	CAMKK1	VPS13A	Cdk5rap3	TP53INP1	SUN2	BMP7	SH3KBP1	ATP6AP1	MSRB3	LPPR4
	MSH6	Sp100	ZNF582	ERC1	Arl5b	BAI1	KCNJ2	MIEF2	Tm9sf4		IL6ST	Etv1	FANCM	Ankrd29	Asgr2	ABHD2	PTCHD1	SRSF7	STRN	HAPLN3	SH3KBP1	Gm17067	VAT1L	PDK3	BMP6	VPS13B	CACNA1E	CD6	RSAD2
	SPECC1	Abl2	TIPARP	BHMT2	Oaf	MCTP2	KCNJ6	DKC1	Dpf1		FRRS1L	Lrrn4cl	CXADR	Ankrd28	Chtf18	ATG2B	BBX	PPM1D	CETN3	MTRF1L	VPS13B	Cd24a	SOGA3	PDK2	GPR1	GATAD2B	CBFA2T2	CTNND2	NFS1
	MYOCD	D5Ertd579e	ZNF584	SLC37A2	Ube2k	IFT140	ATL2	MFGE8	Tm9sf1		SBF2	Etv3	BCMO1	2810021J22Rik	Qpctl	UBR7	BPNT1	USP49	NAIF1	MYO1F	SCAF11	Alg5	SOGA1	LNPEP	BMP3	PPAN-P2RY11	PSD3	CORO2B	CHD3
	PRKX	Psme3	ZNF587	SLC37A3	C230081A13Rik	MLF2	CAPN10	MOCS3	Blcap		OGDH	Etv5	EDC3	Cldn6	Obscn	URI1	PDS5B	PPM1B	CCL28	MYO1E	CTNNA1	Dock1	MEIOB	ALPI	GPR6	SCAF11	POU6F1	SNED1	CHD2
	SEMA6A	Cd44	ZNF586	CDK18	Rfesd	RAB18	EZH2	MOCS1	Cadm4		CDC73	Etv6	METAP1D	Rnf103	Sorcs3	SOCS5	FANCM	SRSF3	VSX1	MYO1D	CRYM	Rbm26	BAG4	C9orf114	BMP1	ELTD1	MARVELD1	ADPRH	CHD5
	RERE	Cd47	ZNF589	CDK19	Znrf3	IDE	PEX5L	DBN1	Cadm2		C11orf30	Sh3bp5	IKBIP	Foxi1	Glt28d2	NPHP3	FSD1L	USP45	H3F3B	MYO1C	TMEM165	Rbm24	YY2	SEC61A1	DR1	CRYM	DCX	CD79B	CHD7
	CNIH3	L3mbtl2	CTD-3138B18.4	PMPCB	Gnb4	IPPK	PDE4A	EEF2K	Cadm3		WEE1	Sh3bp1	RTKN2	Foxi2	Trub1	BMP1	TJP2	USP44	DIO2	MYO1B	FOXN4	Atp11a	SEC14L3	ALPL	FEM1B	TMEM165	ZNF470	POFUT1	MRP63
	RGL1	Phc1	CHST8	SLC37A4	Cacna1f	RPS6KB1	GABPA	LANCL2	Srcin1		DAZ3	Pop5	YOD1	Nfic	Trub2	SOCS2	API5	C4BPB	DIO3	MYO1A	FOXN1	Hibch	ACTC1	PTGS2	ASF1A	FOXN4	SNIP1	SNX17	CHD9
	ATG16L2	Mdga1	HAPLN1	CDK12	Abcd1	PRPF40A	ASAP1	SMG7	Eif3j1		DAZ2	Serbp1	LY6G5B	Nfib	Camk4	DR1	RAB12	PPM1L	CCL22	GRN	FOXN2	Gabpb2	POLR2D	PTGS1	TERF2	FOXN1	MAPRE2	ZNF783	CAP1
	XCR1	Phc3	PSD	CDK13	Whsc1l1	RP11-113D6.10	SCAI	LHX4	Ecd		DAZ1	Eif4g3	COBL	Nfia	Ppp1r1b	EIF4G1	MGST3	PPM1K	ALPK3	AMOTL2	REPIN1	Clock	MEIS1	ZFAND5	TERF1	FOXN2	FLCN	SLC10A7	NPC1
	SCN2B	Tab2	CAMKK2	CDK10	Ctnnd1	FBXW8	IYD	LHX9	Cep120		DAZ4	Eif4g2	MFN1	Ncan	Zfp507	ACSL1	LYST	PPARGC1A	MAU2	CHMP3	XYLB	Spag11b	ALG10B	SLC39A13	40603	REPIN1	IDH3A	CTPS2	CHML
	SCN2A	Ppp2r5e	CAMKK1	SULF1	Nudt16l1	NDFIP2	TMPO	SOX6	Cdc42ep1		BCAT1	Eif4g1	GPLD1	9630033F20Rik	Ammecr1	ACSL4	RTKN2	PPARGC1B	TRIOBP	CENPM	COL14A1	AU019823	PLCE1	SLC39A10	RASSF8	COL14A1	HAL	CTDNEP1	TTC5
	DNAJC10	Pde10a	HAPLN3	CDK15	Ppif	TNFSF8	COLGALT1	WWP1	Plk2		AAED1	Lgi4	BABAM1	Ttf2	Ide	NR1I2	YOD1	USP42	UCK1	CHMP7	GRIN2B	Wisp1	TBX5	SLC39A11	RASSF1	GRIN2B	ANKRD40	ZHX3	C3orf58
	FUT1	Foxn2	MTRF1L	NEO1	Slc7a1	PRIMA1	CAMK1D	SYS1	Cdc42ep5		MACROD2	Lgi1	ISY1	Cxcr2	Arpp21	ULBP2	LY6G5B	MAN1A2	MAP3K8	CHMP6	GRIN2A	Thrb	DESI2	SLC39A14	PTPMT1	GNA14	PEX26	DEF8	TTC1
	ATP10A	Peg3	MYO1F	GZF1	Dusp7	TESPA1	TRIM71	MIB1	Ykt6		AKAP5	Col25a1	ZNF33A	Cxcr6	Barhl2	AKAP12	DCTN5	VIL1	CUX1	CHMP5	GNA12	Krt222	GART	NTRK1	RASSF2	GRIN2A	WNK1	HOXA13	IL4R
	ATP10B	Pcmtd2	MYO1E	NOS1AP	Kcne4	LSM14B	IL1RAPL2	MIB2	Akt1s1		AKAP6	Apex2	SH3PXD2B	Ttyh2	Barhl1	UQCC2	MFN2	RNF133	BRF2	DENND6A	GNA13	Sh2b3	GCSAM	NTRK2	RASSF5	GNA12	CLCN5	CD84	TTC3
	PRKCB	Ncoa3	MYO1D	ZNF304	Il4ra	MYT1L	ST8SIA3	ZMYM2	Sptbn4		DBNL	5830462I19Rik	F2RL2	Ttyh3	Pxn	RASSF8	TCP1	RNF138	DNAJC8	CTPS2	GNA11	Rnf24	PHTF2	NTRK3	RASSF4	GNA13	CLCN4	SNX19	PIKFYVE
	INTU	Ncoa1	MYO1C	CTSF	Zfp697	ZNF92	MOSPD1	B3GALT5	Sptbn2		AKAP1	Akap13	SH3PXD2A	Grasp	Harbi1	TBRG1	GPLD1	ANXA13	DNAJC9	CTPS1	NOL8	Ldlrap1	HACE1	EIF1AD	RASSF6	GRIN2D	SETD8	SDR42E1	PRKCE
	RER1	Dmbx1	MYO1B	MMP25	Dcaf10	FBXW2	SLCO3A1	B3GALT6	Mat1a		AKAP2	Akap10	ABHD14A-ACY1	Cyp2j12	Lyl1	SHROOM4	ITGB2	PJA2	CAMSAP2	PGBD1	TAP2	Zfp316	SIK3	ARHGAP22	LPPR4	SH2B3	NR2C1	OAS2	TTC8
	SGSM1	Nefm	MYO1A	MMP24	2010002M12Rik	FBXW4	WASL	NPR3	Krtap19-1		AKAP8	Usp45	MAP3K9	Nfix	Atp4a	RASSF5	RNF38	RAD52	CAMSAP3	HOXA13	PRKAR1B	Hsd17b11	SNX10	ARHGAP21	NHP2	TAP2	NUPL1	ARNT2	CAPS
	TRABD2B	Nefl	AMOTL2	PASK	Thoc2	FBXW7	MAP4	SLC38A1	Rpe		EIF2A	Tmc4	MAD2L1	Fbxl20	Fam149a	RPL3	ZNF33A	UMPS	DNAJC3	PPAPDC1B	MFGE8	Fbxo41	CD80	ARHGAP20	RSAD2	MFGE8	HMGCR	BEAN1	DAG1
	RP11-166N6.3	Wars2	CHMP3	MMP20	Elp4	ETFA	KIAA1033	B3GALT1	C130050O18Rik		SPATA13	Bspry	ST6GAL2	Tnfrsf13c	Hs1bp3	G6PC2	HLA-DPA1	SIKE1	NOX4	PPAPDC1A	IL6ST	Foxk1	PKNOX1	ARHGAP27	CHD1	IL6ST	USP31	SLC6A12	DYNC1LI2
	GULP1	Nefh	CHMP7	HOXB13	Ctns	PHACTR4	LOX	SLC45A4	Dfna5		NFU1	Tmc7	ST6GAL1	Fbxl22	Spryd3	CTIF	F2RL2	HSPA4L	GOSR2	HOXA10	FRRS1L	Man2a1	PSMA2	ARHGAP26	NFS1	SBF1	MDM4	RFX6	CHDH
	NRIP3	Olfr536	CHMP6	RND2	Slc24a2	TGFBR1	SPTBN1	CAMK2G	Tnni1		RRP1B	Tmc3	PCBD2	D19Bwg1357e	Nf2	KREMEN1	F2RL1	KCNQ3	SLC18A2	CEP57	SBF2	Zfp319	RAB22A	EVI5	CHD3	SBF2	BRD1	UGGT2	ETHE1
	NT5C	Fbxl15	CHMP5	CTNNBIP1	Carhsp1	MTMR14	ANKRD11	SLC38A9	Bzrap1		NOVA1	D17H6S53E	TCEB1	Zfp292	Nf1	NEK11	SH3PXD2A	PAX5	GOSR1	GPR133	DBN1	Phf8	FTO	NARFL	CHD2	DBN1	PCYT1A	USP2	PRDM16
	FLVCR1	Fbxl14	DENND6A	PPP3CA	2410004B18Rik	PHACTR1	KLF12	PTGR1	Gpaa1		KRR1	Tcn2	ENAH	Igsf9	Spryd7	NCKAP1	NAA50	ZNF583	RAP1B	HIST2H2AA3	CDC73	Cacul1	PSMA5	ARHGAP28	CHD5	OGDH	PCYT1B	GALNTL5	ABCG2
	WWP2	Fbxl16	CTPS2	PPP3CB	Sympk	RPS6KL1	DNA2	BCAT1	Ski		PEG10	Eddm3b	LYSMD1	Igsf6	Pon2	CHD3	CEP72	PAX6	RAP1A	ATAT1	C11orf30	Cngb3	PTP4A1	HHAT	CHD7	ADD1	INPP5D	ZNF324	PRDM15
	ADD2	Cdh12	CTPS1	LIF	Pex11g	CFHR5	APOPT1	STK4	Slx4ip		TMEM132B	Rab8b	CEP57L1	Igsf1	Scn3a	JMY	VMP1	PAX3	MAP3K7	NUBP2	WEE1	Tbc1d32	ZC3H6	DDIT4	CHD6	CDC73	PLCB2	C2	PRDM12
	RAB3IP	Fbxl18	HOXA13	MMP23B	Acacb	PDS5A	PCYOX1	MACROD2	Mmgt1		STRN	Rab8a	FNIP2	Igsf3	Scn3b	CHD5	ST6GAL2	RPUSD3	ZNF830	TTYH1	DAZL	Stk38l	ARL5B	MTX1	CHD9	C11orf30	ALDH1L2	SRF	PRDM13
	FAM3C	AL593853.1	PPAPDC1B	TSFM	Rassf1	TET3	CGGBP1	CYP3A5	Pcsk6		CETN3	Zcchc14	SLC39A6	Csnk1d	Kif1a	LRRK1	SCFD1	ZNF589	ZNF835	TSSK6	SRFBP1	Zdbf2	SLC6A15	SLCO4C1	NPC1	C19orf12	KIF5C	SF3B1	PLSCR1
	PPP4R1	Csnk2a1	PPAPDC1A	FNDC5	Rassf5	SSX2IP	PARD6B	AKAP5	Pcsk5		NAIF1	Btn1a1	ZMAT3	Csnk1e	Kif1c	WISP2	ST6GAL1	PTPN2	MAP3K4	SRC	BCAT2	C78339	GOLGA5	RBFA	TTC5	WEE1	KAT7	LRTOMT	HNF4G
	MNAT1	Scin	HOXA10	B3GNT8	Wnk4	YKT6	TMEM33	AKAP6	Sptlc2		CCL28	Zcchc18	PRSS33	Aldh16a1	Npbwr1	MNT	TCEB3	SCRN1	PHAX	NEMF	BCAT1	Kctd4	ZNF585A	COL19A1	C3orf58	DAZL	KPNA6	PHF19	HNF4A
	SPOPL	1700049G17Rik	CEP57	ADRA2B	Safb2	MMP19	SLC16A14	DBNL	Sptlc1		PCLO	Gm12185	SATB2	4930422G04Rik	Phex	ABHD11	TCEB1	PAX9	ACAT1	ZNF326	MACROD2	Kctd9	NDUFA4	OR9Q1	TTC1	DAZ3	BMPR2	PLEKHM1	MPI
	HNRNPUL2	Zfp282	GPR133	DAAM2	Adgb	TMEM144	LPCAT1	CLOCK	Fam192a		H3F3B	Zfyve9	SMOC2	Dlc1	5031410I06Rik	CAP2	GTF3C4	PTPN4	RNF152	SRF	AKAP5	Gnb1l	BNIP3L	MYSM1	IL4R	DAZ2	KPNA1	LGALS8	METTL21C
	ZNF571	Wdr78	ATAT1	SGK494	Dcun1d2	SLCO1A2	SEMA6A	AKAP8	Zzz3		DIO2	Col26a1	SMOC1	C87436	Utp15	NPC1	AP3S2	ZNF611	CD200R1	ZNF320	AKAP6	Gpr123	RIMBP2	ATG2A	TTC3	DAZ1	PRRX1	BCL11B	MPZ
	ZNF576	Dkk2	NUBP2	SYT9	Gmcl1	BBX	PLAG1	TEX2	Rab22a		DIO3	Sort1	PITX1	Rem1	Hist2h3c1	TSC1	ZMAT3	CTD-3138B18.4	LIMD1	ZNF322	AKAP7	Nup214	ATP8A1	ATG2B	PIKFYVE	DAZ4	MYO5B	GALK1	GRPEL1
	ZNF207	Zswim6	TTYH1	MTCH2	Mkln1	RPS4X	EYA2	ARHGAP10	Cdk2ap2		CCL23	Zfyve1	ITGB1BP1	Synrg	Hist2h3c2	MRPL10	RAB2A	GINS1	NUGGC	SRI	DBNL	Apc	KIDINS220	BMP7	ATP10D	BCAT1	RNF217	GPR37L1	GRPEL2
	CASZ1	Dkk1	TSSK6	FN1	Dnm2	PPP1CB	WNT2B	ARHGAP19	Gnat2		CCL22	Dnaja1	TSTD2	Pkig	Ccnyl1	NEURL1B	BMPER	ZNF615	ATOH8	ZNF329	AKAP2	Edaradd	ATRN	GPR1	TTC8	TMEM9B	ZBTB25	LRP1	SLC36A4
	ERBB4	Ccng1	SRC	SYT1	Fam168b	PDS5B	CEP68	CELF5	Rps15a		ALPK1	Dnaja4	MUC20	Pkia	Eps15	RAB3GAP1	BAZ2A	ZNF614	FMOD	SRM	AKAP8	Ntng1	USP6	BMP4	DYNC1LI1	MACROD2	DDI2	KCNJ6	GADL1
	MCMDC2	Terf2ip	TSSK4	SYT2	Ednrb	API5	CALHM1	CELF2	Pdk1		ALPK3	Gm6890	OTUB2	Pkib	Ptpru	FPGT-TNNI3K	MYBL1	ATOX1	MECP2	SRR	EIF2A	Scd1	GLCE	BMP1	DYNC1LI2	AKAP5	PTPLAD2	GALNT10	QRSL1
	RPL13	Armc8	ZNF326	SYT5	Syncrip	SRP72	SLC22A2	CELF1	Pdk2		MAU2	Wdr26	CD93	Rpl15	Ptprt	RNF40	SMOC1	ZNF616	LDLR	LGALS9	SMC1A	Selplg	SIX1	GPR4	ELP6	AKAP6	GRIA3	CDS1	BTG4
	SETD7	Armc9	SRF	SYT6	Dpy19l3	MFSD10	KMT2E	ANO3	Pdk4		TRIOBP	Wdr25	CTCFL	1810026J23Rik	Ptprs	RHOJ	RABL5	DDR2	CPEB2	LGALS8	RRP1B	Hoxa11	LRP6	DR1	CHDH	AKAP7	ENAH	URM1	BTG2
	SETD6	Gorab	ZNF320	SYT7	Dpy19l4	DLST	PIGH	KRR1	Rprd2		UCK1	Igf2	MMRN2	Rpl11	Taz	POLR2F	KLF4	ZNF618	IL2RB	PLCE1	NOVA1	Purb	TBL1XR1	FEM1B	ELP5	DBNL	MRPL28	CAPN13	BTG1
	CXCL3	B230317F23Rik	ZNF322	RHD	Shpk	LRRC32	MSI2	TMEM132D	Grpel2		CUX1	Acer3	HNRNPR	Rpl12	S100a14	DCUN1D4	EDNRB	MOK	ZFYVE20	LGALS1	HSP90B1	D14Abb1e	IRAK1BP1	TERF2	ETHE1	AKAP1	DNAJC21	LRRN2	SLA2
	NME1	Rnf2	SRI	TASP1	Dmrta1	RHPN2	PIGP	TMEM132A	6030458C11Rik		CUX2	Smim1	ERO1LB	Rcor3	Ptprg	DAG1	OTUB2	NNMT	ZFYVE26	SPECC1	KRR1	Trdmt1	EIF2AK2	TERF1	PRDM16	AKAP2	GAB1	PLXNA4	SRD5A3
	PRSS27	Recql5	ZNF329	FUBP3	Clmn	RTKN2	MTPAP	GRM8	Il12rb2		BRF2	Igf1	RIC3	Ogfod1	Ptprf	ITPR3	FYB	RBCK1	RAB33B	LGALS4	FAM64A	Setbp1	ATL3	RASSF8	ABCG2	GTF2F2	CRTC1	TBC1D9B	SRD5A1
	ZNF37A	Gcnt4	SRM	NBL1	Spopl	YOD1	SUCLG1	ZIC3	Meis3		DNAJC9	Smim7	PLEKHG2	Palmd	Ptpre	MEGF9	IQSEC2	EIF4EBP2	SLC17A4	EIF2AK1	PEG10	Lonp2	ACTR3C	RASSF1	PRDM15	AKAP8	CD209	SLC5A3	HELLS
	EME2	Sclt1	SRR	CNTROB	Clmp	DCTN5	SEPT6	DIO2	Meis1		CAMSAP2	Smim5	ZNF559-ZNF177	Lyrm7	Ptprd	SUV420H2	NPTN	ATP5F1	SLC17A5	EIF2AK3	TMEM132B	Arpc5	TREML2	PTOV1	ABCG4	AKAP9	ACSBG1	AGPAT3	AKAP17A
	USP28	H2-D1	LGALS9	ANGPT2	Slc5a3	MFN2	MCM2	GRM4	Scn5a		DNAJC5	Apon	SULT2A1	Pskh1	Ptprc	KDSR	ZNF3	BAG2	ZFYVE28	EIF2AK2	STRN	Cyp2a5	PALLD	PTPMT1	ABCG5	PSTK	GLYR1	COL21A1	ZFP36L1
	EPB41	Ebf1	LGALS8	ANGPT1	H2-M10.4	MFN1	RHOBTB1	GRM6	Ces1g		CAMSAP1	Agbl5	ST3GAL2	Lyrm5	Ptprb	ABCG4	CSRNP3	PTDSS1	SPAG16	TDG	CETN3	Dusp11	SLC5A3	RASSF2	PRDM10	TUBE1	TNPO1	WDR19	GGA1
	VENTX	9630014M24Rik	LGALS3	PALM2	Pde8a	ISY1	ACADSB	TBC1D28	Hif3a		DNAJC2	Mrpl48	CDC5L	Lyrm4	Ptpro	USP54	CTCFL	BAG1	SLC17A3	EIF2AK4	CETN2	Gucy2e	STX16	RASSF5	HNF4G	SPATA13	SEPT7	GPSM2	GGA3
	RBAK	Ptk6	SPECC1	MAGEA2B	Ccdc103	CCDC171	PPP1CB	GRM2	Lgalsl		DNAJC3	Agbl3	DDX42	Lnpep	Mtmr10	HNF4A	MMRN2	AGBL3	TRPV3	ADCY9	NAIF1	Olfr701	PPIG	RASSF4	HNF4A	RRP1B	RICTOR	GPSM1	GGA2
	JADE1	Smndc1	EIF2AK1	FCF1	Ncapg2	F2RL2	NAA50	SPIDR	Ptgr1		SORT1	Agbl2	ST3GAL4	Lyrm9	Ptprm	TMEM68	SIN3A	MTRF1L	CDK5RAP2	NMB	CCL28	Pax9	WDR19	RASSF7	MPI	NOVA1	SKI	HS3ST6	TSNAXIP1
	RP11-1407O15.2	Glod4	EIF2AK3	GPR98	Ptpn11	FAM32A	SRRM4	SENP2	Golga1		GOSR1	Cryl1	XPNPEP3	PRKCC	Lmbr1	KLHL42	DRAM1	KMO	CDK5RAP3	EREG	PCLO	Ythdc2	ZPBP2	RASSF6	MCPH1	KRR1	SUCO	MAP4K2	FHOD1
	HHIPL1	Col22a1	BCL2A1	KRT71	Ptpn14	SH3PXD2A	PHF3	HID1	Golga2		RALBP1	Kcng1	RUFY3	Mphosph9	Ptprk	AGO4	ERO1LB	MYO1E	CMTR1	MYO16	DIO1	Paqr3	PDE4D	LPPR4	GRPEL1	FAM64A	USP49	CYFIP1	FHOD3
	VPS37C	Naif1	TDG	ATM	Itgb1	SNRNP48	PURB	CUX1	Golga3		RAP1B	Kcng2	VCL	Gsr	Ptprj	AIFM1	RIC3	MSRB3	AP5B1	TRNT1	DIO2	Bahd1	GTF2A1	RSAD1	GRPEL2	PEG10	SRSF3	TTF2	ADH6
	AFF2	Mark1	EIF2AK4	SMPD4	Spry3	ZNF660	NFAM1	PPARA	Gm960		RAP1A	Zfp36	XCL1	Cltb	Rasa2	RNF123	PLEKHG2	ADAMTS10	ERC1	ASAP1	VSX2	Paqr7	SCAI	CHD3	PLRG1	TMEM132B	NCALD	CORO1B	ADH5
	CARD8	Mark2	ADCY9	ATR	Pigb	ATL2	MAPT	GSTO2	Cisd2		SPOPL	Zfp37	AP2A1	Slco2a1	Rasa3	A1CF	CCT6A	ADAMTS13	CHMP4C	ASAP2	CCL21	Slc4a5	CLCC1	CHD2	PRKCQ	CETN3	PRLR	AFF3	PKD2
	UNC5C	Mark3	EREG	ADAM33	Gm20459	VMP1	LNPEP	ANKRD26	Fam49a		ZNF835	Zfp30	SKIL	Gsn	Gria1	AGO3	STRADA	ADAMTS12	BHMT2	ASAP3	CCL22	Slc4a7	STIM2	CHD5	GADL1	NAIF1	CHODL	GPD2	PKD1
	RP11-399J13.3	5730455P16Rik	AVPI1	SMPD3	Gja5	SVIL	SEC61A1	DNAJC5	Manba		SLC23A2	RP24-242F4.9	AP2A2	Kcnc2	Vps8	AGO2	ST3GAL3	RPS3	SLC37A2	OCRL	ALPK1	Tnfsf8	CDHR3	CHD4	QRSL1	CCL28	AFF4	NLRC5	GJC2
	GFOD1	Pfas	MYO16	BRIP1	Ctso	ST6GAL1	SLFN5	DNAJC2	Fam49b		LRIF1	Stard3	VASP	Palm2	C2cd4c	KDM1B	CDC5L	ADAMTS14	SLC37A3	PLAUR	ALPK3	Ate1	NECAP1	CHD7	BTG4	VSX1	PPM1K	TXNL4B	GJC1
	ERP29	Emcn	TRNT1	PDE11A	Cdk13	TCEB3	HECTD2	DNAJC3	Med13		PHAX	Atp6v0d1	CYTH2	Wnt3	Six4	SCML2	EDN1	ADAMTS17	CDK18	LMLN	MAU2	Btc	MAP4K4	CHD6	BTG2	H3F3B	PPARGC1B	KLF13	PRKACG
	UNC5D	Mtus1	ASAP1	TTC26	Gch1	TCEB1	KCNE1	EFCAB4B	Med14		ACAT1	Ifitm10	PBX2	Hk3	Tmem191c	MAPK11	RAC2	ADAMTS18	CDK19	HILPDA	TRIOBP	Mob1a	TRIM71	CHD9	SLA2	DIO3	RAPH1	PTPN21	PRKACA
	PHF20	Ifi44	ASAP2	PATL1	Plcxd3	GTF3C4	DNAH10	GFPT1	Colec10		RNF152	Stard6	PBX3	Wnt1	Six6	MAPK13	ST3GAL6	FSTL1	PMPCB	LOR	UCK2	Mob1b	RPAP2	CAP1	SRD5A3	CCL23	PPP6C	RNF170	NUAK2
	PKNOX2	Hjurp	ASAP3	PODXL2	Mms22l	FNIP2	TIMP2	ACP6	Med18		CD200R1	Stard7	CHD2	Unc80	Six3	GADL1	ST3GAL4	HMCN1	SLC37A4	SLCO1B3	MAP3K8	Lemd3	DIP2C	NPC1	SRD5A1	CCL22	CNIH4	WASF2	PRKACB
	UBE2K	Snip1	OCRL	U2SURP	H2-M10.6	AGRN	USH2A	SNIP1	Med19		LIMD1	Antxr1	SLC16A9	Wnt4	Nphp3	HPGD	RUFY1	CHMP5	TOB2	LRRC23	CUX1	Tceanc2	TTF2	TTC5	HELLS	ALPK1	RREB1	P2RX5	ZNF131
	ABCA13	E330009J07Rik	PLAUR	IL6R	2310035C23Rik	ZMAT3	NRCAM	SLC2A14	Ece1		NUGGC	Antxr2	COL5A2	Mob3b	H2-Eb1	QRSL1	ARHGEF9	CTPS1	CDK12	MPDU1	CUX2	Hspa4l	EIF5	TTC1	ZFP36L1	ALPK3	B4GALT5	NPAS4	ZNF132
	GNAQ	Extl2	LMLN	CELF6	Tvp23a	RNF39	EDEM1	SLC2A13	Soga2		MARVELD3	Pdik1l	DPH2	Mob3c	Map3k9	BTG4	XXbac-BCX105D18.9	ZEB1	CDK13	KIAA1033	BRF2	Tfcp2l1	CYCS	IL4R	GGA1	TMEM91	B4GALT4	TLN2	ZNF134
	DSCR4	BC027231	HILPDA	CARF	Bach2	BMPER	MC2R	SLC2A10	Soga1		MECP2	Fam60a	AIRE	Mob3a	Lrrc19	OGFOD1	VCL	GMFB	SULF2	LOX	BRF1	Capn7	SORBS1	TTC3	GGA3	TRIOBP	GSPT1	GAN	ZNF135
	CDHR3	Gm10076	LOR	TAOK1	Trmt10a	SATB2	CASP10	MKRN1	Rptor		SUGCT	Cdk5rap2	SPAST	Sult2a6	Map3k2	FZD6	FCGR2A	TLL1	CDK14	LPGAT1	DNAJC8	Ovca2	MAP6	PIKFYVE	GGA2	PRPF39	POM121	THEMIS2	ZNF136
	ST8SIA3	Tia1	SLCO1B3	CNOT6L	Evi2b	CA4	AKT3	MKRN3	Fcer2a		LDLR	Pbx4	SLC16A1	Gbp9	Map3k3	AGTPBP1	NLE1	HOXA10	CDK15	TIMM17B	CSNK1A1	Rasal2	TRPA1	TTC8	TSNAXIP1	CUX1	GFOD2	IQGAP3	LMBR1L
	ST8SIA1	Gramd3	LRRC23	LLGL2	Nfic	MYBL1	LYRM4	DYRK2	Alpl		IL2RA	Pbx2	NSUN4	Gbp8	Lrrc14	ZNF626	QTRTD1	PSMA2	GPR126	GCNT4	CAMSAP2	2010002M12Rik	TEAD1	CAPS	FHOD1	CUX2	GFOD1	MBP	TALDO1
	UBE2Z	Zfp191	MPDU1	SLC22A16	Nfia	SMOC1	DAK	ANKRD33	C2cd2l		IL2RB	Fam126a	SLC16A7	Sod2	Map3k7	MOCOS	AP2A1	BPI	NEO1	TIMM17A	DNAJC5	Pgap1	MAP9	DAG1	ADH6	BRF2	UNC5C	NET1	TDGF1
	AMOT	Tmem164	KIAA1033	ACOX1	Mpzl3	CASP9	MRPS14	GLS	C330007P06Rik		ZFYVE20	Fam126b	SLC16A6	Sod3	Map3k4	ZNF621	SKIL	SLC6A19	GZF1	GCNT1	CAMSAP1	Macc1	KLF13	DYNC1LI2	ADH5	DNAJC8	ACSF3	EYA2	CORO6
	AGFG2	Tmem167	LOX	SLC22A13	Trf	ITGB1BP1	CLMN	RGMB	Sgms2		ZFYVE27	Pbx1	ARHGAP32	Grhl2	Map3k5	ZNF623	CPLX4	PSMA1	GPR123	GCNT3	DNAJC2	Mfap3	KLF12	STC1	ADH4	CSNK1A1	PARP1	KMT2C	MBL2
	TOP3B	Gramd4	LPGAT1	OBSCN	Pum2	SMARCA5	MAFG	CDIPT	Lrrc31		ZFYVE26	Dock9	COL5A1	Gbp3	Abca5	GPN2	CYTH1	TMEM204	ATP6V1B2	GCNT2	DNAJC3	Plxdc2	KLF14	CHDH	PKD2	CAMSAP2	UNC5D	DCP2	KCNK9
	PTGFR	Tmem168	CCPG1	PTK2	Tram2	OTUB2	ETS2	NCOA2	Lrrc32		RAB33B	Dock2	BCKDHB	D030056L22Rik	Abca3	DHCR24	CYTH3	RASGRF2	NOS1AP	LPCAT4	SORT1	Cdh7	B4GALT6	CAPG	PKD1	DNAJC5	PAX5	FBXO32	KCNK4
	SEC14L3	9330159F19Rik	TIMM17B	PTK7	Nfix	IQSEC2	ZNF142	TLL1	Spef2		SLC17A4	Dock3	DCAF6	Gbp7	Abca1	RAP2B	PAPOLG	UQCR11	ZNF304	LPCAT2	SLC18A2	Acsm2	NAP1L2	ELP5	GJC1	DNAJC3	HERC2	MTR	MLH3
	SEC14L6	Tbc1d9	GCNT4	RABGAP1	Tnfrsf13b	AXIN2	NTRK2	SUV420H1	Abcc1		SLC17A5	Dock1	ABRA	Gbp6	Rab5a	RASSF2	PBX2	DSG3	ZNF302	LPCAT3	SLC18A1	Hyal4	SCAMP1	PRDM16	ZNF138	GOSR2	HERC4	FAM47E-STBD1	CRY2
	SEC14L4	Pfkfb2	TIMM17A	PRKAA2	Rcc2	CSRNP3	ERMP1	BSN	Fam210a		SLC17A6	Dock5	WIPF2	Gbp4	Fam32a	DCBLD2	PBX3	ZC3H6	ZNF300	LPCAT1	GOSR1	Mcmdc2	TMEM33	ABCG1	PRKACB	SLC18A2	PAX2	RHOBTB2	KCNK3
	SNED1	Lonrf1	GCNT1	PRKAA1	Fzd4	POR	ARHGAP26	RIMS4	Tmem127		SLC17A7	Lpcat3	PTCH1	Fev	Abca9	GGA3	SLC16A9	ZNF106	P2RY8	MID1IP1	PRPF31	Nim1	GAN	ABCG2	STAMBPL1	SLC18A1	CORO2A	SASS6	TRIML2
	THSD7A	Tmppe	GCNT3	MCL1	Fzd5	ZXDB	PHC3	LIMD1	Tmem121		SPAG16	Lpcat1	CMKLR1	Defa5	Zbtb1	ZER1	COL5A2	CAPN2	MMP28	PIGA	RALBP1	Gm11733	VPS33A	PRDM15	ZNF131	GOSR1	UBA6	ACTN4	NACC2
	SIK2	Tbc1d4	GCNT2	ADORA1	Ube2j2	DRAM1	PAG1	RIMS1	Tmem123		MDH1B	Asb14	TIMM44	Ust	Zbtb6	ZNF518B	DPH2	FBXO45	MMP25	PIGB	RAP1B	Myh1	ANKRD30B	PRDM12	ZNF134	RALBP1	IL13RA1	INO80D	ACOT11
	BCAP29	Tbc1d5	LPCAT4	SCARA3	Zfp111	PLA2R1	KIAA1161	RIMS2	Desi1		SETDB2	Asb16	MSH5-SAPCD1	Defa3	Zbtb5	ZFP2	DPH3	FBXO44	MMP24	PIGF	RAP1A	Arfgef2	UBN1	ABCG5	PSMB2	RAP1B	SCUBE1	ZDHHC23	ACOT13
	VCPIP1	Gsk3b	LPCAT2	SCARA5	Vill	ZAP70	DEFB132	RIMS3	Wipi2		CDK5RAP2	Gm4631	CD38	Necap1	Zbtb4	PROX1	DPH6	COL4A3BP	P2RY6	CALCRL	SPOPL	Hormad1	CENPF	HNF4A	ZNF136	RAP1A	RBFOX2	FAM53B	VPS13A
	PPCDC	Smad3	LPCAT3	ATG16L1	Plxna3	NRDE2	SCAMP5	RIF1	Wipi1		CMTR1	Zbtb48	ZFX	Pms2	Rfx5	ZNF488	SLC16A1	ZNF320	MTERFD2	PIGH	MAP3K4	Dfna5	ZCCHC2	MPI	LMBR1L	MAP3K7	RASA3	TSEN34	SH3KBP1
	EPB41L5	Cnot2	LPCAT1	ATG16L2	G3bp1	NUDC	ENTPD3	ZNF83	Tmem129		CDK5RAP1	Rnf24	LYVE1	Insc	Zbtb9	FHOD1	CALCR	FBXO43	HOXB13	PIGK	LRIF1	Kif1b	PLAG1	SPC25	SPG7	ZNF835	CUX1	THG1L	VPS13B
	KIDINS220	Mmd2	ALOX5	NANP	Gpn1	ZBTB8B	ENTPD1	ZNF81	Aire		AP5B1	Rnf26	DYNLL2	Cyp4a12a	Rfx7	B3GALNT2	NSUN2	SRR	RND1	PIGL	PHAX	Rhox9	MALT1	POLRMT	TDGF1	MAP3K4	CYP19A1	DMRTA1	SCAF11
	MAST4	Dynll1	MID1IP1	C3orf38	Epha10	ST3GAL2	SPAG9	AADACL3	Preb		ERC1	Ldlrap1	RAD9B	Tmprss2	Rfx1	ADH5	NCOA3	LGALS8	RND2	PIGM	RNF152	Prdm6	PDZK1	SGSM3	RMI2	PHAX	UEVLD	OAZ2	TMEM165
	SLC47A2	Ucp2	PIGA	USH1G	Cxcl10	ST3GAL1	TDRD3	AADACL2	A630007B06Rik		CHMP4C	Zfp316	ERGIC2	Tmprss3	Rfx2	ZNF480	SLC16A4	USP6	RND3	PIGN	LIMD1	Prdm1	KMT2C	MPZ	MBL2	ACAT1	UBE2F	TPPP	FOXN4
	GMEB1	Irak1	PIGB	MATN1	Cxcl12	ST3GAL5	TMF1	SREK1	Igfbp4		SLC37A3	Ifnlr1	ERGIC1	Cstf2t	Rfx3	PKD2	ARHGAP31	SFRP1	CTNNBIP1	PIGO	MECP2	Epb4.1l4b	PIGA	GRPEL1	TCEB3B	RNF152	SCAI	NFAM1	FOXN1
	ADAM28	Msr1	PIGF	SPECC1L-ADORA2A	Accs	SOX7	SPAG5	TBCK	Igfbp5		CDK18	Hsd17b11	JOSD1	Tmprss5	Apopt1	ZNF483	ARHGAP32	KCNJ6	PPP3CA	PIGP	LDLR	Cage1	FBXO32	GRPEL2	KCNK9	CD200R1	UBE2Z	ABCC8	FOXN3
	GPR68	SRSF1	CALCRL	MATN3	Adam12	GMPPA	COG6	ZFYVE26	Dhdh		CDK19	Foxk2	POLR3D	Trhr	Tmem109	DECR2	ELMOD2	KCNJ5	PPP3CB	PIGQ	IL2RA	Gatc	KMT2E	GRASP	KCNK5	LIMD1	STK35	WNT9B	COL14A1
	WNT3	Hnrnpdl	PIGH	TANC2	Tor1aip2	RDH13	COG4	AK2	Tsc1		TOB1	Foxk1	POLR3E	Insr	Fktn	HIVEP2	BCKDHB	G2E3	LIF	PIGS	IL2RB	Ddr2	MTR	QRSL1	KCNK6	NUGGC	HIF1AN	NDUFS7	GRIN2B
	IL11	Smarca1	PIGK	CES2	Arfip1	GALNS	NEGR1	GEMIN6	Scara3		PMPCB	Trmt2b	POLR3A	Ivns1abp	Tmem101	NLRC5	ARHGAP35	EIF2AK1	GPATCH8	PIGT	ZFYVE20	Adarb1	MSI2	BTG2	MLH3	ATOH8	PPP2R5E	C9orf114	GNA15
	WNT4	Agap1	PIGL	EBF3	Txnrd1	CROCC	HTR4	AK5	Ap4m1		PMPCA	Zfp319	B3GAT3	Tmed10	Tmem100	LMBR1L	CANT1	KCNJ9	B3GNT5	PIGU	SLC17A8	Sptlc2	SLC7A11	DNALI1	KCNK1	FMOD	SOGA3	PPIE	GNA12
	STX12	Sdc2	PIGM	EBF2	Ctsa	AKR1B1	KCNN3	GEMIN5	Hvcn1		TOB2	Prr14l	B3GAT2	Dmxl2	Tmem107	LPXN	TADA2A	EIF2AK2	B3GNT6	WRAP53	TPCN1	Tceanc	PIGM	SLA2	CRY2	MECP2	PHF3	TM2D1	GNA13
	DTX4	Gemin7	PIGN	EBF1	Socs2	NLE1	T	MDH1B	2310044G17Rik		CDK12	Trp63	B3GAT1	Bcl2l14	Tmem104	NOTCH1	WIPF3	TDG	B3GNT7	PIGW	TPCN2	Tardbp	AFF1	SRD5A3	LTN1	MARVELD2	UBE2W	CTRC	GRIN2D
	UFM1	Itgav	PIGO	HBA1	Txlnb	CPLX3	MYSM1	OXTR	5930403N24Rik		CDK16	Rnf123	TXNDC2	Fam71f1	Wfikkn2	OVOL1	WIPF2	TAPBP	TSFM	PIGX	RAB33B	Serf2	ZDHHC21	SRD5A1	TRIML2	LDLR	PPP2R5C	LRFN3	GNA11
	BIRC5	Slc19a3	TMEM194A	LMNA	Pkib	OLA1	UBR3	CDK5RAP2	C1d		SULF2	Rnf122	UQCRB	Dmxl1	Ift57	P2RX7	WIPF1	AGPAT6	FNDC5	PIGZ	SLC17A4	Gm6086	INO80D	HELLS	GLTP	TRPV4	PLXDC2	MAFK	FAHD2A
	ATP11B	Grin2b	PIGQ	UCP3	Ccdc93	AP2A1	PMS1	PRKD3	Frrs1l		CDK14	Il2ra	POLR3K	Bcl2l11	Adarb2	P2RX6	PTCH1	AGPAT4	FGFR1	FABP7	SLC17A6	Psma3	LPP	AKAP17A	NACC2	CPEB2	SH3YL1	KIAA0141	NOL8
	ATP11A	Nav3	PIGS	ENDOV	Ccdc137	SKIL	KCTD16	CBLL1	Atg9a		CDK15	D630044L22Rik	DCN	Bcl2l10	Gm9821	KCNK9	CMKLR1	AGPAT3	PCYT1A	RMND1	ZFYVE28	Kif11	RP11-176H8.1	ZFP36L1	ACOT11	ZFYVE20	BAG4	ZNF71	TAP2
	TXNL4B	Nav2	ILKAP	BDH1	Zfand3	AP2A2	ZNF445	RRP8	Ccdc88a		GPR126	Tbc1d30	GPS1	Mbip	Prr5l	BCL2L13	RNF144A	EREG	TBCCD1	ANKLE1	SLC17A1	Cdc25a	PPP1CC	ZFP36L2	NACC1	SLC17A8	BAG5	RBM15B	MFGE8
	SPTBN4	Mapk10	PIGU	ZNF154	Napa	CYTH3	ZNF446	SLC37A3	Scara5		GPR124	Tfrc	NAT14	Dgkk	Adarb1	CRY2	CD38	KIAA1217	DAAM1	SERPINB9	SPAG16	Pdk1	CCDC170	GGA1	VPS13A	ZFYVE26	MKNK2	ZYX	IL6ST
	ANKRD11	Tmbim1	PIGV	GULP1	Bcl10	PAPOLG	PCGF2	DDX11	Ahrr		NEO1	Tnfrsf11a	TTC30A	Tm4sf4	Etv1	KCNK3	ZFY	ASAP1	DAAM2	TAX1BP3	SLC17A3	Ttc7b	MPPED1	GGA3	SH3KBP1	RAB33B	SEC14L5	S100A16	SBF1
	KLF17	Lig3	PIGW	ZNF91	Xkr6	PBX2	ZNF441	GJB4	Plekhm1		GZF1	Tnfrsf11b	GRIA3	Nfatc2ip	G6pdx	ZNF551	ZFX	NMI	CXCL2	ALPP	TRPV3	Marveld2	SNRNP48	GGA2	VPS13B	SLC17A4	OLFM2	SLC39A13	SBF2
	TLN2	Spsb1	PIGX	FLVCR2	Daam2	PAPOLA	CIRH1A	KLF7	Plekhm3		GPR123	Kctd3	CALM1	Epb4.1l4b	Etv3	ACOT11	DYNLL1	IDO2	SGK494	RHPN1	MRAP2	Dsg2	RPA1	C10orf90	PPAN-P2RY11	SLC17A5	MAGEC2	ITSN1	PPIP5K2
	NT5C1B	Itgad	PIGZ	FLVCR1	Mib1	PAPOLB	ROBO2	NEO1	Cacfd1		ATP6V1B2	Kctd2	CACNA1C	Cckar	Etv5	VPS13A	LYVE1	ANKH	TUFT1	ELAC2	CDK5RAP2	Fam227a	TIA1	FHOD1	SCAF11	SPAG16	WHSC1L1	NDST1	OGDH
	ANXA5	Ate1	FABP7	FKBP15	Cyyr1	PBX1	NODAL	KLF9	Bnip2		NOS1AP	Kctd7	THRB	Grin3a	Etv6	VPS13B	DYNLL2	CAMK1D	SYT8	OLR1	CMTR2	Kcnj3	TFCP2	ADH6	NUP160	TRPV3	CCR9	DGCR2	ADD1
	MSI2	Tspyl4	RMND1	UBE2J1	Col5a1	DPH1	GSK3B	HECW1	Nckap5l		PIP5KL1	Kctd5	CACNA1E	Ins2	Sh3bp4	TRAF3	RAD9B	PAIP2	LRRC4B	RHPN2	CMTR1	Kcnj2	BCL9	ADH5	TMEM165	TMEFF1	PWP1	DGKH	CDC73
	DUSP15	Pknox2	ANKLE1	RAB3IP	Gna13	DPH2	DDX6	HECW2	Nt5dc3		ZNF302	Zfp275	NDC1	Amigo1	Sh3bp5	TRAF4	RAD9A	PEX19	MTCH2	CCDC170	AP5B1	Onecut3	C1S	ADH4	FOXN4	CDK5RAP2	DENND6A	ZFP3	C11orf30
	ZDHHC21	Eif4e2	SERPINB9	FAM3C	Utp15	DPH6	GFRA1	SLC24A5	Nt5dc1		ZNF300	Kctd9	THRA	Amigo3	Pop7	PGRMC2	PRDM5	LRRC23	FN1	BBIP1	ERC1	Onecut2	PPP1R2	PKD1	FOXN1	ACRV1	HACE1	ADGB	OLIG3
	TOP3A	Camk1d	TAX1BP3	FBXO17	Trib3	CALCR	GRIP1	SLC24A2	Mrpl48		P2RY8	Kctd8	PSD3	Amigo2	Sh3bp1	PPAN-P2RY11	ERGIC2	TRPM4	SYT2	SRRM2	CHMP4B	Onecut1	HTR1F	GJC2	FOXN2	ITCH	RBM8A	CDKN2A	DAZL
	HTN3	Vps26b	ALPP	AFF1	Lman1	SLC16A2	GFPT1	ZNF302	Trip4		MMP28	Gnb1l	PSD2	Napb	Serbp1	TRAF7	ERGIC1	NIP7	SYT4	SRRM4	CHMP4C	Tnfrsf23	EMC4	GJC1	FOXN3	ERC1	SIK3	KHK	DAZ3
	HBP1	Ccdc171	RHPN1	GGPS1	Zfp58	NSUN4	IL20RA	FBN1	Ubqln2		STS	Nup214	TAF4B	Acvrl1	Eif4g2	HOOK3	TXNDC8	PEX10	SYT5	CCDC176	CTSK	Tnfrsf22	COL6A6	PRKACG	XYLB	CHMP4C	GOLGA1	ARHGAP26	DAZ2
	LDB1	Ap3m1	ELAC2	TRUB1	Cysltr1	SLC16A6	RORB	STS	Ubqln1		MMP25	Minos1	DLGAP1	Pgm5	Eif4g1	AP4M1	POLR3D	LOX	SYT6	PDK1	SLC37A2	Tnfrsf21	CLMN	PRKACA	COL14A1	BAD	ZHX3	ZSCAN25	DAZ1
	AGFG1	Pdcd6ip	OLR1	CNGB3	Amotl1	EPO	RASSF2	BRMS1L	Ubqln4		PASK	Nup210	CTD-3222D19.2	Pgm2	Lgi4	GPR132	POLR3E	LPGAT1	SYT7	RGL1	SLC37A3	Dcx	ZFAND5	PSMB8	GRIN2B	BHMT2	BCAP29	PPP1R16B	DAZ4
	ILF3	Mospd2	RHPN2	PARD6B	Grb10	ARHGAP31	SLC7A2	MLK4	Gtf2a1		P2RY6	Pip4k2c	INIP	Pgm3	Snx22	TMPRSS4	MAP3K2	ALDH1A2	TIAL1	PDK3	CDK19	9330182L06Rik	GPR75-ASB3	STAMBPL1	GRIN2A	SLC37A3	GMFB	RNASEL	SRFBP1
	DMRTC2	Gm20459	SRRM1	PLA2G7	Rab11fip5	ARHGAP32	INO80	RND2	Otub1		MTERFD2	Pip4k2b	PSD4	Mamstr	Lgi1	TMEM165	B3GAT3	ALDH1A3	RHD	PDK2	PMPCB	Tstd3	BDNF	ZNF131	GNA12	CDK18	SNX18	PFAS	BCAT1
	ZRANB3	Gpd2	BBIP1	MARCKS	Mrps23	ELMOD2	DCLK3	NCL	Elavl3		HOXB13	Kcnj3	WDR62	Hmg20a	Cyp2b19	LRRC55	B3GAT2	AP3B1	CNTROB	EBP	SLC37A4	Tomm20	TARSL2	PSMB5	GNA13	CDK19	PSMA2	SCAMP5	AAED1
	ATP9B	Limd2	SRRM2	SHC4	Slco2a1	DCAF7	RASSF6	IL17RA	Medag		RPL15	Caln1	MBNL1	Hmg20b	Col25a1	DENND1A	B3GAT1	GCNT4	ANGPT2	PDK4	TOB2	Fgd4	RBM15B	INIP	GNA11	PMPCB	ARPP19	SCAMP1	MACROD2
	PI4K2A	Limd1	SRRM4	KRTAP1-1	C530008M17Rik	ARHGAP35	SPECC1L	PPP3CA	Cyb5b		TFG	Synpo	MBNL2	Rrnad1	C330018D20Rik	C5orf63	UQCRB	PRICKLE2	PALM2	LNPEP	CDK12	Slc10a4	PLIN1	PSMB3	NOL8	TOB2	MAATS1	CD22	NEUROG1
	MUM1	Mpdz	CCDC176	ATPAF1	Egfl6	DCAF5	DEK	STXBP5L	Pacsin1		RND1	Ntng1	MBNL3	Cgn	H2-DMb1	GALNT10	PAM	GCNT1	ICMT	ALPI	CDK13	Vps53	GLI2	ZNF135	TAP2	CDK12	BEAN1	COG5	AKAP5
	INPP4A	Itga8	PDK1	SHC1	4933426M11Rik	WIPF3	NOX5	SLC1A2	Kcnk18		RND2	Ntng2	CUL3	Tpd52	Akap14	TAB3	SRSF11	RPL28	FCF1	C9orf114	CDK16	Gfpt1	SLC39A10	ZNF136	IL6ST	CDK13	PSMA5	ENPP1	AKAP6
	GPR107	Itga9	RGL1	ERBB4	Stk4	WIPF2	TMEM110	LIN7C	Cxxc4		RND3	Piwil4	FLCN	Cacnb2	Zfp148	PCDH1	GPS1	PCYOX1	GPR98	SEC61A1	CDK14	Ankrd12	TRMT13	LMBR1L	SBF1	CDK10	NMNAT2	NEGR1	AKAP7
	ZNF789	Plbd2	PDK3	GALNT5	Tnrc6b	WIPF1	NCKAP1	IPMK	Dnajc5		NCL	Setbp1	HOXD8	Wwc1	5830462I19Rik	GRIN2B	IGF2BP2	HIP1	ATM	SEC61A2	CDK15	Ankrd11	RXFP1	TALDO1	SBF2	CDK17	SLC8A3	HTR4	DBNL
	SLC26A11	Itga1	PDK2	CGRRF1	Cpped1	PTCH1	TRAF5	IMPDH1	Kcnk15		PPP3CA	Bbx	TRIM29	Cacnb4	Akap13	MIEF1	TTC30A	RGS4	ADAM33	ALPL	GPR126	Spef2	ZNF148	ACKR3	OGDH	CDK14	ZNF106	TG	AKAP1
	PFAS	Acsf2	EBP	TMEM108	Slitrk6	CMKLR1	JMY	IKBKB	Dnajc1		PPP3CB	Kcnj6	BMP8B	9330160F10Rik	Akap10	ATF7	GRIA3	SLC16A14	ACOXL	PTGS2	ST5	Fam210a	ITSN2	RMI1	CDC73	CDK15	ZNF326	ATP2B2	EIF2D
	C20orf26	Grid2	PDK4	TMEM107	Osbpl11	ZSCAN31	CHD5	38777	Dnajc3		LIF	Dusp15	CDH20	Asgr2	Tmc4	ZNF286A	SPG20	SLC16A10	BRIP1	PTGS1	GPR124	Agmo	INPP4A	CORO6	C11orf30	GPR124	UBE2H	ELFN1	AKAP8
	TMF1	Itga4	LNPEP	TMEM104	Slitrk2	ZSCAN30	NEBL	36951	RNF8		OMA1	Dusp14	TRIM25	Chtf18	Bspry	SMARCC2	NANOS1	LPCAT1	PDE11A	RGL2	GPR125	Celf6	PDE7A	MBL2	C19orf12	NEO1	WAC	UBR4	AKAP9
	KCNN3	Fkbp4	ALPI	FBLIM1	Rnase10	CD38	CHD6	37681	Rogdi		HDAC10	Dusp16	CREB5	Qpctl	Tmc6	IGHG1	ACSM5	PLAG1	TTC28	NAPRT1	GZF1	Celf2	MICAL3	KCNK9	WEE2	GPR123	UBE2K	KCTD10	ABI1
	ROBO2	Nsg2	C9orf114	GDA	Fstl3	DYNLL2	TNR	CLSTN2	Masp1		B3GNT5	Dusp11	CLCN6	Cyp2d22	Tmc3	IL6ST	CACNA1E	SPINK1	TTC26	ZFAND6	AASDH	Colec12	GOLGA4	KCNK4	WEE1	ATP6V1B2	ARMC10	KCTD17	PSTK
	PKIA	Nceh1	SEC61A1	MAP10	Wnt2	RAD9B	MED12L	CLSTN3	Slc35d1		B3GNT6	Dusp10	CREB1	Obscn	Snap47	FRRS1L	NDC1	PIGB	DOT1L	ZFAND5	PIP5KL1	Pex11g	ARHGAP26	KCNK5	DAZL	AASDH	TPD52L2	KCTD16	SPATA13
	ZADH2	Lurap1	SEC61A2	MAP1A	Otud4	RAD9A	IBA57	DHRS1	Daam1		B3GNT7	Dusp13	SLC25A4	Cyp4a14	Efhd1	CDRT1	THRA	CALHM1	UBE3C	SLC39A12	ZNF304	Rnf150	PHC3	KCNK6	DAZ3	ZNF304	EXPH5	MLC1	NFU1
	RNF8	Cdk6	ALPL	MAP1B	Gm10447	PRDM5	PIK3R1	DYRK1A	Daam2		B3GNT1	Myh11	PER3	Sorcs3	Filip1	PPIP5K2	DLGAP2	PIGG	U2SURP	SLC39A13	ZNF302	Cwf19l2	TTYH3	KCNK7	DAZ2	ZNF302	ALDH7A1	FZR1	RRP1B
	SLC19A3	Cdk7	PTGS2	UNC5B	Kdsr	ERGIC2	GRAMD4	MKKS	Pcif1		B3GNT2	Sgpl1	PER2	Glt28d2	Tcn2	EEF2K	TAF4B	PIEZO2	IL6R	SLC39A10	ZNF300	Tmem260	PTBP2	MLH3	DAZ1	P2RY8	OCLN	WNT2B	NOVA1
	SCN3B	Trip11	PECR	UNC5C	A330017A19Rik	MAMSTR	EXD3	NABP2	Baiap2l1		GPATCH2	Myh14	PER1	Kdm6b	Herc1	DLG3	DLGAP1	TMEM194A	NPY2R	SLC39A11	P2RY8	Tmem106a	RALGAPA2	KCNK1	DAZ4	STS	CHMP1A	ADAMTS13	KRR1
	RYBP	Trip12	RGL2	UNC5D	Zbtb40	ERGIC1	CENPP	NABP1	Cyp2s1		ADRA2B	Fate1	FLRT2	Trub1	Herc3	DLG2	INIP	PIGX	CARF	SLC39A14	MMP28	Ece2	IREB2	CRY2	SRFBP1	MMP24	ADAM28	ATP8B3	TMEM132D
	NCAPG2	Cln8	ZFAND6	MAP1S	Zkscan3	TXNDC8	DLX1	TSC22D3	Luc7l3		GPATCH1	Dynlt1c	BRD8	Trub2	Herc2	LHX4	CYP51A1	PIGZ	NPAT	CEP120	MMP24	Slc35d1	SLC2A14	KCNK3	BCAT2	MTERFD2	AJAP1	MICAL3	TMEM132A
	SLC7A9	Fkbp9	ZFAND5	CCP110	Lrch3	POLR3D	LZTS1	TSC22D2	Jakmip3		DAAM1	Gps2	BRD4	Camk4	Herc6	OARD1	WDR62	CATSPERG	TAOK3	EIF1AX	EVX2	Zfp248	SOD2	TRIML2	BCAT1	HOXB13	GPR37L1	CYP27C1	PEG10
	NFKBIB	Gm7347	SLC39A12	SPICE1	Ptbp3	EME2	LSAMP	XAF1	Plcd3		DAAM2	Pfkfb3	CYP3A5	Gm13119	Eddm3b	RAB3IP	MBNL1	TAX1BP1	CNOT6L	NTRK1	MMP21	Bend3	ENTPD1	SULT1A4	AAED1	RND2	ZNF705D	SCARB1	TMEM132B
	TRAK2	Zfp820	SLC39A13	FRMD6	Zkscan8	B3GAT3	TRO	NMT1	Krr1		SGK494	Pfkfb2	BRD7	Gm6483	Rab8b	SYS1	MBNL2	DLEC1	LLGL2	NTRK2	MTERFD2	Scaf11	KIAA1244	NACC2	MACROD2	RND3	SGK3	IL20RB	STRN
	PHF21A	1110059G10Rik	SLC39A10	PKNOX1	Cep97	B3GAT2	CLEC5A	EDEM1	Ankrd63		DZIP3	Pfkfb4	BRD2	Zfp507	Rab8a	MIB1	MBNL3	TAX1BP3	SLC22A16	NTRK3	HOXB13	Cttnbp2	COG6	ACOT11	NEUROG1	NCL	KCNJ6	SLC7A8	CETN3
	SLC7A1	Tmem41b	SLC39A11	PKNOX2	0610037L13Rik	NAA38	MRPL19	NME1	Jmy		SYT8	Gsdma2	BRD3	Ammecr1	Zcchc16	METTL10	SIRT3	WFDC12	SLC22A15	EIF1AD	RND2	C330007P06Rik	SNAPC3	NACC1	AKAP5	PPP3CA	G2E3	TBRG1	NAIF1
	KCNJ10	Zfp738	SLC39A14	GNAQ	Jmy	UQCRB	FAF2	SLC2A5	Zfp334		SYT9	Camta2	DNAJA2	Ide	Zcchc14	ZMYM2	CUL3	PPP1CB	SLC22A11	ARHGAP22	RND3	Nr5a2	HTR4	VPS13A	AKAP6	PPP3CB	MTMR3	SLC7A5	CCL28
	NOX4	Wasf1	CEP120	MEF2BNB-MEF2B	Zfp334	TRIM62	ASIC1	SLC2A3	Zfp335		MTCH1	Camta1	TGFBR3	Arpp21	Zcchc18	B3GALT5	FLCN	RHPN2	NSMCE2	ARHGAP21	CTNNBIP1	Gpr133	SRGAP3	SH3KBP1	AKAP7	LIF	TDG	FMN1	PCLO
	ARID4B	Tpcn2	EIF1AX	GNAS	Tmprss13	POLR3H	TRMT13	DLG5	Rnf149		SYT1	Gadl1	IL1RAP	Barhl2	Zfyve9	IGF1R	SGSM1	CCDC171	PTK2	ARHGAP20	PPP3CA	Rcn1	UBR3	VPS13B	DBNL	OMA1	METTL7A	NFKBIE	DIO1
	ADRBK2	Creb3l2	EIF1AY	MED13L	Lekr1	CACNA1I	BRD7	MESDC2	Prima1		SYT2	Mob1a	KIF5A	Mfn1	Zbed3	SLC38A1	ZNF720	MPPED2	PTK7	ARHGAP27	PPP3CB	Esrrb	ATG2B	CRYZ	AKAP1	B3GNT4	TREML2	SLC25A37	DIO2
	TMEM117	Pde1c	NTRK2	DSCR4	Ntn3	GPAM	RHOH	RPL37A	Gmip		SYT4	Mob1b	PTPN11	Pxn	Col26a1	PLEKHG2	UBXN2A	PDK1	PTK6	ARHGAP26	LIF	Lrrc34	IP6K3	SCAF11	AKAP2	B3GNT5	AGPAT6	NOX5	VSX2
	HEPHL1	Srgap1	NTRK3	PTCD3	Lats2	TTC30A	DCUN1D4	MTDH	Rnf145		SYT5	Slc20a2	CLMP	Ces2e	Sort1	CAMK2A	PRDM7	NRDE2	RABGAP1	SAP18	IQCJ-SCHIP1	Ntrk2	TWF1	NUP160	AKAP8	B3GNT6	AP3S1	RNH1	CCL21
	SLC5A12	Fam219b	EIF1AD	DSCR3	Slc25a37	TTC30B	SLC26A6	HSBP1	Rnf146		SYT6	Tfcp2l1	MYCBP	Qrsl1	Dnaja1	SLC45A3	CLCN3	RDH11	PRKAA2	EVI5	MMP23B	Phip	NFAT5	TMEM165	AKAP9	B3GNT7	WAPAL	NAV1	CCL22
	SLC35A5	Srgap3	ARHGAP22	GNAL	Mms19	PI4K2A	SRPRB	KPNA5	1810041L15Rik		RHO	Tm9sf4	PTPN14	Harbi1	Wdr26	RAET1L	PRMT3	FAM26E	PRKAA1	MTX3	B3GNT4	Prrx1	YWHAZ	FOXN4	PSTK	B3GNT2	COL1A1	KREMEN1	CCL25
	RPGRIP1	Srgap2	ARHGAP21	HLTF	Atrx	PRDM6	STT3A	ZBTB8B	Ptchd4		RHD	Dpf1	UTRN	Lyl1	Wdr25	MTUS1	TRIM26	LNPEP	ADORA1	ARHGAP29	B3GNT5	Abcc1	KCTD16	FOXN1	SPATA13	B3GNT3	PPIG	THAP11	ALPK1
	MPDZ	Cdk14	ARHGAP20	AGFG2	Smim20	CACNA1B	MEGF9	DISC1	Zfp251		TASP1	Mboat7	GLT1D1	Fam149b	Igf2	OSBPL9	TTL	WBP2	SORBS2	ARHGAP28	B3GNT6	Kif21b	DR1	REPIN1	RRP1B	FNDC5	ZMIZ2	ST18	ALPK3
	TOP2A	Pbrm1	ARHGAP27	AGFG1	Tmed10	CACNA1C	RFXAP	TACSTD2	Tbc1d16		FUBP3	Tm9sf3	TTC19	Fam149a	Acer3	MACROD2	CLCN6	COL6A3	GAL3ST4	HHAT	B3GNT7	Tlk1	MEGF10	XYLB	NOVA1	B3GNT8	SLC35D1	CHD3	MAU2
	NXF2	Dnm1l	ARHGAP26	DPF3	Knstrn	GSDMD	PRDM15	PLEK2	Tbc1d14		COLQ	Blcap	CYP7A1	Hs1bp3	Smim1	OSBPL2	CLCN5	ZNF292	SCARA3	DDIT4	B3GNT1	Tlk2	ZNF449	COL14A1	ODF1	B3GNT9	CCDC85C	CHD5	POC1B-GALNT4
	ISCA2	Mkx	SAP18	DPF1	Nfatc1	CACNA1E	SIK3	INCENP	Fam102b		NBL1	Slc24a1	CD3G	Spryd3	Igf1	TMEM184A	CLCN4	COL6A6	SCARA5	RBFA	B3GNT2	Wipi2	TFPI2	GRIN2B	KRR1	ADRA2B	CDH11	POFUT2	UCK1
	PGM3	2810459M11Rik	EVI5	RPL18A	Nfatc2	THRA	VAV3	MAPK4	Dlg3		CNTROB	Cadm2	TSPYL4	Nf2	Smim7	ALS2CL	PER2	TM2D1	ATG16L1	COL19A1	TSFM	Wipi1	PPIP5K2	GNA15	TMEM132D	FGFR1	GNS	POLR3H	PHRF1
	SLC26A9	Ltbp3	MTX3	KRT4	Bcl2l11	DLGAP2	TNFAIP1	RFK	Fam102a		ANGPT2	Cadm3	MRPL27	Nf1	Rad21	OSBPL7	SV2A	PTGS1	ATG16L2	AFTPH	FGFR2	Sidt1	CCNF	GNA12	TMEM132A	PCYT1A	HMGXB3	GNG4	CUX1
	FGF5	4930539E08Rik	ARHGAP29	DACT2	9330151L19Rik	FBXL12	HOXD10	EXOG	Dlg5		PALM2	Srcin1	ACOX1	Spryd7	Apon	AKAP5	FLRT2	ZFAND5	NANP	MYSM1	B3GNT8	A930011G23Rik	RNF8	GNA13	PEG10	DAAM1	LRP10	AJAP1	CUX2
	OLFML2A	Atf7ip	ARHGAP28	BCAP29	Dnajb14	CUL9	TMEM68	FCF1	Fastkd2		ICMT	Cadm1	MRPL21	9030617O03Rik	Entpd5	AKAP7	BRD8	NKIRAS1	SPECC1L-ADORA2A	ATG2A	ADRA2B	Mre11a	DCP2	GRIN2D	TMEM132B	CXCL2	TRIM71	PVRL1	BRF2
	SLC25A44	Fam219a	HHAT	TMCC2	Prr23a	DLGAP4	ELOVL2	PCDH10	6330403A02Rik		FCF1	Rp1	FBP2	Scn3a	Recql	DBNL	HMGCR	FBP2	MATN3	ATG2B	SETD6	Vwa5b1	ZNF566	GNA11	OVGP1	SYT8	ANTXR2	PRKCA	BRF1
	CDC27	Xcr1	DDIT4	SDR42E1	Tspan15	PSD4	RBM20	PCDH17	Mmab		ATP6V0A2	Eif3j1	PNRC2	Scn3b	Vat1l	RAPGEF5	SLC15A2	MAFB	TANC1	BMP7	DAAM1	Khdrbs1	DGKE	NOL9	NAIF1	SYT9	KIRREL	GUCY1A3	DNAJC8
	TNFAIP6	Ap2m1	RBFA	EPB41L1	Brwd3	WDR62	BEST1	GPR98	Rgs7bp		GPR98	Krtap24-1	TSPYL5	Gm12355	Trim30a	HCN3	BRD7	MAFG	TANC2	BMP6	DAAM2	Rmnd5a	DGKI	SH2B3	VSX1	MTCH2	PTCD3	UBXN6	CSNK1A1
	CDC23	C9	COL19A1	UBE2I	Fam105b	ASRGL1	XPNPEP3	VPS53	Slc45a4		ATM	Spin2c	GNAO1	Isoc2b	Trim30b	ARHGAP17	SLC15A4	SLC39A14	KBTBD13	BMP5	XAF1	Zc3h12b	AFAP1L2	TAP1	H3F3B	MTCH1	FOXO3	ZNF285	MB
	TNFAIP2	9130019O22Rik	NKRF	EPB41L2	Serinc2	MBNL3	MBP	VPS51	Slc45a3		GPR34	Crybg3	DNAJC25	Lamtor1	Agbl4	STARD8	BRD3	KDM4B	EBF1	BMP4	TUFT1	Mctp2	SLC7A6	TAP2	DIO2	SYT1	SORBS1	TRAPPC3L	CAMSAP2
	ELOVL6	Pid1	OR9Q1	EPB41L5	Slc35e2	SIRT3	SORCS1	RCOR1	Trmt10a		SMPD4	Plk2	SP140	Npbwr1	Agbl3	STARD3	DNAJA3	HIF1AN	UCP3	BMP3	SYT8	Il27ra	TRIM32	PRKAR1B	VSX2	SYT2	FOXO1	SIRT5	CAMSAP3
	ELOVL2	Papolg	AFTPH	ACSS2	Crb2	CUL2	EPHA5	ATR	Vmn2r-ps159		ATR	Cdc42ep4	GAB2	Phex	Agbl1	SOX5	PTPN18	EIF1AX	BDH1	GPR6	SYT9	Aqp9	TNFRSF10D	MFGE8	CCL22	SYT4	RBMS1	PRKCE	DNAJC6
	FAM105B	Mcur1	MYSM1	ACSS1	Folr1	CUL3	SCRG1	STXBP4	Igdcc3		HAAO	Sptbn4	MRPL28	5031410I06Rik	Ccser2	GABRG3	RBM45	NTRK2	DDX20	BMP1	LRRC4B	4933411K20Rik	SLC7A2	IL6ST	ALPK1	SYT6	CBL	TMEM91	CAMSAP1
	IPO9	Neurod2	ATG2A	KIDINS220	Dlg5	ADCY7	MAPK14	IFT46	Igdcc4		ACOXL	C130050O18Rik	DNAJC21	Hist2h3c1	Kcng1	CELF5	PTPN13	DENND3	ZNF154	GPR4	FN1	Mkln1	H6PD	SBF1	ALPK3	TIAL1	GPD2	ASIC1	DNAJC2
	ACTR2	Adcy1	ATG2B	PLEKHM1	Kirrel	PNKP	HEPH	PDE11A	Vldlr		PDE11A	Sh2d1b2	GAB1	Ccnyl1	Ccser1	CELF3	KIF5A	LRPAP1	GULP1	DR1	SYT1	Efcab11	CCNY	SBF2	MAU2	RHD	TEAD1	RNF40	DNAJC3
	ERAP1	BC026590	BMP7	NAA15	Slc13a2	CLCN3	GADL1	RPL36A-HNRNPH2	Hcfc1r1		TTC28	Pdlim5	LARGE	Mitd1	Kcng4	ANO1	PTPN11	ZSCAN29	CELF1	OR2L13	SYT2	Lhfpl2	ITGB3	DBN1	POC1B-GALNT4	TASP1	ZC3H6	ANKRD27	GOSR2
	PXDC1	Hspa4l	BMP6	GMEB1	Zhx1	MC2R	ABL2	GPR78	Efr3b		TTC26	Pdlim7	SLC31A1	Tat	Zfp36	CELF1	KIF5C	PTP4A2	ZNF91	TERF2	SYT4	Catsperg1	SLC25A37	PDE5A	UCK1	FUBP3	DCLRE1B	PIK3R5	SLC18A2
	LMBR1	Kcnj10	BMP5	SLC43A3	Txndc11	TRIM26	IKZF1	S1PR3	Fnbp1		DOT1L	Pdlim1	CCDC53	Eps15	Stard9	IMPAD1	MASP1	ZSCAN25	SAC3D1	TERF1	SYT5	Erbb2ip	LPPR4	OGDH	PRPF39	COLQ	NLRC3	ACO1	GOSR1
	SGCD	Zfp12	BMP3	SLC43A2	Fam184a	CDH23	HPGD	DNAJB2	Fnbp4		PATL1	Scn4b	ARHGAP8	Ptpru	Zfp30	GNPNAT1	MYCBP	PPP1R16B	FLVCR1	FEM1A	SYT7	Chd9	DNM3	C11orf31	CUX1	NBL1	KLF12	POLR2L	RALBP1
	CNKSR3	Zfp609	BMP2	RRP36	Gpr101	CLCN7	GAD2	CFLAR	Csmd1		IL6R	Tktl2	RNF212	Ptprt	Stard3	PEG10	PTPN14	COMMD7	FKBP15	40603	SYK	Plekhm1	NAV1	C11orf30	CUX2	GNAI3	TFAP2A	HIST1H2BN	RAP1B
	SGCZ	Ebf3	BMP1	VHL	Cntn4	CLCN6	FZD3	TTC28	Hpcal4		NPY2R	Ppfibp1	NPTX1	Taz	Srp19	HIP1R	AKT3	ZSCAN22	UBE2J1	40238	TIAL1	Rybp	PNMA1	OLIG3	BRF2	CNTROB	NAP1L1	TANC2	RAP1A
	PPP1R12B	Ap1s2	GPR4	WNT3	Qk	CLCN5	RRH	DIDO1	Uox		CARF	Ppfibp2	ZNF850	Dpep1	Ifitm10	DUS1L	GLT1D1	GPR3	RAB3IP	RASSF1	MEP1A	Prkrip1	EED	WEE1	DNAJC8	ANGPT2	MAB21L2	PRDM16	PPP1R8
	DUSP4	Ndnl2	DR1	CNTNAP3	Ago2	SLC25A4	CACNB3	CA5B	Ciapin1		TAOK1	Gpaa1	ARHGAP4	Ptprg	Stard7	BMS1	SRSF12	TDRD9	FBXO10	PTOV1	COLQ	Eltd1	KREMEN1	DAZ3	CSNK1A1	ANGPT1	BARD1	ABCG4	ZNF835
	DUSP2	Crk	OR2L13	WNT4	Nat8l	PER2	SGCD	FRK	Rbbp5		TAOK3	Fopnl	ARHGAP5	Ptprf	Stard5	DRP2	TTC19	OTUD4	TBX22	RASSF3	FAM189A2	Tmem229a	PTGFRN	DAZ2	CAMSAP2	DRC1	PRDM6	SIK3	IER3IP1
	GABPB2	Uty	ASF1A	TREML2	Ern1	PER1	REPS1	HNRNPA1	Rbbp4		CNOT6L	Ski	NDRG2	Ptpre	Antxr2	PIKFYVE	FGD2	ABCB5	AFF1	RASSF2	NBL1	Vangl1	NCKAP1	DAZ1	CAMSAP3	PALM2	MLLT3	SLC25A48	PHAX
	ICOS	Zfp606	TERF2	PPP1R15B	Serp1	HMGCR	TBC1D5	U2SURP	Iffo1		LLGL2	Ocrl	RICTOR	Ptprd	Pdik1l	AHSA1	CD3G	NFAT5	GGPS1	RASSF5	CNTROB	Fam160b1	FAT3	DAZ4	DNAJC6	ICMT	GAN	REEP2	ACAT1
	HHEX	Itgam	TERF1	BLMH	Ttc7	GMFB	CACNB4	IL6R	Iffo2		SLC22A17	Ddr2	NDRG4	Ptprc	Snap29	ZIC5	PUS7L	TDRD3	CNGB1	RASSF4	ANGPT2	A830018L16Rik	PREX2	SRFBP1	CAMSAP1	FCF1	OGFOD3	MPI	ATOH1
	ATP8A1	Pdgfra	FOXM1	ST8SIA6	Ttc1	BRD4	AP2M1	TMEM30A	Tob2		ACOX1	Mmgt1	ARHGAP1	Ptprb	Trmt2a	TNFRSF8	GRIK3	MED17	TRUB1	RASSF7	ANGPT1	Nebl	ZNF197	BCAT2	DNAJC2	ATP6V0A1	RGS1	KLHL42	RNF152
	CRNKL1	Orai1	FEM1A	INSC	Twsg1	CHAMP1	DDX17	CARF	Mrpl1		SLC22A11	Card10	AEN	Ptpro	Cdk5rap2	DIO1	DMD	CNOT6	CNGB3	RASSF6	PALM2	Wdr35	MNT	BCAT1	DNAJC3	ATP6V0A2	NRG3	HTT	CD200R1
	YTHDF2	Zfp322a	40603	TYRP1	Metap2	BRD7	POLD3	SKIV2L2	Ffar3		OBSCN	Pcsk6	SRSF5	Mtmr10	Cdk5rap3	TBC1D25	PNRC2	COL19A1	PARD6B	LPPR4	MAGEA2B	Dnajc18	AJAP1	AAED1	GOSR2	GPR98	EYA3	STON2	LIMD1
	MTF1	Kirrel	40238	CDHR4	Zfp26	BRD2	MLLT3	ACOX1	Kif21b		PTK2	Pcsk4	PRDM2	Ptprm	Pbx4	CCL22	TSPYL5	AP3M2	MARCKS	RSAD2	ICMT	Ltn1	SLMAP	MACROD1	SLC18A2	GPR97	FGGY	HECW2	KIF3A
	METTL3	Btf3l4	RASSF1	GPRIN1	Suclg2	BRD3	MAPK4	IRS1	Lmtk2		PTK7	Pcsk5	THEM5	Ptprk	Pbx2	GRM2	GNAO1	MYSM1	SHC4	RSAD1	ATP6V0A2	Ing2	SLC35A5	NEUROG1	SLC18A1	KRT77	POU3F3	BCL7C	NUGGC
	TBC1D12	Gm2888	PTOV1	INSR	Map3k11	KAT8	TRAK2	CDK2	Aldh5a1		PTK6	Sptlc2	THEM4	Ptprj	Fam126a	TBC1D2B	GAB4	ABHD2	ERBB3	CHD1	GPR98	Elavl1	GUCY1A3	AKAP5	GOSR1	ATM	DCP2	SGSM3	IVD
	IKBKAP	Zfp787	RASSF3	SPTBN2	Rap1a	DNAJA3	FGF12	CDK6	Cyb5d2		RABGAP1	Sptlc3	SRSF1	Rasa2	Fam126b	HOXB9	SP140	UBR2	ATPAF1	NFS1	ATM	Cyb5b	ZNF585B	AKAP6	RALBP1	KRT79	KMT2A	BEST1	CTF1
	ADAM19	Ppat	RASSF2	KLF13	Galnt4	PTPN18	FMN1	EIF4E1B	Zfp385a		PRKAA2	Sptlc1	USP48	Ptprh	Pbx1	UCK1	GAB2	ATG2B	PEX26	CHD3	SMPD4	Nr2e1	DCTN4	AKAP7	NRN1	SMPD4	PEAK1	RTN4RL1	MECP2
	EXOC6B	Wasl	RASSF5	ARPC4-TTLL3	Cd99l2	RBM45	PAQR3	CDK8	Chka		PRKAA1	Tardbp	PPM1A	Gpr183	Dock9	DST	FOXJ2	KRAS	FPR1	CHD2	ATR	Vma21	SLC35A3	DBNL	RAP1B	ATR	PIEZO2	RTN4RL2	MARVELD2
	CMPK2	Bdp1	RASSF4	KLF11	Gm10710	DNAJA4	HMGA2	LPAR3	Zfp385c		SORBS1	Zzz3	SRSF2	Kif16b	Dock2	PRPF39	HIF1A	SOCS5	FPR3	CHD5	SMPD3	Snx16	CRMP1	AKAP1	RAP1A	HAAO	SLC22A3	FOXP2	LDLR
	SLC38A11	Arl5a	RASSF7	RNF170	Rras	PTPN11	CRHBP	OBSCN	Sms		ADORA1	Rab22a	PRLR	C2cd4c	Dock3	SAMM50	GAB1	NDUFAF5	TMEM108	CHD7	BRIP1	Dicer1	SAMD8	AKAP2	PPP1R8	ACOXL	PIGN	BCAP29	SBSPON
	PXN	Arl5b	RASSF6	KLF16	Il9r	KIF5C	LCOR	GRSF1	Tgm2		GAL3ST4	9330182L06Rik	EGR3	Six4	Dock6	HID1	LARGE	WDR55	TMEM101	CHD6	PDE11A	Dnajc1	ZBTB34	AKAP3	ZNF830	PDE11A	COL19A1	HIF1AN	IL2RA
	USP6NL	Cacna1h	LPPR4	KLF15	Lclat1	MASP1	FAM63B	CEP55	Aftph		SCARA3	Nolc1	USP47	Tmem191c	Zkscan3	CUX1	CD209	MBTPS2	TMEM100	CHD9	HFE2	Snx19	SNX16	KLK8	ZNF835	ATP5A1	TMEM194A	ACE	IL2RB
	DNMT3B	Ndufab1	RSAD2	SLC44A1	Nck2	MYCBP	FER	PRKAA2	Diexf		SCARA5	Rps15a	PPM1L	Six6	Dock4	PPARA	C2orf83	SC5D	TMEM107	CAP1	TTC28	Plxna4	STAG2	AKAP8	MAP3K4	TTC28	DUSP19	RECQL4	ZFYVE20
	TMEM106B	Slc7a5	RSAD1	SLC44A3	Cgn	PTPN14	H6PD	MSH6	Ap2b1		ATG16L1	Pdk1	PPM1K	Six2	Dock5	THBD	ZNF223	PPP2CA	TMEM104	CAP2	TTC26	RNF8	DIXDC1	TPI1	MAP3K5	TTC26	ZNF367	GMFB	SLC17A8
	COMT	Wwp2	CHD1	SLC44A5	2900026A02Rik	CALCB	ZNF518B	SPECC1	Pdha2		ATG16L2	Dsg2	USP40	Six3	Lpcat3	ING3	ARHGAP8	ACSL3	SPEN	NPC2	TTC27	Ppp2r2c	RIMKLA	PHPT1	PHAX	DOT1L	IL1RAP	ERAP1	ZFYVE26
	USP13	Krtap5-2	NFS1	MSI2	Atl3	GLT1D1	METTL8	ADORA1	Pgr15l		C3orf38	Rprd2	PPARGC1B	Nphp3	Lpcat1	GSTO2	CDC27	EIF4G1	SPEG	NPC1	PATL2	Cnpy1	DSTN	SPATA13	ACAT1	PATL1	ZDHHC21	MAPK13	RAB33B
	GDE1	Wwp1	CHD3	PCNP	Lrrc1	TTC19	ZNF525	PRKX	Dynll1		USH1G	Grpel1	USP42	H2-Eb2	Pik3c2g	CSNK1A1	NPTX1	CCNY	FBLIM1	MRC2	CARS	Lhx1	BRD7	KLK9	RNF152	U2SURP	INO80D	ABL2	SLC17A4
	CLTCL1	Slc7a2	CHD2	SAMHD1	Ginm1	SFTPB	SYNGR1	GAL3ST4	Tfap4		MATN1	Pom121l2	RNF130	Nphp4	Asb11	DNAJC5	ZNF850	ASF1A	NT5M	TTC5	U2SURP	Smg1	DCUN1D3	RRP1B	CD200R1	IL6R	ATP1B1	HFE	SLC17A5
	SHANK2	Cacna1b	CHD5	RPA1	Lims1	CSF2RB	ZNF528	SEMA6A	Dynll2		SPECC1L-ADORA2A	Meis3	RAPH1	Cps1	Asb13	MAGOHB	ARHGAP4	FAT3	PDE4DIP	C3orf58	IL6R	Spdya	DCUN1D4	NOVA1	LIMD1	NPY2R	ZNF3	SHKBP1	SLC17A6
	RHCG	Cacna1e	CHD4	TENC1	Map2k7	EDARADD	RNF144A	CNIH3	Wwox		MATN2	Meis1	VIL1	Map3k8	Asb15	DCUN1D3	ARHGAP5	CCNF	MAP10	TTC1	ENO3	Lhx9	TANC2	HSP90B1	NUGGC	ENO4	POGK	ZNF746	SLC17A7
	RNF169	Cacna1f	CHD7	NDUFS1	Tbx20	MRPL27	STEAP3	SUN2	Kcnab2		TANC1	Prkrir	RNF135	Map3k9	Asb16	HS3ST3B1	SEC16B	KMT2C	MAP1B	IL4R	CELF6	4932438A13Rik	ETV3	KRR1	ATOH8	CARF	FSD1L	FOXK1	SPAG16
	NEDD4L	Pcdh12	CHD6	COQ7	Cyb5rl	KNG1	TBC1D16	ATG16L1	Ints3		TANC2	C87414	ANXA11	Lrrc18	Asb17	GFPT1	RICTOR	CCNC	UNC5B	TTC3	CARF	Edem3	TMEFF1	FAM64A	FMOD	TAOK1	CASP1	CACNB3	SLC17A3
	BHLHA9	Ogfrl1	CHD9	ILF3	Tsku	DMD	HIVEP1	ATG16L2	Bmp8b		CES3	Ankrd33b	PJA2	Lrrc19	Gm4631	P2RX5-TAX1BP3	ARHGAP1	PSG6	UNC5C	PIKFYVE	NPAT	Edem1	HNF4G	TMEM132A	MECP2	TAOK3	ZNF714	SGCD	MDH1B
	ZBTB44	Pcdh10	CHD8	ZRANB1	Itprip	KIAA0141	CEP97	DDHD2	1700011A15Rik		CES2	Scn5a	CDK2	Map3k2	Tor1b	INA	XPOT	CCNK	UNC5D	ATP10D	TAOK2	Prex2	ALDH6A1	PEG10	LDLR	CNOT6L	CNTNAP3B	SLC6A19	SETDB2
	ZBTB45	Impad1	CAP1	ZRANB3	Dtx2	SEH1L	KCTD2	DNAJC16	Adat3		EBF3	Zfp568	CISD2	Map3k3	Phxr2	ZNF827	SMARCD3	RASSF8	MAP1S	TTC8	CNOT6L	Kcnk4	RHD	TMEM132B	CPEB2	LLGL2	NAA50	MGAT5B	MRAP2
	ZBTB46	Pcdh17	CAP2	ZRANB2	Mcf2	GBA	KCTD7	DNAJC10	Fgfr1op		EBF2	Hif3a	CLNS1A	Lrrc14	4921501E09Rik	F8	PPM1F	TXLNG	CCP110	CAPS	LLGL2	Mrps25	RBM26	KLHL31	IL2RA	ACOX2	AQR	AGTRAP	CDK5RAP2
	PDPK1	Zfp513	NPC2	SVEP1	Slc22a21	DNAJC27	SCP2	FEM1C	Ubxn2b		EBF1	Ptgr1	CDK6	Map3k1	Phxr4	NRN1	THEM5	NPHP4	IMMP1L	DAG1	ACOX1	Hfe	UNC13A	CETN3	IL2RB	ACOX3	EPC2	ARL17B	CMTR2
	PRKAG3	3110047P20Rik	NPC1	PCDHGB3	Cask	GNAO1	CKMT1A	AMD1	Papd5		HBA1	Ptgr2	TSHZ2	Map3k7	Rnf25	SLC2A13	SRSF6	RASSF5	FRMD5	DYNC1LI2	CELF5	Samd4	HTT	NAIF1	ZFYVE20	ACOX1	SUN2	ARL17A	CMTR1
	PCSK5	Dab1	MRC2	PCDHGB2	Mphosph9	GAB4	FRMD4A	MATN1	Atp2b1		FFAR3	Golga1	RAD50	Map3k4	Rnf24	SLC2A12	SRSF1	RASSF6	FRMD6	ELP6	OBSCN	Zfp426	ELOVL2	LTC4S	ZFYVE27	SLC22A13	NDUFS2	RAP2B	ITCH
	P4HA3	Kcne2	TTC5	MUC20	Gm6483	LYRM4	CNTNAP3	MATN4	Atp2b2		ENDOV	Rwdd4a	HSPA4L	Map3k5	Rnf26	DYRK2	PPM1B	ITGB3	PKNOX1	TRPC1	PTK2	Stk3	HECW1	PCLO	ZFYVE26	SLC22A10	YY1AP1	ASH1L	ERC1
	DDX54	Kansl1	C3orf58	PCDHGB7	Tet1	GAB2	CNTNAP2	PDHB	Atp2b4		FFAR4	Grlf1	CDK11A	Basp1	Ldlrap1	ANKRD33	PPM1A	NEBL	PKNOX2	CHDH	PTK7	Tnrc6c	AGO4	DIO2	RAB33B	NSMCE1	PRUNE2	RBL1	CHAF1B
	FDXR	Rasal2	RAB3GAP2	ATP9B	Usp32	MRPL28	DNAJC5	SUPT16H	Mtss1l		BDH1	Cklf	CYP1A1	Abca5	Hsd17b12	GLS	SRSF2	LPPR4	GNAQ	CAPG	RABGAP1	Tnrc6a	BTBD7	VSX2	SLC17A4	OBSCN	FAM26E	SHPK	BHMT2
	TYK2	Kif24	IL4R	ATP9A	Usp36	TFIP11	HLA-ABC	ATP10A	Auh		DDX21	Lmnb1	PAX4	Fiz1	Ifnlr1	RGMB	PRLR	SSU72	MED13L	ELP5	PRKAA2	Trmt2b	ACTR3	CCL21	SLC17A5	PTK2	CKAP2	SLC7A2	SLC37A2
	TAT	Gm5458	TTC3	THOC2	Bmp6	SLC31A1	SRCIN1	PRKCB	Ptafr		DDX20	Ndp	ZNF583	Abca3	A530053G22Rik	ANKRD39	USP44	CTIF	PTCD3	ETHE1	PRKAA1	Ank3	A1CF	CCL22	SLC17A6	PTK7	ABCC5	DCBLD1	SLC37A3
	OTUD7B	Dopey1	PIKFYVE	BOC	Fnbp1	SLC31A2	SERPINA1	ENDOG	Sbspon		ZNF154	Cisd2	PAX6	Abca1	Foxk2	CDIPT	USP47	KREMEN1	PTCD1	PRDM16	RCSD1	Samd8	AGO3	CCL25	SLC17A7	PTK6	AGFG1	PARVB	CDK18
	RETN	Zfp71-rs1	ATP10D	RREB1	Qser1	ZSCAN9	AVL9	PRKCD	Hif1a		GULP1	Snapc3	ZNF584	Fam32a	Foxk1	TMEM11	PPM1L	LUC7L	GNAL	ABCG1	MCL1	Luc7l2	CFL2	CCL24	SLC17A1	RABGAP1	ILF3	MLXIP	SLC37A1
	ESPL1	Shroom2	TTC8	PPT1	Xpo4	NPTX2	RAB30	INTU	A630081J09Rik		ZNF91	Fam49a	ZNF587	Abca9	Trmt2b	SLC22A23	PPM1K	RSAD2	AGFG2	ABCG2	SORBS1	Xxylt1	AGPS	ALPK1	SPAG16	PRKAA2	M6PR	FES	PMPCB
	SLITRK4	Shroom1	DAG1	PPT2	4931406C07Rik	NPTX1	NRAS	CES2	Gins2		ZNF92	Manba	PAX2	Gm10295	Zfp319	TMEM18	PPM1J	NCKAP1	AGFG1	PRDM15	SORBS3	Plcd4	RAD23B	ALPK3	MDH1B	PRKAA1	TMOD1	DTNA	TOB2
	ALOXE3	Shroom4	DYNC1LI2	INPP4B	Rbm47	ZFP91	TATDN2	NAT8L	E130012A19Rik		ZNF93	Fam49b	PTPN3	Zbtb6	Prr14l	ZNF707	USP43	JMY	DPF2	PRDM12	SCARA5	Hunk	HIF1AN	MAU2	TRPV3	SORBS2	ZRANB3	TSNAXIP1	CDK12
	GIF	Arhgap4	ELP6	WHSC1L1	Gm15821	CD200	DGKI	ENDOV	Lace1		FLVCR1	1700019D03Rik	GCFC2	Zbtb5	Rnf123	BSN	RNF130	CHD5	DPF3	ABCG5	ATG16L1	Tnfrsf19	EPHA7	TRIOBP	CDK5RAP2	GAL3ST4	NF1	LANCL2	CDK13
	PIK3C2G	Rsbn1l	TRPC1	MICAL2	Anapc11	ARHGAP5	NACC1	FFAR4	Prss28		FKBP15	Swt1	ZFAT	Zbtb4	Rnf122	RNF152	TMEM79	LRRK1	DPF1	PRDM10	ATG16L2	Krr1	EPHA5	UCK1	CMTR2	SCARA3	UTS2B	HNRNPUL2	CDK16
	MBTD1	Atl3	CHDH	MICAL3	Rxra	ARHGAP6	MECP2	DDX21	Ccdc64		RAET1E	Colec12	PTPN7	Rfx4	Il2ra	ELL2	ABCA9	WISP1	ASNA1	PLSCR1	ARHGDIA	Ereg	UBXN4	UCK2	CMTR1	SCARA5	CLMN	METTL8	CDK17
	DDX46	Atxn2l	ELP5	PHC1	Cflar	RICTOR	ICK	NRL	Ccdc67		UBE2J1	Med15	PTPN4	Rfx5	Marveld3	LIMD1	HLA-DQB1	ABHD10	SIX1	HNF4G	NANP	Acot11	EPHA3	PHRF1	CDK5RAP1	ATG16L1	CHMP2B	SIL1	CDK14
	SCGN	Atp6v0a1	ETHE1	PHC3	Ar	NDRG4	RABGEF1	GULP1	Coq3		FKBP10	Med17	ZNF611	Zbtb9	D630044L22Rik	SETX	PCTP	ZNF585A	KRT1	HNF4A	NANS	Ankrd63	POM121C	CUX1	AP5B1	ATG16L2	ATP2B1	VPS35	CDK15
	ENC1	Bcl2l15	PRDM16	GPR107	Rapgef1	ACADM	ANTXR2	EDRF1	Ambra1		RAB3IP	Med19	GINS3	Rras2	Tbc1d30	RIMS1	HLA-DQB2	COL27A1	CEND1	MPI	USH1G	Cep97	ATAD2	BRF2	ERC1	EOMES	ATP9A	ATCAY	GPR126
	ZNF774	Rassf8	ABCG1	ZNF362	Vstm4	TGFA	CLASP2	GPR135	Adprm		FAM3B	Ece2	PROK1	Rfx1	Tbc1d32	KIF21B	ZFP30	CRMP1	DACT3	SGSM3	MATN1	Ccdc77	TENM3	BRF1	CHMP4B	ARHGDIA	CHFR	RASGRF2	ST5
	GPR113	Dcbld2	ABCG2	ZNF367	ATF7	SMARCD3	GLIPR1	MLXIP	Mrps5		FAM3C	Ece1	ZNF614	Rfx2	Utrn	CCBE1	PSPH	MRPL10	VPS41	MPZ	SPECC1L-ADORA2A	Zfp334	FOXH1	DNAJC8	CHMP4C	NANP	TROVE2	RGS11	GPR124
	ZNF773	Ypel1	PRDM15	ZNF366	Dennd6a	PPM1F	HOOK3	FLVCR2	Gjc2		FAM3D	Soga1	ATOX1	Rfx3	Tnfrsf11a	MECP2	CTD-3105H18.14	TTC3	BCAP29	MCPH1	MATN2	Huwe1	ME1	CSNK1A1	BHMT2	NANS	MAFG	VASP	NEO1
	MMP16	Hoxd12	PLSCR2	H2AFV	Dennd6b	SRSF1	HOOK1	FKBP14	C1qb		FBXO17	Rptor	SLC39A9	Apopt1	Kctd3	SBSPON	CISD2	FPGT-TNNI3K	ECT2L	GRPEL1	TANC2	Ccdc79	SLC36A1	MB	SLC37A2	C3orf38	ZNF283	PAPPA2	GZF1
	LGR6	Med23	ABCG5	H2AFX	Prox1	TSPYL2	USP13	ADD2	Aasdh		PDPN	Gja1	DDR2	Tmem109	Kctd2	SREK1	AGO4	CDC25A	SDR42E1	KDM1B	CES1	Slc25a35	SACS	DNAJC5	SLC37A3	MATN1	ITSN1	TACC3	GPR123
	MMP11	Rassf2	PRDM10	H2AFY	Setd7	SRSF3	TMX1	RAB3IP	Tulp4		GGPS1	Alpk3	ACAD9	Tmem108	Kctd7	IL2RB	NUP133	SCLT1	NMNAT2	PLRG1	CES3	Slc25a36	DENND1B	DNAJC7	CDK18	SPECC1L-ADORA2A	PALM2-AKAP2	GJC2	ATP6V1B1
	NAA60	Nras	PLSCR1	RNF8	Apln	SRSF2	ZNF471	FAM3A	Lpp		DDC8	Gja5	DDR1	Fktn	Kctd5	TBCK	PRKAB2	RNF41	NMNAT3	PRKCQ	EBF3	Yae1d1	GADL1	DNAJC2	CDK19	MATN3	WWC1	PGPEP1	ATP6V1B2
	MMP19	Rassf4	ABCG8	RNF5		PRLR	MYNN	PPIL2	Slc12a5		PARD6G	Cttnbp2	UEVLD	Tmem101	Zfp275	ZFYVE26	SUPT20H	DCUN1D1	NMNAT1	GRASP	EBF2	Dcp2	ABL2	DNAJC3	MYOD1	TANC1	TRDMT1	RIN3	NOS1AP
	MYO18A	Med27	MPO	RNF2		EGR3	ZNF654	PPP1R3F	Slc12a4		CNGB3	C330007P06Rik	CAMKK2	Tmem100	Dhx57	SCARF1	LRP1	POLR2G	EPB41L1	QRSL1	EBF1	Nfatc3	GNAI2	DUX4L7	SLC37A4	TANC2	EIF1AX	CTDSP1	PIP5KL1
	MYO18B	Med26	HNF4G	H2AFJ		USP47	CLTCL1	PRPF39	Pvrl3		BCLAF1	Sgms2	CAMKK1	Tmem104	Kctd9	SLC17A4	SIKE1	DCUN1D3	PPCDC	BTG4	FFAR3	Uvssa	IKZF2	DUX4L6	TOB2	CES2	DGKH	SREBF2	ZNF304
	BAZ2A	Dnm1	HNF4A	NCAPG2		PPM1L	SHANK2	MAP3K9	Slc12a6		PLA2G7	Sgms1	EIF4EBP2	Wfikkn2	Kctd8	TBCD	MAP3K4	DCUN1D4	EPB41L2	BTG3	KDM8	Ptchd4	CNR1	DUX4L5	CDK12	EBF3	NTRK2	SREBF1	ZNF302
	PPP1R1A	Dnm3	MPI	CLTC		SRSF9	BICD1	PPP1R2	Kdm6a		MARCKS	Lrrc39	MOGAT2	Fyn	Gnb1l	LMO4	HSPA4L	DAG1	EPB41L5	BTG2	ENDOV	Zfp251	TP63	DUX4L4	CDK13	EBF2	DGCR6	EMP2	ZNF300
	MTHFSD	Zcchc2	POLRMT	CLTB		SHOC2	FOXN3	TRUB1	Kdm6b		SHC4	Gm5862	ERP29	Gm9821	5330438I03Rik	AK4	FAM203A	DYNC1LI2	ACSS3	BTG1	ENDOU	Pitpnc1	FZD3	DUX4L3	CDK10	EBF1	NAV1	PITPNM3	P2RY8
	VTA1	Nhp2	SGSM3	ADRBK2		EGR4	PLEKHG2	MAP3K1	Cwc25		ERBB3	Lrrc31	EPG5	Prr5l	Nup214	RAC1	ZNF583	KDELR3	ACSS2	FAHD1	BDH1	Nusap1	NR6A1	DUX4L2	SULF2	HBA1	SMAD4	KIF21B	MMP28
	FOXJ2	Brwd3	MPZ	EPM2A		PLIN3	DCLK1	SPOPL	Fem1b		ATPAF1	Fam174a	BAG2	Nktr	Minos1	CMTR1	PAX6	ITPR2	ACSS1	SLA2	DDX21	4931406C07Rik	CACNB2	GOSR2	CDK14	FFAR4	GOLGA3	TBC1D16	STS
	KIF7	Ednrb	MCPH1	ISCA1		RNF130	PTPRT	MAP3K4	Slc12a8		PEX26	Chrdl1	PTDSS1	Adarb1	Nup210	FMO2	KCNK10	CHDH	KIDINS220	SRD5A3	DDX25	Supt7l	SGCD	SLC18A1	CDK15	IGDCC3	PHC3	TIMM22	MMP25
	SLC39A8	Nabp2	KDM1A	LMX1B		RAPH1	FRMPD4	GOPC	Fem1a		FPR1	Zfp592	PTDSS2	Pdzrn3	Pip4k2c	NCKAP1L	ZNF587	ZNF829	PLEKHM1	SRD5A1	GULP1	Flad1	SPA17	GOSR1	ST5	ZNF154	CREBRF	KCTD2	MMP24
	LHX4	Ict1	KDM1B	RECQL		RIMKLA	TXNDC17	NSG2	Mylk4		CGRRF1	Abcc4	AGBL4	Etv1	Pip4k2b	TTC7A	RPUSD3	ELP5	VPS4A	HELLS	DMRTC1B	Gpr101	MAPK1	RALBP1	GPR124	GULP1	PTBP2	ATIC	PASK
	RTTN	Tdrkh	PLRG1	SRPRB		PPP6C	ONECUT2	MARVELD2	Mylk2		TMEM108	Abcc5	BAG5	Lrrn4cl	Zdhhc15	ERBB3	PTPN3	SUV420H2	VPS4B	AKAP17A	TSNAX	Thbd	ZNF680	RAP1B	NEO1	TSNAX	ZNF789	SPG7	MTERFD2
	XIRP1	A230065N10Rik	CKS1B	MAVS		PCTP	ZSCAN32	SNX16	Cry2		TMEM101	Syndig1	SH2D1B	Etv3	Caln1	ERC1	PTPN2	AMPH	GMEB2	ZFP36L1	ZNF90	Srsf5	PPP1R12B	RAP1A	GZF1	ZNF90	STK17A	ARL3	HVCN1
	ATXN2	Col11a1	PRKCQ	ACTR3		HLA-DQB2	GRIN2B	SETDB2	Med1		TMEM107	Abcc1	MYO1E	Etv5	Synpo	ZNF497	PTPN1	PRDM15	GMEB1	ZFP36L2	ZNF91	Odf2	TBRG1	ZNF835	ATP6V1B2	ZNF92	KIAA1715	NCS1	RND2
	ATXN1	Rqcd1	GRASP	MALSU1		ANXA11	PAK3	ZNF207	Dcaf8		TMEM104	Oscp1	MYO1D	Etv6	Ntng1	FAM109A	PTPN7	DEPTOR	SLC43A3	GGA1	ZNF92	Srsf6	TMEM30A	ZNF836	AASDH	FLVCR2	ENTPD5	C21orf62	RND3
	SRGAP1	Zfp467	QRSL1	FOXP2		CHEK2		CASZ1	Vcpip1		SMPDL3B	Tmem127	MYO1A	Sh3bp4	Ntng2	ZNF493	PTPN4	TLK2	SLC43A2	GGA3	ZNF93	Rps20	MAPK8	PHAX	PIP5KL1	FKBP14	SCAMP5	ADAM11	NCL
	AP3M2	Agtpbp1	FCER1G	WBSCR22		CDK2		PEX26	Nus1		FKBP1B	Desi2	TCTN1	Sh3bp5	Mrgpre	RBL1	GINS2	ZSCAN31	DCAF12	GGA2	SYTL5	Cdx2	DRAXIN	ACAT1	CTSD	FKBP15	SOD2	CNTNAP5	CTNNBIP1
	SRGAP2	2610001J05Rik	BTG4	CNR1		CHEK1		CTSO	Pcgf3		SPEG	Tmem123	ALG10B	Creb3l1	Slc23a1	GIPR	ZNF610	USP54	WNT3	TSNAXIP1	FKBP14	Cdx4	CECR2	RNF152	ZNF304	UBE2J1	ZNF550	LAMA4	DCAF10
	AKAP12	Fam84b	BTG3	MSL2		DALRD3		CTSC	Pcgf2		STAT6	Desi1	ADAMTS15	Pop7	Slc23a2	LARS2	ZNF614	HNF4A	LRRN2	FHOD1	FKBP15	Gpatch11	PYGO1	LIMD1	ZNF302	FKBP10	SPAG9	ZC3H12D	LIF
	AKAP13	Cybrd1	BTG2	POLDIP2		PRKAB2		KCNAB2	4933427D06Rik		RNH1	Wipi2	ADAMTS17	Sh3bp1	Trdmt1	DDX17	GINS4	USP53	TREML2	FHOD3	UBE2J1	Rgs7bp	FMN1	RNF151	ZNF300	RAB3IP	COG1	P2RX6	IQCJ-SCHIP1
	REL	Adamts10	BTG1	GTDC1		UMPS		FOXH1	Spata22		FBLIM1	A430093F15Rik	ARRB1	Pop5	Setbp1	CDK18	PROK2	MPI	TREML1	ADH7	FKBP10	Tmem136	PAQR3	NUGGC	P2RY8	FAM3B	CHTOP	DGKZ	HDAC10
	GPRC5A	Rev3l	FAHD1	TBR1		TSHZ2		PCYT1A	Zfp213		TIMM8A	Nudcd3	CHMP3	Serbp1	Bbx	LPIN2	DDR2	KLHL42	CDHR1	ADH6	RAB3IP	Tc2n	STOX2	ATOH8	KCNAB3	FBXO11	COG6	TOLLIP	B3GNT5
	SPSB4	Tiparp	SLA2	ABI3BP		TSHZ3		INPP5B	Prcp		NT5M	Aire	ADAMTS18	Eif4g3	Dusp18	LPIN3	ZNF618	ERCC6L2	CNTNAP5	ADH5	FAM3A	Slc45a4	HMGA2	CTF1	STS	FBXO17	COG5	TMEM120B	B3GNT6
	STRIP1	Dync1li2	SRD5A3	SLC40A1		EIF4E1B		DZIP3	Bend4		MET	Preb	GRK1	Eif4g2	Tfb1m	TOB2	DDR1	AIFM2	DKK2	ADH4	FBXO10	Pspc1	MLXIP	MECP2	MMP25	PDPN	RBP1	AVL9	B3GNT7
	SCLT1	Adamts16	HELLS	PITPNM3		HSPA4L		SYK	Dhx33		MAP10	A630007B06Rik	GART	Eif4g1	Dusp15	GJB3	UEVLD	ASCC2	RECK	PKD2	FBXO11	Lrrc1	USO1	PET112	MMP24	GGPS1	CSNK1G1	HAGH	B3GNT2
	NEDD4	Osgep	AKAP17A	PITPNM2		CDK11A		FREM1	Sfi1		MAP1B	Igfbp4	DENND6A	Lgi4	Dusp11	GRIN3A	LRIG3	IL17RD	INSC	PKD1	FBXO17	Ndufaf4	PRTG	LDLR	PASK	PARD6G	KCNN3	STAT3	TSFM
	SMC6	Zcchc4	ZFP36L1	ADAM10		FOXS1		PRSS27	Lrrc55		UNC5B	Igfbp5	CAPN7	A130051J06Rik	Dusp10	KLF6	EIF4EBP2	RNF123	GPRIN1	GJC1	PDPN	Ldlrad3	ADAM28	ZNF579	P2RY6	TRUB1	SMAD2	TATDN2	FNDC5
	BRWD1	Klhdc10	ZFP36L2	ADAM11		KCNQ3		ZNF483	Lrrc58		UNC5C	2610002J02Rik	CNTD2	Lgi1	Dusp13	AASDH	MOGAT2	IL17RA	ROGDI	ZNF138	PARD6G	Prtg	BRWD3	IL2RB	MTERFD2	CNGB3	SERPINB1	BRPF3	B3GNT8
	AREL1	C130026I21Rik	GGA1	ADAM12		PAX5		DUOX1	Lrrc59		UNC5A	Pex11a	ATXN1L	Cyp2b19	Dusp12	KLF8	VAT1L	AGO2	CDHR5	PRKACG	TRUB1	Epb4.1l5	RP11-849H4.2	ZFYVE20	DCAF11	PARD6B	UBR2	RAB4B-EGLN2	ADRA2A
	LONRF2	Fggy	GGA3	ADAM15		FAM203A		DUOX2	Adrbk1		UNC5D	L2hgdh	CTPS2	Col25a1	Myh10	VWC2	EPG5	KDM1B	INSR	PRKACA	PARD6B	Gm9900	PROX1	ZFYVE27	HOXB13	PLA2G6	UBR1	DNASE1	ADRA2B
	KIAA0226	Pogk	GGA2	ADAM17		PTPN9		EPB42	1700030J22Rik		CCP110	Sla2	PGBD1	2610034B18Rik	Pik3r1	SPOCK2	BAG2	SLC36A4	RUNX1T1	NUAK2	PLA2G6	Meox2	RGS17	SLC17A9	TFG	MARCKS	ATP2B2	DGKI	FGFR1
	TNKS1BP1	Megf11	TSNAXIP1	ADAM18		ZNF584		EPB41	Hsd17b7		SPICE1	Mthfs	ZNF385A	Glul	Sgpl1	PCDP1	PTDSS1	HTR5A	HIST2H2BF	PRKACB	MARCKS	Prps2	BRWD1	TPCN2	HVCN1	CREB3L1	CSNK2A2	DAP	DAAM1
	LASP1	2610020H08Rik	FHOD1	ZNF599		ZNF587		PDE4DIP	Col8a2		FRMD6	Tsc1	DEF8	Tmem194b	Optn	NLGN4Y	AGBL4	CD302	ZNF813	PSMB7	SHC4	Fmnl2	VPS35	IL2RG	RND2	ERBB2	ELFN2	RSAD1	DAAM2
	ALG14	Gm10483	FHOD3	CPNE3		RPUSD3		AFF4	Col8a1		PKNOX1	Slc25a24	ZER1	5830462I19Rik	Fate1	ZNF304	UBE4A	MAPK10	ZNF816	PSMB6	ATPAF1	Esyt2	RASGRF2	SLC17A4	RND3	ERBB3	KRAS	ACOT11	CCDC153
	CTD-3088G3.8	Ankrd24	ADH7	CPNE6		ZNF589		AFF3	Csf2rb2		GNAQ	Scara3	PPAPDC1B	Akap13	Tmem59l	SLC24A2	MTRF1L	HPGD	ZNF814	INIP	PEX26	Cftr	VPS26B	SLC17A5	NCL	ATPAF1	BMP7	KCTD20	CXCL2
	TP73	Tmbim6	ADH6	RAB4B-EGLN2		PTPN1		AFF2	Gpnmb		GNAS	2310044G17Rik	ZEB2	Akap10	Dynlt1c	REST	BAG5	NCOR1	KLF13	PSMB3	FPR1	Fnbp1	TACC1	SLC17A7	CTNNBIP1	SHC1	NFAT5	VPS13A	GUK1
	TTC7A	Cnot7	ADH5	GLYAT		NCAPD3		PDPR	Polg		MED13L	Ssx2ip	CBLN1	Zfp882	Dynlt1b	FBN1	KMO	QRSL1	KLF12	PSMB2	FPR2	Ppapdc2	STAT5B	SLC17A1	PPP3CA	PEX26	HEMK1	DAPK1	CCDC157
	NLRC5	Cnot6	ADH4	AAK1		TBC1D30		PNPLA7	Plekho2		PTCD3	C1d	PSMA2	Bspry	Nufip1	MMP25	CIAPIN1	FZD3	KLF11	ZNF136	TMEM109	Chrm2	SLC25A36	SPAG16	PPP3CB	FPR1	PCGF5	KCNJ10	SGK494
	PCDP1	Ankrd29	C4orf6	NDEL1		PTPN6		PNPLA4	Polm		DSCR3	Frrs1l	GRSF1	Tmc6	Gps1	MEX3C	MYO1E	FZD4	EBAG9	LMBR1L	TMEM108	Zic5	TOR4A	SLC17A3	LIF	FPR3	SLC16A10	TNR	TUFT1
	PDE1C	Ankrd28	PKD2	SHANK3		PTPN4		STK40	Dram1		PTCD1	Nop16	GTF2A1L	Tmc7	Pfkfb3	PHF21A	ALG10B	ZNF629	KLF17	SPG7	FOXH1	Dennd6a	LCLAT1	IGLL1	OMA1	CGRRF1	FBXL5	PTGIR	SYT9
	ATP13A4	Cd38	PKD1	SHANK2		GINS2		GFOD1	Mesdc1		GNAL	Efcab14	SLC7A6OS	Tmc3	Pfkfb2	IL17RD	ADAMTS15	OGFOD3	KLF16	MANEA	TMEM104	Appbp2	LMBR1L	TRPV3	MMP23B	TMEM109	EPT1	GGT7	LRRC4B
	COL28A1	Bai3	GJC2	ZDHHC15		GINS1		FRZB	Mesdc2		AGFG2	Sprr2a2	ANAPC7	Snap47	Pfkfb4	KLRK1	ADAMTS14	CACNB2	TFAP2A	TDGF1	SMPDL3B	Gas2l3	C10orf11	CDK5RAP2	HDAC10	TMEM108	FAT3	GPC6	MTCH2
	PCDH20	Ube2j1	GJC1	ZDHHC17		ZNF615		UNC5C	Rtn1		AGFG1	Ccdc88a	UQCR11	Anxa11	Gsdma2	AGO1	ABO	CACNB1	GBE1	RAPSN	GHITM	H1foo	SFMBT1	CDK5RAP3	B3GNT5	TMEM100	CCNF	MOV10L1	FN1
	IVNS1ABP	Gm7293	ZNF138	PCSK9		ZNF614		UNC5D	Rtn3		DPF3	Scara5	DSG2	Ptpn21	Sphkap	MLK4	RASGRF1	REPS1	SLC44A1	RMI2	FKBP1C	Maob	FOXG1	CMTR1	B3GNT6	TMEM107	ZKSCAN5	BICD2	SYT1
	NDUFC2	Cd34	PRKACG	PCSK2		GINS4		UBA6	Cdc6		RPL18A	Ahrr	C2	Tcn2	Camta2	NCLN	CHMP3	ZNF621	SLC44A2	MBL2	FKBP1A	Ugt1a6a	KCTD8	ITCH	B3GNT7	TMEM104	DGKD	REPIN1	SYT2
	APPBP2	Ly9	PRKACA	PCSK1		ZNF616		PDP2	Prr12		SIX1	Plekhm1	ZNF107	Herc3	Camta1	MAP3K13	ADPRH	CDH22	SLC44A3	TCEB3B	SPEG	Prdm15	ZNF248	GNB1	B3GNT1	SMPDL3B	SYT1	SCAP	SYT3
	ADAT1	Armc2	PSMB9	PCSK6		DDR2		SPICE1	A130010J15Rik		KRT4	Plekhm3	ZNF106	Herc2	Gadl1	MAP3K15	KIAA0391	REPS2	ZBTB7A	KCNK9	TIMM8B	Hsd3b2	ARL6	ERC1	B3GNT2	GHITM	ZKSCAN8	DAZAP1	SYT4
	BCAT1	Gan	PRKACB	ZDHHC18		ACAD9		PHF20	Prr11		DACT3	Cacfd1	SLC6A17	Herc6	Mob1a	SCN1A	GART	CDHR5	SLC44A5	KCNK4	NT5M	Cep104	RIPK1	CHMP4B	TSFM	FKBP1C	ZNF562	SBNO1	SYT5
	NRP1	Tmem55b	PSMB7	PCSK5		DDR1		ABCA10	Aebp2		VPS41	Kras	ZNF100	Eddm3b	Mob1b	SLC1A4	MEOX2	CYB5R4	MSI2	KCNK5	PDE4DIP	Iffo1	MPZL3	PGLYRP4	FNDC5	FKBP1A	HGSNAT	ZBTB44	SYT6
	E2F6	Gak	PSMB6	DUSP28		ANAPC15		UBE2H	Prr18		BCAP29	Cdc40	SLC6A14	Rab8b	Slc20a2	GAPT	SLC52A3	GPN2	MSI1	KCNK6	NT5E	Klf7	ADAM12	BAX	ADRA2A	SPEG	RYBP	HSPA14	SYT7
	E2F2	Kcp	PSMB5	HIPK2		CAMKK1		NAA15	Prpf4		SDR42E1	Cdc42	FBXO45	Rab8a	Fstl3	CYP11B1	SLC52A2	PM20D2	UTY	TRAT1	MAP1B	Fam73b	UGT1A8	BAD	ADRA2B	RNH1	FOXK1	RHCG	SYK
	BNC2	Rnf103	ZNF133	HIPK1		EIF4EBP1		UBE2N	BC051019		NMNAT2	Wdr61	FBXO44	Zcchc16	Tm9sf4	SLC1A1	ATXN1L	MAMDC4	SAMHD1	MLH3	UNC5B	Arap3	KIAA1456	BHMT2	FGFR1	FBLIM1	TRIM33	PTPRK	RHO
	EXOC8	Serpinb10	PSMB3	DUSP22		CILP		CDHR1	Shc1		NMNAT1	Mon2	ZNF326	Zcchc14	Mboat1	SLC1A2	CTPS2	RAP2B	RPA1	CRY1	UNC5C	Vipr2	RNGTT	IGSF9	TBCCD1	MET	RPL7	RNF169	RHD
	ACBD3	Gm3453	PSMB2	LEMD3		RBCK1		GRIK3	Shc2		EPB41L1	Trip4	KIAA1456	Btn1a1	Vdr	SLC1A3	DHX58	HELLS	NDUFS1	MLH1	UNC5A	Vipr1	SRCIN1	CAMLG	DAAM1	MAP10	FMN1	RPL32	TASP1
	ANK1	Oprl1	ZNF136	ARHGAP19-SLIT1		HIF1AN		ST8SIA3	Med12l		NAA16	Ubqln2	FBXO40	Zcchc18	Mboat7	TGM1	DEF8	RAP2A	COQ6	KCNK3	UNC5D	Nup62	MBL2	SLC37A2	DAAM2	MAP1B	RASSF4	UNC45B	FUBP3
	ACBD5	Mta3	LMBR1L	NCAN		VAT1L		PTCD3	Pkp4		EPB41L2	9030624J02Rik	FBXO43	Krt27	Tm9sf3	TGM2	GMFB	ESRRB	COQ2	TRIML2	CCP110	Fndc3b	UBASH3A	SLC37A3	PSRC1	UNC5C	H6PD	CREB3L3	COLQ
	FUT9	Nfic	HDHD3	NAPG		EPG5		ST8SIA1	Pkp3		EPB41L5	Ubqln1	SRI	Gm12185	Blcap	38412	PPAPDC1B	SIAH3	ZRANB1	GLTP	IMMP1L	Ift80	ZBTB40	CDK18	SGK494	UNC5A	DEK	GRIN2A	SCHIP1
	TMC4	Nfib	TALDO1	ESPL1		PTDSS1		UBE2Z	Pkp1		ACSS3	Mlh3	ZNF329	Zfyve9	Cadm2	36951	PSMA2	TRIM37	ZRANB3	NACC2	SPICE1	1810030O07Rik	MTDH	SLC37A1	TUFT1	UNC5D	DPPA4	GNA12	FAM189A2
	GHR	Nfia	PPARGC1B	NAPB		LAT2		RPAIN	Ros1		ACSS2	Ubqln4	FOSL2	Zbed3	Cadm3	IKBKG	AKAP8L	ZFP36L2	ZRANB2	ACOT11	FRMD6	Impact	AVL9	GFI1B	DZIP3	MAP1S	CTIF	DGCR14	NBL1
	PTK2B	Ehd4	TDGF1	YAF2		USP51		AGFG2	Mical2		ACSS1	Ltn1	MSH5	Col26a1	Srcin1	IKBKE	RBKS	GGA1	PLCXD3	NACC1	PKNOX1	Cnnm1	CPNE3	MYOD1	SYT8	CCP110	DDX4	AMER1	CNTROB
	TNRC6B	Ncan	RAPSN	LARP1		MTRF1L		MB21D1	Dio2		KIDINS220	Gtf2a1	SORD	Sort1	Cadm1	FOXI1	SLC7A6OS	EVA1A	PCDHGB3	VPS13A	PKNOX2	Aftph	ESCO2	PMPCA	SYT9	FRMD5	NCKAP5	RGPD6	ANGPT2
	OSBPL3	Ehd2	RMI2	LARP4		BAG5		DPF1	Xpr1		PLEKHM1	Otub1	PRKAA1	Gm3278	Cep128	FOXI2	CHST7	AMFR	PCDHGB2	SH3KBP1	GNAQ	Slc22a6	PLCXD3	TOB2	MTCH2	FRMD6	NCKAP1	ZNF286A	ANGPT4
	DAB2	Slc6a2	MBL2	LARP7		KMO		FRMD5	Wdr66		PLEKHM2	Nlrp6	CS	Dnaja2	Eif3j1	CLSTN2	DSG2	MLXIP	PCDHGB1	VPS13B	MEF2BNB-MEF2B	Cnnm2	PALM2	CDK12	FN1	PKNOX1	NR1I3	SDHD	PALM3
	ADAMTS5	Atg16l1	TCEB3B	EXOC6		CIAPIN1		LMBR1L	Vps72		GMEB2	Elavl1	RAP1GAP2	Kif14	Cep120	B3GNT4	SLC6A11	ZNF518B	BOK	GATAD2B	MED13L	Synj1	PXK	CDK10	SYT1	PKNOX2	CHD5	TBC1D10A	PALM2
	ADAMTS6	Lrrtm2	KCNK9	COL15A1		MYO1E		THSD7A	Acox1		GMEB1	Nlrp3	MR1	Dnaja1	Crybg3	EIF3G	DSG1	G6PC2	PCDHGB7	PPAN-P2RY11	PTCD2	Synj2	DGKH	CDK16	SYT2	GNAQ	NEBL		MAGEA2B
	ADAMTS2	Gm9947	KCNK4	ZNF175		MYO1D		RBM8A	Ergic2		SLC43A2	Elavl3	KCNJ3	Dnaja4	Zfp560	MTMR9	C7	PROX1	PCDHGB6	SCAF11	PTCD3	Gad1	NKTR	CDK17	SYT3	GNAS	LRRK2		MARC2
	CCSER2	Ist1	KCNK5	DDX42		MYO1C		CTDNEP1	Ergic1		SLC43A1	Maf	KCNJ2	Gm6890	Gm9776	TMEM104	ZNF100	ZNF488	ATP9A	NUP160	DSCR3	Gad2	ZNF552	SULF1	SYT4	MED13L	ASXL3		ICMT
	CDH8	Ttyh1	KCNK6	PTER		MYO1A		RHBG	Derl2		CNTNAP1	Cyb5b	SFRP1	Wdr26	Plk1	NABP2	SLC6A15	B3GALNT2	PCDHGB4	ELTD1	PTCD1	Xrcc4	DOK5	CDK15	SYT5	PTCD2	ASXL2		ATP6V0A1
	CBFB	Gatsl2	TRAT1	DDX46		MSRB2		PDE3A	Pnmal2		VHL	Tigit	TRAFD1	Wdr25	Cdc42ep2	MTMR1	SLC6A14	ADH5	BOC	CRYM	GNAL	Fam65b	ZBTB44	GPR126	SYT6	PTCD3	HAUS2		ATP6V0A2
	MKLN1	Slc35a3	MLH3	PTEN		TCTN1		GPR82	Fry		WNT3	Pacsin1	KCNJ6	Alkbh1	Plk3	NABP1	FBXO45	ADH4	RREB1	TMEM165	HLTF	Srrm4	LDHA	ST5	SYT7	PTCD1	CAP1		KRT77
	CDH1	Abl1	KCNK1	EIF5A2		C15orf38		NMNAT1	Clic4		WNT2	Pacsin2	EIF2AK1	Smim3	Plk2	EPHA4	ITGAX	ZNF480	DENND2A	FOXN4	AGFG2	Cyp4f40	PAK1	GPR124	SYK	GNAL	UBE3D		ATM
	CDH5	Atxn7	MLH1	LGR4		ADAMTS13		MLTK	Clic5		CNTNAP3	Kcnk18	EIF2AK2	Acer3	Cdc42ep4	TSC22D2	ZNF326	TACC1	PPT2	FOXN1	AGFG1	Pde4d	ICK	NEO1	RHO	HLTF	GUCY1A2		SMPD4
	CDH6	Nfix	KCNK3	ELAVL1		PTK2		NDUFA3	Gabarap		WNT4	Dnajc5	TDG	Smim1	Sptbn2	HRK	COL4A3BP	PKD1	INPP4B	FOXN2	DPF2	Cap1	KCNJ12	GZF1	RHD	AGFG2	ATP10A		ATR
	REV3L	Fbxl20	TRIML2	ELAVL2		ADAMTS15		COMT	Zscan29		TREML2	Kcnk15	EIF2AK4	Igf1	Dck	TUFT1	FBXO40	FEM1B	WHSC1L1	REPIN1	DPF3	Ugt1a7c	PABPN1	GPR123	TASP1	AGFG1	CENPP		HAAO
	SSH2	Atxn3	GLTP	ELAVL3		ADAMTS14		MAST4	Zscan26		PPP1R15B	Dnajc1	AGPAT6	Smim7	Mat1a	KIAA1161	DDIT4L	GJC1	MICAL3	EIF3K	RPL18A	Srsf10	TRAF3	ATP6V1B1	COLQ	DPF3	TSC1		ACOXL
	PAFAH1B2	Atxn1	NACC2	LSM14A		LDB3		GPR63	Zfp74		BLMH	Dnajc2	AGPAT4	Smim6	Rsad2	OSBPL10	SRI	ACKR4	PHC1	XYLB	MR1	Agtpbp1	TMEM106B	ATP6V1B2	SCHIP1	DPF1	ZBTB34		BRIP1
	SLC41A1	D19Bwg1357e	ACOT11	UBE2D2		CHMP3		GPR61	Zscan22		ST8SIA6	Dnajc3	AGPAT3	Smim5	Krtap19-1	SYT9	ZNF329	NUAK2	PHC3	PMVK	FST	Zfp60	HOOK3	NOS1AP	SPZ1	RPL18A	ZBTB37		PDE11A
	PYCRL	Zfp292	NACC1	UBE2D3		ADAMTS18		TNFRSF1B	Lmf1		MOGS	Gpn1	SREK1	Rad21	Rpe	MTCH2	MSH5	STAMBPL1	GPR107	PLBD2	KRT4	9130023H24Rik	ORC4	PIP5KL1	HFE	SIX1	NHP2L1		TTC28
	SFN	Plscr4	VPS13A	DPYSL5		ADPRH		IL18	Dus3l		CNTNAP4	Zc2hc1a	COL1A1	Apon	Atp7b	SLC2A8	SORD	TMEM237	ZNF362	GRIN2B	CEND1	Zfp84	ORC2	CTSD	CNTROB	DACT1	LSAMP		TTC26
	CYLD	B930041F14Rik	SH3KBP1	EDNRA		CYBRD1		TBL1XR1	Zfp687		RECK	Myb	PLEKHG1	Smim9	Sh2d1b2	SYT1	RPS6KA3	MRTO4	ZNF367	GRIN2C	DACT2	Clip1	ACAP2	ZNF304	ANGPT2	DACT3	PIKFYVE		DOT1L
	WNT7A	Plscr3	VPS13B	EDNRB		CD79B		GSTM5	Tmco1		CDHR3	Scn10a	ASAP1	Entpd5	Pdlim5	TIAL1	EXPH5	HIVEP1	ZNF366	GNA14	VPS41	Zfp81	MAP7D3	P2RY8	ANGPT1	VPS41	MRPL44		PATL1
	ERAP2	Slc6a5	GATAD2B	DNAI2		RPS9		IL16	Srebf2		CDHR5	Noto	AGPAT9	Entpd4	Pdlim7	DIXDC1	RRM1	ZNF136	MGMT	GRIN2A	BCAP29	Snd1	AAK1	MMP28	PALM2	BCAP29	LMX1A		CARS
	GHRHR	Tirap	PPAN-P2RY11	TMEM127		DENND6A		DTX4	Zmat3		INSR	Pxdn	ASAP3	Recql	Pdlim1	PLAGL1	CS	PFKFB2	TRNP1	GNA12	ECT2L	B020004C17Rik	BMP8B	STS	MAGEA2B	ECT2L	RNF40		U2SURP
	NGB	Eml6	SCAF11	FOXJ3		CSDC2		GNS	Zmat2		RUNX1T1	Daam2	TMPO	D330045A20Rik	Tktl2	MESDC2	GALM	LMBR1L	H2AFV	GNA13	SDR42E2	Ctps2	USP14	MMP25	ICMT	SDR42E2	ANKRD27		IL6R
	HDX	Zfp87	NUP160	FRAS1		PDE7A		CDHR3	Zmat5		ZNF813	Pcif1	CAMK1D	Vat1l	Bzrap1	CCL1	CP	ZNF317	RNF8	GRIN2D	NMNAT2	Sel1l	TNFSF8	MMP24	FCF1	SDR42E1	HCAR1		NPY2R
	CNTN6	Eml4	ELTD1	TMEM123		CNTD2		PTCD2	Zmat4		SPTBN4	Zfp58	ATAD1	Trim30a	Ppfibp1	NFATC4	RAP1GAP2	AZIN1	RNF7	GNA11	CNPY3	Klhl32	SSBP2	PASK	ATP6V0A1	NMNAT2	DCUN1D3		ENO3
	ZNF169	Igsf3	CRYM	STX16		SLC52A2		JARID2	Ube2v1		SPTBN2	Baiap2l2	ZBTB25	Trim30b	Ppfibp2	FAM73B	KCNJ3	CAB39	RNF2	CLDN19	NMNAT1	Gtf2ird2	YOD1	P2RY6	ATP6V0A2	NMNAT1	DAG1		ENO4
	SAP30L	Afg3l1	TMEM165	TMEM129		ATXN1L		EIF5	BC030500		SPTBN1	Cd177	PEX19	Agbl4	Hsf2bp	BCKDK	ZNF507	CKMT1B	RFX6	NOL8	LEKR1	Mfap3l	RASA1	MTERFD2	GPR98	EPB41L1	SERAC1		CARF
	PLA2G12A	Csnk1d	FOXN4	PAXIP1		CTPS2		EIF6	Ankrd44		ZNF814	Plp1	FOXO1	Agbl3	Gpaa1	CCAR1	SFRP1	P2RX1	H2AFJ	TAP1	EPB41L1	Mccc1	BICD1	DCAF11	KRT77	PPCDC	EIF4E		NPAT
	CSRNP2	Oxsr1	FOXN1	PREPL		RAB11FIP1		CDHR5	Pom121		KLF13	Gtf2i	METTL21A	Agbl2	Fopnl	AP2B1	KCNJ6	P2RX4	NCAPG2	TAP2	EPB41L5	Tcam1	TRNT1	HOXB13	KRT76	EPB41L2	SLC5A3		CNOT6L
	ZNF765	Zfp111	FOXN2	SULT4A1		ZNF385A		AEBP1	Ankrd40		KLF12	Luc7l3	LRRC23	Agbl1	Ski	CNKSR2	KCNJ5	P2RX7	ZNF844	PRKAR1B	ACSS3	Gins2	NFIB	HVCN1	ATM	EPB41L5	ATP1B3		LLGL2
	TNKS2	Runx1t1	REPIN1	RP11-480I12.4		DEF8		ZNF813	Mef2c		KLF11	Luc7l2	KIAA1033	Ccser2	Rmdn3	GFER	G2E3	P2RX6	ZNF845	MFGE8	ACSS1	Pilrb2	SEC22A	RND1	SMPD4	ACSS3	IVD		ACOX2
	ZNF24	Lyn	EIF3K	SLC35B1		ZER1		ANKRD17	Mef2b		CLPB	Jakmip3	PEX10	Kcng1	Ddr2	RBBP5	EIF2AK1	KCNK9	PPP1R26	IL6ST	KIDINS220	Rad1	TAB3	RND2	SMPD1	ACSS2	OLFML2A		SLC22A15
	DNAH3	Ms4a4d	XYLB	SLC35B2		PPAPDC1B		SPTBN4	Krt7		KLF17	BC005764	LPGAT1	Ccser1	Mmgt1	TULP3	EIF2AK2	BCL2L13	PPP1R27	SBF1	PLEKHM1	Arhgap24	RPL37	RND3	ADAM33	ACSS1	MMAB		SLC22A12
	NASP	Cd3d	COL14A1	SLC35B4		GARS		SPTBN2	Mef2d		KLF14	Nbea	PEX14	Kcng4	Mmgt2	ZBTB8A	TDG	MGEA5	CLTC	SBF2	PLEKHM2	Arhgap29	ZNF605	CTNNBIP1	ACOXL	KIDINS220	ABCG5		SLC22A13
	SEMA5B	Gjd2	PLBD2	FBXO32		PSMA2		ANKRD11	Cyb561d1		TFAP2A	Ncmap	ALDH1A3	Bcl7b	Card10	TULP4	EIF2AK4	KCNK3	CLTB	DBN1	PLEKHM3	Cidec	C1QTNF7	PPP3CA	BRIP1	PLEKHM1	MAP7D2		SLC22A11
	SEMA5A	Pfpl	GRIN2B	DHCR24		ARPP19		KLF13	Btbd3		RBMY1B	Krr1	PRICKLE2	Stard9	Pcsk7	CNTROB	TAPBP	ZNF557	ADRBK2	ACTG1	VPS4B	Cyp3a13	GRIN2B	LIF	PDE11A	NAA15	SLC25A48		NSMCE2
	HS6ST1	Ydjc	GRIN2A	HLA-ABC		SLC6A19		CBR1	Cluh		TFAP2E	Ereg	HIST4H4	Bcl7a	Pcsk4	DISC1	AGPAT6	STPG1	EPM2A	OGDH	GMEB2	Kmt2c	ZBTB41	OMA1	ITGBL1	GMEB2	CDC23		OBSCN
	LUZP1	Mapk1ip1l	GNA12	MBOAT2		PDE7B		TMEM33	Rnf167		RBMY1E	Ankrd63	RPL29	Stard3	Pcsk5	NID1	AGPAT5	ZNF555	ISCA1	ADD1	GMEB1	Slc39a3	CDH11	LRRC41	ATP5A1	GMEB1	RBPMS		PTK2
	SMAD4	Rd3	GNA13	MBOAT7		SLC7A6OS		DPP8	Rnf165		RBMY1D	Jmy	RPL28	Srp19	Sptlc2	CEACAM6	AGPAT4	TRIML2	ISCA2	CDC73	SLC43A2	Zfp329	G3BP1	MMP23B	TTC28	SLC43A3	KDM5A		PTK7
	FOXE1	Kif9	GRIN2D	SPSB2		MAN1B1		NT5C1B	Rabgap1l		GBE1	Zfp334	CATSPER4	Ifitm10	Sptlc3	TUBD1	AGPAT3	RSAD1	LMX1B	C11orf30	DCAF13	Ankrd13a	MIEF1	HDAC10	TTC26	SLC43A2	ELOVL7		PTK6
	SPRY3	Txlng	GNA11	SPSB1		C2		DPP3	Eaf1		PCNA	Zfp335	NAP1L1	Stard7	Sptlc1	PPP1R14D	WAPAL	SULT1A4	PRKRIR	OLIG3	TAGAP	Zfp324	MYOZ2	B3GNT4	DOT1L	DFNA5	AR		RABGAP1
	GPBP1	Zfp82	SCIN	SLC25A53		ZNF107		SLC44A1	N4bp2l2		SLC44A1	Foxe1	CALCOCO2	Stard5	Tardbp	SLC46A1	COL1A1	ACOT13	ACTR8	WEE2	RRP36	Habp2	ATF3	B3GNT6	PATL1	DCAF12	BTBD9		PRKAA2
	SPRY4	U2surp	NOL8	CDC34		DSG1		CEP63	Rad51c		ZBTB7A	Prima1	CATSPER2	Antxr1	Zzz3	FARP2	LTBP2	VPS13A	BAIAP3	WEE1	WNT3	Mapk8ip3		B3GNT7	UBE3C	WNT2	HECW2		PRKAA1
	SAMD4A	Pkib	TAP2	FICD		ZNF101		MSI2	Dnpep		SLC44A5	Rnf141	SLC16A14	Antxr2	Rab22a	PALM2	KIAA1217	VPS13B	BAIAP2	OLIG1	WNT2	Dmtf1		B3GNT1	U2SURP	FIZ1	IPO9		RCSD1
	MPLKIP	Nudt5	PRKAR1B	BRWD3		C6		PCNP	Erc1		MSI2	Rnf145	ANKRD30B	Pdik1l	2810004N23Rik	C11orf1	TRNT1	TRAF1	ACTR3	DAZL	CNTNAP3	Mcph1		B3GNT3	IL6R	RIPK3	RNF125		MCL1
	CDKL3	1810026J23Rik	MFGE8	BRWD1		METRN		MCM2	Zfp236		MSI1	Rnf146	LPCAT3	Fam60a	Cdk2ap2	ICMT	ASAP1	TRAF3	MALSU1	DAZ3	WNT4	Vat1		TSFM	ENO1	WNT4	IL17RD		SORBS1
	USF1	Zfand3	IL6ST	LONRF3		ZSCAN29		ZDHHC22	Stpg2		PCNP	Slco3a1	LPCAT1	Cdk5rap2	Rps15a	TBC1D30	DPY19L2	PGRMC2	CLUAP1	DAZ2	TREML2	Tsc22d3		GPATCH2	NPY2R	TREML2	MINOS1		SORBS3
	TBX18	Ubxn4	SBF1	LONRF2		FBXO45		DUSP11	Katnal1		UTY	Gpr133	ARHGEF33	Cdk5rap3	Pdk1	SARDH	PLD1	KLB	VAX1	DAZ1	CNTNAP2	Tsc22d2		B3GNT8	ENO4	TREML1	TNFRSF11A		SCARA3
	CADM2	Lrtm1	SBF2	TCFL5		KIF16B		LCOR	Katnal2		SAMHD1	Chmp4b	PLD3	Pbx4	Pdk4	ATP6V0A2	OCRL	KBTBD6	PDE3A	TAS2R19	BLMH	Lca5		FNDC1	CELF6	BLMH	SULT1B1		ATG16L1
	CELF5	Eml5	ACTG1	IRAK3		ZNF326		POGZ	Hal		RPA1	1810041L15Rik	PLAG1	Cdk5rap1	Dsg2	DEPDC5	TMPO	HOOK3	FBF1	DAZ4	CDHR1	Dnd1		ADRA2B	CARF	CDHR1	GRPEL2		ATG16L2
	FGD4	AW551984	OGDH	APBA1		SRF		NDUFS1	Alg2		NDUFS1	Ptchd4	EYA3	Pbx2	Rprd2	VPS53	AMOTL1	NUP160	IL10RA	SRFBP1	CNTNAP5	Dennd1b		ADRA2C	TAOK1	MOGS	TOMM40L		ARHGDIA
	FGD6	Ddi2	ADD1	APBA2		ZNF320		PRUNE2	Alg3		C1S	Ptchd2	SLC35B4	Fam126a	Grpel1	PCDH19	HDAC9	ZNF793	CNR1	BCAT2	DKK2	Icmt		CTSW	TAOK3	RECK	SORCS1		NANP
	MACC1	Adra1a	CDC73	CTD-3088G3.8		SF3B1		SECISBP2	Alg5		ILF3	Tfpi	PIGA	Fam126b	Grpel2	CACNB1	ATAD1	TMPRSS4	CNR2	BCAT1	ST8SIA4	Faf2		TEX28	CNOT6L	INSC	CLDN18		NANS
	GNB1	Ttpal	C11orf31	MORC3		SRI		NDUFS7	Dsg1b		ZRANB1	Tbc1d12	CALHM1	Pbx1	Pom121l2	ATM	RBM24	ELTD1	GNL3L	AAED1	ST8SIA3	Lpp		TBCCD1	LLGL2	TYRP1	RPL35A		C3orf38
	AGAP1	Doc2b	C11orf30	TXNL4B		TP53INP1		C1S	Hif1an		ZRANB3	Tbc1d13	FLOT2	Dock8	6030458C11Rik	SCYL3	ECM2	GTF2H5	POLDIP3	MACROD2	CDHR5	Pvrl3		DAAM1	LLGL1	ST8SIA3	MAPK14		USH1G
	GXYLT1	Fam19a2	OLIG3	CCNA2		MSH5		AGFG1	Slc30a9		PLCXD3	Tbc1d16	CALCRL	Dock9	Fgd4	SMPD4	HAPLN4	RABEP1	RAPGEFL1	NEUROG1	INSR	Slc12a6		DAAM2	ACOX2	ROGDI	CCNG2		MATN1
	CNNM2	Fam19a3	WEE2	ATP13A3		SORD		HEPACAM	Slc30a7		FAM132B	Tbc1d14	PIEZO2	Dock2	Slc13a4	STXBP2	LOR	CYGB	GTDC1	AKAP5	RUNX1T1	Gls		XAF1	ACOX3	ST8SIA2	ALG9		SPECC1L-ADORA2A
	STX7	Filip1l	WEE1	ATP13A4		LDB1		ZRANB1	Slc30a2		PCDHGB3	Fam102b	PIEZO1	Dock3	Meis2	ATR	FOXO1	TMEM165	HHEX	AKAP6	HIST2H2BE	Fem1c		GUK1	SLC22A15	INSR	MAPK10		MATN4
	SLAMF8	Hr	DAZL	SKA1		RPS6KA3		ZRANB3	9330101J02Rik		PCDHGB2	Dlg2	PIGK	Dock1	Meis1	ADAM33	LRRC23	RTF1	COPS4	AKAP7	ZNF813	Acan		YIF1A	SLC22A11	RUNX1T1	ABL1		TANC1
	SRXN1	Cpeb4	DAZ3	SKA2		EXPH5		ZRANB2	Msi2		MUC20	Supt7l	DNTTIP2	Shoc2	Prkrir	RP11-287D1.3	KIAA1033	RP11-894J14.5	ANKS1A	DBNL	SPTBN4	Lsm11		TUFT1	CELF5	ZNF813	NPLOC4		TANC2
	SLAMF1	Rpa1	DAZ2	COL28A1		MZF1		MUC21	Msi1		PCDHGB7	A1cf	PIGN	Dock5	1700021K19Rik	BRIP1	FMR1	ALDH1B1	PITPNM3	AKAP1	ZNF816	Ctu2		SYT8	OBSCN	SPTBN4	ABL2		CES3
	SLC4A10	Xkr8	DAZ1	PRKRA		CS		ATP9B	Brpf3		ATP9B	Fastkd2	TMEM194A	Lpcat2	Ankrd33b	PDE11A	FNDC3A	DENND1B	ZIM3	AKAP2	SPTBN1	Unc13a		SYT9	PTK2	ZNF816	PAQR8		EBF4
	SLC5A3	Cpeb3	DAZ4	ADAT1		C1RL		KIFAP3	Slc16a14		ATP9A	Odf4	ATP5G3	Lpcat3	Ces1g	INF2	LOX	ABCC12	ZNF594	PPIL1	ZNF814	Nus1		LRRC4B	PTK7	SPTBN1	LMBR1		KBTBD13
	GTF2A1	Cpeb2	TAS2R14	ADAT2		RAP1GAP2		RREB1	Slc16a11		PCDHGB4	Cdx1	PIGT	Lpcat1	Hif3a	PVR	LPGAT1	FOXN1	ADAM10	KLK8	KLF13	Cab39l		MTCH2	PTK6	ZNF814	RAB8B		EBF2
	UBN1	Anks1b	BCAT2	TTBK2		MR1		ZNF140	Slc16a10		BOC	Cdx2	PIGW	Milr1	Fgd3	SKP2	PEX14	FOXN2	ADAM11	EIF2D	KLF12	Nfat5		MTCH1	RABGAP1	KLF13	TBC1D9		EBF1
	ARHGAP40	Lyrm7	BCAT1	TTBK1		PLEKHG3		MUM1	Slc16a13		RREB1	6330403A02Rik	PIGX	Gm6034	Ptgr2	SKP1	ALDH1A2	REPIN1	ADAM12	AKAP8	KLF11	Lrpap1		SYT2	PRKAA2	KLF12	FZD3		HBA1
	EVC2	Lifr	LSM11	SOX21		LGALS4		CCDC88A	Erbb4		DENND2A	Myocd	CATSPERG	Asb10	Golga1	DNAJB1	GCNT4	SPIB	ADAM15	AKAP9	EBAG9	Msh3		SYT3	PRKAA1	KLF11	MPZL3		LMNA
	ZBTB4	Lyrm4	TMEM9B	E2F6		TCAP		PPT2	Hipk2		GAGE1	Itgb2l	FABP7	Asb11	Golga2	FANCG	PRICKLE2	DIS3	ADAM17	EIF2A	KLF17	Msh5		SYT4	CELF4	KLF10	FZD6		BDH2
	TXLNG	Kansl3	AAED1	E2F3		KCNJ2		INPP4B	Hipk1		PPT1	Ube2cbp	CATSPERB	Tfr2	Grlf1	CFLAR	PRKX	RPL38	ADAM18	ABI1	KLF15	Otog		SYT5	MCL1	KLF17	CAST		ENDOV
	NR4A3	Lyrm9	MACROD2	E2F2		KCNJ1		INPP4A	Clcn1		PPT2	Mmab	ELAC1	Asb13	Zfr	SDR9C7	RPL28	TAB3	ADAM19	PPIP5K1	KLF14	Trps1		SYT6	SORBS1	KLF15	CACNB3		ENDOU
	HAO1	Zfp184	ZBTB33	E2F1		NUP50		DSC1	Lsm6		INPP4B	Draxin	SERPINB9	Asb14	Rtdr1	FAM105B	GCNT3	RPL37	ZNF599	PSTK	TFAP2A	Rnf144a		SYT7	GAL3ST3	KLF14	TIAM1		BDH1
	COL24A1	Ebna1bp2	AKAP5	ZNFX1		KCNJ6		TP53AIP1	Lsm1		WHSC1L1	Rgs7bp	RP11-176H8.1	Asb15	6530409C15Rik	TTC28	MMP15	TAB1	CPNE3	TUBE1	RBMY1B	Olfr1508		SYK	SORBS2	TFAP2A	ZNF621		DDX23
	ABI2	Slc4a7	AKAP6	C6orf89		KCNJ5		PHC1	Zmynd11		MICAL2	Stab2	PPP1CB	Asb16	Cisd2	FANCA	RPL24	HOXC11	CPNE1	PHPT1	TFAP2B	Bend4		RHO	GAL3ST4	TFAP2C	CNKSR3		DDX21
	FIBP	C2cd3	AKAP7	PPP1R13B		NUP54		PHC3	Mon1b		MICAL3	Slc45a4	RAD54B	Asb17	Stxbp1	DIDO1	CALCOCO2	PCDH7	HS3ST3A1	SPATA13	RBMY1E	Anxa5		MEP1A	SCARA3	TFAP2B	ZNF623		IGDCC3
	DRP2	Mphosph9	DBNL	ACBD5		TSTA3		ZNF784	Tpx2		PHC1	Igdcc3	RHPN2	Asb18	Pcdhb18	KDELC2	PARD6B	GRIN2B	AAK1	NFU1	RBMY1D	Ppp1r3b		NCSTN	SCARA5	TFAP2E	ALG2		ZNF157
	POU2F1	Amotl2	AKAP1	MON2		KCNJ9		GOT2	H2-Q6		PHC3	Igdcc4	TBX1	Tor1b	Fam49a	COL25A1	RPL23	RSU1	GDE1	RRP1B	GBE1	Ppp1r3a		SLC9A3R2	ATG16L1	GBE1	MAPK1		ZNF154
	BPTF	Lmbr1l	AKAP2	MYF6		EIF2AK2		HNRNPD	Hist2h2be		GPR107	Zranb1	CCDC171	Mob2	Mff	FRK	SLC16A14	GRIN2A	SNRPF	NOVA1	SLC44A1	Rgl1		FAM189A2	ATG16L2	SLC44A1	GTDC1		GULP1
	SLCO1A2	Nisch	42248	TLN2		TDG		DDX3X	Sac3d1		TRMT10C	Vldlr	MPPED2	Ccdc55	Fam49b	U2SURP	ANKRD30B	GNA12	SHANK2	VAT1L	SLC44A3	Dars2		NBL1	EOMES	SLC44A3	DUSP5		HLA-DMB
	PCCB	Fam20c	EIF2D	IZUMO1		ATCAY		TH	Lpxn		ZNF362	Zranb2	SRRM2	Tlr13	1700019D03Rik	IL6R	LPCAT2	GNA13	SNRPE	KRR1	SLC44A5	Zc3h14		CNTROB	ARHGDIA	ZBTB7A	FGF12		TSNAX
	NDUFB5	Mrpl12	AKAP8	PYCR1		EVX2		VWA2	Fam196b		ZNF367	Gm9696	OAZ2	4921501E09Rik	Swt1	ELMOD1	LPCAT3	MIEF2	RGS9BP	TMEM132D	ZBTB7B	Gramd1c		ANGPT2	NANP	SLC44A5	DUSP7		ZNF93
	PODXL	Hormad1	TPI1	CTBS		EMC4		H2AFV	Dnajc27		ZNF366	9930013L23Rik	SRRM4	Phxr4	Med13	ZNF800	LPCAT1	ATF7	ZDHHC15	TMEM132A	MSI2	Gramd1b		ANGPT4	C3orf38	MSI2	TMEM30B		SAC3D1
	PKDCC	Banf1	EIF2A	WNT10B		AGPAT6		ROBO1	Dnajc25		H2AFV	Efr3b	PDK1	Rnf25	Med14	TAOK1	EYA4	ATF6	ZDHHC17	PEG10	PCNP	Smarca5		PALM3	USH1G	PCNP	HELLS		FLVCR1
	CAPRIN2	Bambi	ABI1	GNG11		AGPAT5		ZADH2	Bcmo1		H2AFY	Fnbp1	GOLGA3	Rnf24	Med15	KNSTRN	SPINK5	ZNF286A	PCSK9	TMEM132B	UTY	Atf2		PALM2	MATN1	UTY	CECR2		FKBP15
	CCNT1	Pdxk	PPIP5K1	GNG12		AGPAT4		HUNK	Apobec3		RNF8	Zfpm2	RDH10	Rnf26	Med16	CNOT6L	BLOC1S1	SHARPIN	PRKAG3	OVGP1	SAMHD1	Bace1		ICMT	SPECC1L-ADORA2A	PACRG	HHEX		RAET1E
	CCNT2	Naa30	CYP26A1	URB1		AGPAT3		RYBP	Mtmr3		RNF4	Csmd3	PDK4	Ldlrap1	Med17	LLGL2	PLAG1	NOL8	PCSK1	STRN	TENC1	Fbxl3		FCF1	MATN3	RPA1	SREK1IP1		UBE2J1
	TPD52	Rpgrip1l	PSTK	IL36G		AGPAT2		SLC7A8	Mtmr2		RNF5	Csmd1	FAM26E	Zfp316	Gm10855	LRRFIP1	MID1IP1	SMARCC2	ZDHHC18	KLHL31	NDUFS1	Fbxl2		RP11-512M8.5	MATN2	C1D	PYGO1		FKBP10
	IL12RB2	Elf1	TUBE1	NT5C1B		ASAP1		NFKBIB	Mtmr1		RNF2	Rbbp9	LNPEP	Ifnlr1	Med19	ACOX1	FBXO31	SLC2A3	PCSK5	CETN3	NDUFS7	Zadh2		ATP6V0A1	TANC1	NDUFS1	PYGO2		RAB3IP
	CLINT1	Star	PHPT1	HPCAL1		AGPAT9		PHF21A	Man1a		H2AFJ	Hpcal4	WBP2	Hsd17b11	Mamdc2	TRAPPC6A	PIGA	TAP2	DUSP28	CETN2	C1S	Erg		ATP6V0A2	TANC2	NDUFS6	TBL1XR1		FAM3A
	BRCA1	Yipf5	SPATA13	HPCAL4		ASAP3		NOX5	Carf		ZNF844	Uox	ATXN1	Foxk2	Ero1l	CDK2	FLOT2	MNT	HIPK2	NAIF1	COQ4	Cmtm6		GPR98	CES3	NDUFS7	PCMT1		FBXO10
	AQP7	Elf4	NFU1	LIPI		OCRL		PGS1	Apba1		RHBDL3	Ciapin1	DEDD2	Foxk1	Phkg2	CDK6	CALCRL	FLVCR1	HIPK1	LTC4S	COQ6	Hmmr		GPR97	CES2	ILF3	HMGA2		FAM3C
	AQP4	Tmem132c	RRP1B	LIPH		HPS3		TMEM110	Myrf		CLTC	Rbbp5	SEC61A1	Phlda1	Ece2	SGSH	PIGH	IL6ST	DUSP22	PCLO	UFD1L	Ran		GUCA1B	EBF3	ZRANB1	SBNO1		FAM3D
	WNK1	Klf16	NOVA1	DFFA		CAMK1D		ADRBK2	Otop1		CLTB	Hsd3b7	COL6A6	Zfp319	Ece1	LPAR2	PIEZO2	FRRS1L	LEMD3	DIO1	ILF3	Carm1		KRT77	EBF2	ZRANB3	PARVB		RAET1L
	USP38	Aptx	DNAH11	DFFB		PLAUR		AMER2	Scarf1		NGLY1	Hsd3b2	FXYD6	Prr14l	Vps13d	OBSCN	FBXO33	CDC7	DUSP27	DIO2	ZRANB1	Cpsf6		KRT76	EBF1	PLCXD3	GGA2		PDPN
	USP31	Wnt3	HSP90B1	SEC24D		RBM24		UBE3A	Acss2		ADRBK1	Cep104	TM2D1	Trp63	Soga1	PTK6	PIGM	KIAA0319	NCAN	DIO3	ZRANB3	Marc1		KRT71	KDM8	FAM132B	FER		GGPS1
	ADCY4	Ppt1	VAT1L	REV3L		PNPT1		UBE3D	Dsc2		ADRBK2	2700050L05Rik	FXYD5	Rnf128	Rptor	GRSF1	MRPS2	BLOC1S6	GPATCH2	CCL23	ZRANB2	Dram2		ATM	UCP3	CHMP2B	GOLM1		PARD6G
	MRRF	Wnt1	KRR1	SEC24A		PEX19		MED12L	Car7		NMD3	Iffo1	KLK10	Marveld1	Fcer2a	RABGAP1	PIGP	SMG7	ESPL1	CCL22	SVEP1	A830010M20Rik		KRT79	ENDOV	MUC20	DTNA		TRUB1
	PLD2	Mrps26	TMEM132D	RNF19A		FOXO1		PRSS33	Cybb		HEPHL1	Iffo2	ARCN1	Rnf125	Alpl	SYNRG	PIGQ	DLG2	NAPB	SPATA19	FAM132B	Gpr149		SMPD4	FFAR4	ATP9B	BBS4		BCLAF1
	RNF187	Unc80	TMEM132A	MRPL42		CD28		TFE3	Crtc3		EPM2A	Tob2	ATG2A	Rnf123	C2cd2l	SF3B1	ATP5G3	SMG1	YAF2	ALPK1	PCDHGB3	Rc3h1		ATR	BDH1	ATP9A	METTL8		PLA2G6
	ZBTB21	Syde1	PEG10	ZNF692		TOP1		SLC35A3	Ctnnd1		ISCA1	Brinp3	ZFAND5	Rnf122	Cttnbp2	SF3B3	PIGT	LHX6	LARP1	ALPK3	PCDHGB2	Psg29		HAAO	DDX23	THOC2	STAU1		PLA2G5
	RNF213	Mob3b	TMEM132B	ZNF695		MPDU1		DLX1	Il22ra2		ISCA2	Neo1	DMGDH	Il2ra	Kif18a	MYOCD	WRAP53	CDC73	LARP4	ALPK2	PCDHGB1	Plekha1		ACOXL	DDX21	BOC	STAU2		PLA2G3
	MED29	Zfp532	OVGP1	ZNF697		FOXO4		DLX2	Als2cl		LMX1A	Mrpl1	CREBL2	Gm20498	Tmem156	SORBS1	IL1RAP	LHX9	DDX41	TRIOBP	MUC21	Hic1		BRIP1	SPG11	RREB1	VPS35		ATPAF2
	DOCK8	Slc26a2	STRN	HDX		PEX10		CDS2	Tmem88		LMX1B	Xlr3a	SCN4A	Cngb1	C330007P06Rik	PRKX	PIGZ	C11orf30	ZNF175	UCK1	PCDHGB7	Hic2		PDE11A	ZNF154	DENND2A	ZNF154		ERBB3
	DDI2	Mob3a	G6PC	ARFGAP2		LOX		SDAD1	Fgfr1op2		SRPRB	Lmtk2	MAFB	Cngb3	Sgms2	SEMA6A	CATSPERG	PTGER3	DDX42	UCK2	ATP9B	Syngr2		ATP5A1	GULP1	PPT1	GPBP1L1		ATPAF1
	RRP8	Fbln5	KLHL31	ARFGAP1		LPGAT1		ISCA2	Gm1078		BAIAP2	Lactb2	IGFN1	Tbc1d30	Sgms1	RERE	SNAPC3	METTL10	PTER	PHRF1	ATP9A	Irs1		TTC28	TSNAX	PPT2	ZNF529		SHC1
	ENAH	H2-Q10	CETN3	CYSLTR2		SEMA6D		FAF1	2310011J03Rik		UQCRC1	Msrb3	CDK2AP1	Tfrc	Usp30	SUN1	RP11-176H8.1	NADK2	LMLN	PRPF39	THOC2	Syne1		AAMP	ZNF90	INPP4B	RIN3		ERBB4
	KIF26B	Hist1h1d	CETN2	ATP7B		ALDH1A2		ABCB11	Lypd5		ACTR3	Msrb2	ENOSF1	Tnfrsf11a	Twf1	XCR1	PPP1CB	METTL14	PTEN	TP53I3	RREB1	Prr18		TTC26	ZNF91	WHSC1L1	PRR5L		GALNT5
	ACSBG2	Slc26a9	NAIF1	COPZ1		ALDH1A3		SLC26A6	4932411E22Rik		MALSU1	BC055324	MAFG	Tnfrsf11b	Gm5862	ADCK1	PPP1CC	B3GALT5	ATMIN	CUX1	GAGE1	Ybx3		DOT1L	ZNF92	MICAL2	PIAS4		FPR3
	CC2D1B	F11r	LTC4S	NEK5		RAB3IL1		SART3	Tollip		NUP88	Evi5	SLC39A13	Kctd3	Lrrc31	DNAJC16	RHPN2	IGF1R	EIF5A2	CUX2	PPT1	Pla2g16		PATL1	ZNF93	MICAL3	TMEM237		CGRRF1
	SEPT6	Timm10b	PCLO	BMF		PRICKLE2		SNX13	Aamp		VAX1	Zfp385a	SLC39A10	Kctd2	Fam174a	SCN2B	CCDC170	NPR3	ELAVL4	BRF2	PPT2	Wnk1		CARS	FLVCR2	PHC1	RNF169		TMEM109
	SUPT7L	Gbp8	DIO1	NEK3		GCNT1		FGF2	Edar		PDE3A	Chka	KDM4B	Kctd7	Chrdl1	SCN2A	CCDC171	SLC38A2	LGR4	BRF1	INPP4B	Shc1		PODXL2	FKBP14	PHC3	GLP2R		TMEM108
	TFRC	Sod3	DIO2	CCSAP		RPL28		FGF1	Pum2		MCOLN2	Zfp385b	HIF1AN	Kctd5	Gm5868	MTX3	XIAP	SRFBP1	LGR6	CSNK1A1	INPP4A	Arhgef6		U2SURP	FKBP15	GPR107	AMOT		TMEM101
	RBM39	Tnfaip8l1	DIO3	NEK9		GCNT2		ABCE1	Dpy19l3		IL10RA	Sms	RBPJ	Zfp275	Abcc9	DNAJC10	SRRM4	SLC45A4	ELAVL1	CAMSAP2	MICAL3	Arhgef4		IL6R	UBE2J1	ZNF362	OXNAD1		TMEM104
	ARHGEF37	Arfip1	CCL21	GPR161		NAP1L1		TNFAIP8	Dpy19l4		CNR1	Cnnm3	PAPOLA	Zfp277	Abcc4	FEM1B	PDK1	MDFIC	ELAVL2	CAMSAP3	PHC1	Mall		ENO2	FKBP10	ZNF367	KCTD7		ELL
	ARHGEF33	Blzf1	CCL20	DHPS		CALCOCO2		ECI2	Ccdc47		CNR2	Aftph	EIF1AX	Kctd8	Abcc5	GREM2	DDHD1	CAMK2G	ELAVL3	DNAJC6	PHC3	Nr2c1		ENO3	RAB3IP	ZNF366	PRPH2		GHITM
	RALGPS2	Gbp7	CCL23	ASTN2		SPAG9		PDZD3	Epb4.1l1		MYRIP	Gp1bb	NTRK1	Cldn17	Syndig1	PRKCA	RDH16	BCAT1	UBE2D4	DNAJC7	GPR107	Pkp2		CELF6	FAM3A	DCP2	SCP2		SPEN
	EPN1	Gbp6	CCL22	SHB		NAP1L5		FAM105B	Son		POLDIP3	Diexf	NTRK2	Zfp273	Abcc1	ATP10B	KLHL5	SLC45A2	UBE2D3	DNAJC2	UBE2G2	Unk		CARF	FAM3B	H2AFV	ROCK1		FKBP1B
	ARHGEF38	Rock2	CCL25	CCDC6		OPRL1		NUP155	Actl6a		POLDIP2	Vmn2r87	NTRK3	Gnb1l	Oscp1	PRKCB	RDH10	MTUS1	UBE2D1	DNAJC3	TAOK1	Ros1		TAOK1	TBX22	H2AFX	CNTNAP3		FKBP1C
	ARHGEF39	Ftsj1	ALPK1	SHH		RGS4		IPO9	Mbp		GP1BB	Ap2b1	EIF1AD	5330438I03Rik	Tmem127	PRKCE	PDK4	OSBPL8	EDNRA	DUX4L7	ZNF362	Sirt1		TAOK2	RAET1L	RNF8	IKBKAP		SPEG
	PAPD7	Elovl6	ALPK3	PHEX		SEC62		IPO4	Pde8b		RAPGEFL1	Selrc1	ARHGAP22	Cndp2	Desi2	TANC2	FAM26D	IFRD1	EDNRB	DUX4L6	SAFB	Dclk1		TAOK3	PDPN	RNF7	NOTCH2		STAT6
	PAPD5	Lsg1	ALPK2	MTHFD2		LPCAT3		XPNPEP3	Gm4793		GTDC1	Pdha1	SLC34A2	Nup214	Trank1	INTU	FAM26E	OSBPL2	DNAI1	DUX4L5	ZNF367	Gpr89		CNOT6L	GGPS1	RNF2	ADAM19		STOML1
	REV1	Gpc6	TRIOBP	MGP		FNDC3B		MALSU1	Psen1		ICOS	Oxa1l	PTP4A1	Minos1	Tmem123	CES3	LNPEP	TMEM184A	DNAI2	DUX4L4	PRF1	Mical2		LLGL2	PARD6G	H2AFJ	KCTD2		FBLIM1
	GPHN	Ankib1	UCK1	NSD1		RNF31		TNC	Gpatch2l		ANKS1A	Skap1	ARHGAP26	Nup210	Desi1	SGSM2	GABRB1	CXCL12	APOB	DUX4L3	MGMT	Dio2		LLGL1	TRUB1	NCAPG2	GRIN2B		NT5M
	LMNB2	Prrc2b	UCK2	GMNC		PLAG1		JAZF1	Nrbp2		SLC40A1	Pgr15l	EVI5	Pip4k2c	Wipi2	PRKCQ	ALPI	OSBPL6	FARSB	DUX4L2	H2AFV	Nell1		ACOX2	CNGB3	ZNF844	TXK		GDA
	ESR2	Dad1	PHRF1	SAMD4A		MID1IP1		FOXP1	B230317F23Rik		PITPNM3	Dynll1	CREBRF	Pip4k2b	Wipi1	KDM8	C9orf114	OSBPL5	APOO	SORT1	RNF8	Gpr85		ACOX3	PARD6B	ZNF845	CAND1		AHNAK
	ESR1	Igf2r	PRPF39	WDHD1		SLC35B4		LMBR1	Xpnpep3		PITPNM2	Hira	ZSCAN25	Kcnj3	Tmem129	NAT8L	VEZT	ADRA1A	TMEM127	SLC18A2	RNF6	Vmn2r10		SLC22A14	PLA2G6	PPP1R27	RAB30		MAP10
	CDC14B	Gdf9	CUX1	MPLKIP		PIGA		TNPO2	Gm3512		ZIM3	Dynll2	PPP1R16B	Caln1	Tmem128	NRK	COL6A6	DBNL	FOXJ3	SLC18A1	RNF7	Hectd2		ACOX1	MARCKS	RFX2	UBQLN2		MAP1A
	RHBDF1	Bbs1	CUX2	GAS2L1		PIGB		TNPO1	Sgk3		MDGA2	Gm13154	ARHGAP28	Synpo	Kdr	ZNF154	TM2D1	AKAP2	FRAS1	GOSR1	RNF5	Hectd3		SLC22A12	ERBB2	CLTC	SHPRH		MAP1B
	PHF3	Gdf2	BRF2	AZI2		KCNJ10		NR6A1	Sgk2		ADAM10	Gm13157	ZSCAN20	Ntng1	Nudcd3	GPIHBP1	CYB561D1	TPBG	TMEM123	SLCO6A1	RNF2	Mcm10		SLC22A13	ERBB3	CLTB	UBQLN1		UNC5B
	LCMT1	Ntn3	BRF1	ZNF341		FLOT2		POLDIP3	Sgk1		ADAM11	Wwox	ZSCAN22	Ntng2	Aire	PFKFB2	MYH11	HCN1	GAPVD1	RALBP1	H2AFJ	Mcc		SLC22A11	ATPAF1	NGLY1	CEP97		UNC5C
	PMP2	Ntn4	DNAJC8	ZNF436		CALHM3		CNKSR3	Diras2		ADAM12	Abhd13	ZSCAN23	Zdhhc17	Gm9845	PFKFB4	KLK10	AKAP8	STX16	NRN1	NCAPG2	2310014L17Rik		NSMCE1	SHC2	ADRBK1	BRPF3		UNC5A
	RPP30	Pard6b	CSNK1A1	ZNF347		PIGG		MAPK1	Tmem253		ADAM15	Ints1	CCR4	Mrgpre	Preb	NRIP3	ARCN1	EIF2A	TMEM129	DEAF1	RFX2	Paip1		OBSCN	FPR1	ADRBK2	AFTPH		UNC5D
	CTNND1	Cd19	MB	ZNF430		PIEZO2		PPP1R12B	Tmem252		ADAM17	Ints7	SOCS4	Slc23a1	Igfbp3	ZNF791	ABHD2	STARD8	PAXIP1	RAP1B	CLTC	Derl1		DAGLA	FPR2	NMD3	GRIN2A		MAP1S
	KCNA6	Snap91	CAMSAP2	ZNF433		PIEZO1		DUSP7	Tmem251		ADAM18	CABP4	MRPS7	Slc23a2	Igfbp1	GPR133	ZFAND5	STARD9	PREPL	RAP1A	CLTB	Sdhaf2		PTK2	FPR3	EPM2A	KRBOX4		CCP110
	FBXO9	Insr	DNAJC5	NUDT12		CEBPA		MAPK9	Rexo1		ADAM19	1700011A15Rik	OTUD3	Trdmt1	A630007B06Rik	VTI1B	SV2B	ZSCAN12	SULT4A1	PPP1R8	NGLY1	Traf3		PTK7	CGRRF1	ISCA1	UBE2G1		SPICE1
	KCNA4	Zfp870	DNAJC6	DLL1		GPR26		GABPB2	Numb		ZNF599	Adat3	MED17	Setbp1	Igfbp4	ATP6V1C1	DMGDH	TUBE1	SLC35B4	ZNF830	FLG	Rfwd2		PTK6	TMEM109	ISCA2	ACOT11		FRMD6
	KCNA1	Tigd4	DNAJC7	NUDT16		TDRD6		NKD2	2610002M06Rik		CPNE1	Rnf185	WDR55	Bbx	Igfbp5	FLVCR2	KIAA0141	STARD5	FBXO32	ZNF835	NMD3	Rfwd3		RABGAP1	TMEM108	LMX1B	MAP3K9		PKNOX1
	SLC10A7	Fam84a	DNAJC1	NUDT15		TMEM194A		RBL1	Mars2		HS3ST3A1	Rsbn1l	RBP1	Kcnj6	Pkhd1	FKBP14	MAFB	IL7R	HLA-ABC	MAP3K4	HEPHL1	Traf7		PRKAA2	TMEM101	SIK1	SLC35E4		PKNOX2
	ZHX2	Pex26	DNAJC2	ZW10		PIGQ		SHPK	Lztfl1		GLYAT	Papd7	VAPA	Piwil1	Rnasek	ADD2	PPID	SIRT3	MBOAT2	ZNF836	ISCA1	Lrp8		PRKAA1	FOXH1	POU4F1	ZMIZ1		GNAQ
	ZHX3	Ksr1	DNAJC3	TM6SF1		ZNF736		ATP8A2	Rpusd3		DNMT3B	Atp2b1	MYSM1	Dusp18	Rnasel	UBE2J2	TARSL2	NFU1	MBOAT1	MAP3K5	ISCA2	Asic1		DAGLB	TMEM107	ACTR8	DAPK1		MEF2BNB-MEF2B
	FTO	Ksr2	DUX4L7	RSRC1		AADAC		QDPR	Fam178b		DNMT3A	Atp2b2	UBR3	Tfb1m	Pgrmc2	MFRP	MAP3K7	CREG1	MBOAT7	LRIF1	LMX1A	Cyhr1		MCL1	TMEM104	UQCRC1	VPS13B		GNAS
	ERN1	Vwc2l	DUX4L6	STX3		PIGT		ATP8A1	Dnal1		AAK1	Atp2b4	UBR1	Dusp15	Slc25a22	FBXO10	ZYX	NUAK1	CDC34	TRIM45	LMX1B	Zscan20		GAL3ST1	SMPDL3B	ACTR3	ULK2		MED13L
	UGGT1	Arl4c	DUX4L5	STX2		PIGU		ABI3BP	Otud6b		GDE1	Map2	CD177	Dusp16	L2hgdh	PIDD	SESN1	NOVA1	FICD	PHAX	RECQL	Arl6ip5		SORBS3	BRK1	ACTR2	NR3C2		PTCD2
	ATRN	Esm1	DUX4L4	STX7		IL1RAP		FADS3	Tmub2		SHANK3	Usp46	UBR5	Dusp11	Tars2	AFF2	SMAP1	ANO1	S100A4	ACAT1	SRPRB	Sertad2		SORBS2	GHITM	CLUAP1	LRP12		PTCD3
	APPL1	Tmed10	DUX4L3	STX6		COG4		METTL8	2010109I03Rik		SHANK2	Mtss1l	UBR4	Dusp10	Sla2	GPER1	SLC39A10	ANO3	BRWD1	RNF152	CD300A	Rasgrf2		GAL3ST4	FKBP1B	CPXM2	PDGFD		DSCR3
	UCHL5	Exoc2	DUX4L2	SLC4A10		CATSPERB		GPR83	Scn9a		SNRPE	Auh	TWF1	Dusp13	Mthfs	PPIL2	ATG2B	ANKRD49	LONRF2	CD200R1	NPR1	Zfp92		SCARA3	FKBP1C	VAX1	TNR		PTCD1
	CAPN10	St3gal2	SORT1	TRMT2B		CNIH4		VPS36	Lman2		SALL1	Fxyd6	BMP6	Dusp12	Dhdh	CWC27	SESN2	POLR1B	LONRF1	LIMD1	PRKRIR	Chrna1		SCARA5	FKBP1A	MTG2	LIX1L		GNAL
	GATAD2A	St3gal1	SLC18A2	NLGN2		TAX1BP1		MTF1	Arfip1		ZDHHC15	Hif1a	BMP5	Myh11	Pofut1	TMED10	SLC39A14	DCHS2	TCFL5	RNF151	BAIAP2	Acoxl		ATG16L1	SPEG	MCOLN2	MAP7D3		HLTF
	GPSM3	Sdpr	SLC18A1	DRG2		RAB30		MTF2	Necap1		ZDHHC17	Rasef	SOCS6	Sgpl1	Rxfp1	PPP1R3E	DVL3	IMPAD1	IRAK3	NUGGC	UQCRC1	1700037C18Rik		ATG16L2	STAT6	MSL1	TMX4		AGFG2
	CYFIP2	Bcl2l11	GOSR1	AP1B1		TAX1BP3		GPR85	Gnaq		ZDHHC16	Gins2	BMP3	Optn	Brix1	PPP1R3B	HIF1AN	POLR1E	CDCA7L	ATOH8	ACTR3	Btbd11		ARHGDIG	FBLIM1	CNR1	AAK1		AGFG1
	CORO1B	St3gal6	RALBP1	CDC42EP3		ALPP		PITPNM3	Necap2		PRKAG3	Gins3	BMP1	Myh14	0610040J01Rik	MAP3K2	RBPJ	SLC30A4	APBA1	FMOD	ACTR2	Phrf1		ARHGDIB	TIMM8A	CNR2	MAN1C1		DPF2
	CORO1C	Bcl2l13	NRN1	DRGX		RHPN1		TBC1D16	Podxl2		PCSK1	Ggt6	SOCS2	Optc	Scara3	TGFBRAP1	PAPOLA	FAM64A	CTD-3088G3.8	CTF1	CLUAP1	St6galnac2		ARHGDIA	NT5M	GNL3L	RAB3B		DPF3
	MID1	Gldn	DEAF1	TXLNA		FSD1L		KCTD3	Napg		PCSK7	Lace1	PPP2CA	Krit1	Ap4m1	PLA2G6	EIF1AX	TMEM132A	ATP11B	MECP2	WBSCR22	Tnc		NANP	PDE4DIP	POLDIP3	RASA4		RPL18A
	NPAS4	Exoc8	RAP1B	CDC42EP4		PPP1CA		KCTD7	Atp1a3		PCSK5	Ccdc64	SLC16A10	Fate1	Hvcn1	MARVELD3	NTRK1	PEG10	MORC3	MARVELD2	RECQL4	Ube2v2		NANS	NT5E	POLDIP2	PTPRT		MR1
	MLLT3	Nbeal1	RAP1A	ABI2		MPPED1		KCTD5	Atp1a2		DUSP28	Ccdc67	EIF4G1	BC003331	2310044G17Rik	NUP210	NTRK2	CHIC2	PTPRZ1	NOX4	PDE3A	Fam53a		USH1G	MAP1A	GP1BA	MOV10L1		KRT2
	KCNS2	H6pd	PPP1R8	TBC1D22A		MPPED2		KCTD8	Napa		HIPK2	Klhl18	SSTR3	Tm2d2	Ssx2ip	ERBB2	NTRK3	OVGP1	RS1	SUGCT	GNRHR	Ankrd40		MATN1	MAP1B	RAPGEFL1	SHANK2		FST
	COPG1	Camk2a	ZNF830	MUC7		GABARAPL2		C21orf62	Gm10188		HIPK1	Ccdc61	ACSL6	Dynlt1a	C1d	ZNF207	EIF1AD	STRN	DIAPH2	LDLR	RETSAT	Dhh		SPECC1L-ADORA2A	LBX2	GTDC1	FOXN3		KRT5
	DCP2	Ccr3	ZNF835	NKTR		OAZ2		ADAM11	Gnal		DUSP22	Ccdc63	NHLH2	Dynlt1c	Frrs1l	PEX26	LRPAP1	DRP2	VPS25	ZNF579	CNR1	Olfml2a		MATN2	UNC5C	ANKS1A	PLEKHG2		KRT4
	ZNHIT6	Rrm2b	MAP3K4	FOXL2		SRRM4		ADAM12	Plxna4		DUSP27	Cend1	TXNDC5	Dynlt1b	Efcab11	ATP2B1	C1RL	CCL28	DYNC1I1	SBSPON	GBX2	Ackr3		MATN4	UNC5A	ZNF593	NFIA		KRT9
	RABIF	Camk2b	ZNF836	PITPNC1		PDK1		GPR55	Os9		NAPG	Dact3	KCNT1	Nufip1	Ociad1	FPR1	ARHGAP20	AHSA2	ATP13A3	TSPY3	CNR2	Arhgap15		STIL	UNC5D	PITPNM3	RANBP3L		DACT1
	FAM47E-STBD1	Nfatc2ip	SLC23A2	ACADVL		DDHD1		DGKQ	AI593442		ESPL1	Cntd1	TERF2	Gps1	Ccdc88a	CTSB	PTP4A1	H3F3B	ATP13A2	IL2RA	FOXP4	Prss35		TANC2	CCM2	PITPNM2	PRPF38B		DACT3
	TP53BP1	Tacstd2	LRIF1	SLCO1A2		PDK2		CPNE6	9030617O03Rik		NAPB	Cyp7b1	DR1	Panx3	Actr10	CTSC	ARHGAP26	DIO2	FAM60A	IL2RB	POLDIP3	Mef2d		CES3	MAP1S	ZIM3	RPL32		DACT2
	ARID3B	Epb4.1l4b	GBAS	RAB4A		MBTD1		RAB4B-EGLN2	Utp15		NAPA	Ibtk	CCNF	Pfkfb3	Ahrr	EVX1	ARHGAP25	MRI1	SKA1	ZFYVE20	RAPGEFL1	Cyb561d1		EBF4	CCP110	MDGA2	SLC7A11		VPS45
	CASP1	Prickle2	PHAX	DHDDS		PDK4		DGKH	Lrrc71		YAF2	Galk2	CHTF8	Pfkfb2	Plekhm1	ZNF208	EVI5	GRM5	SKA2	ZFYVE27	GTDC1	Galnt16		KBTBD13	FRMD5	ADAM10	CREB3L2		VPS41
	NAA50	Zmym5	ATOH7	IL22		FAM26E		DGKI	S100a16		LARP1	Ambra1	EIF4G2	Pfkfb4	Plekhm2	KCNAB2	CREBRF	MAU2	COL28A1	ZFYVE26	ICOS	Ces2b		EBF2	FRMD6	ADAM11	BMP3		BCAP29
	CASP8	Rslcan18	ACAT1	IL12RB2		LNPEP		USP6NL	Hyou1		LARP4	Cryz	PSG6	Gsdma2	Plekhm3	TMEM109	NHLH1	POC1B-GALNT4	PCDH20	TPCN2	TBR1	Nin		EBF1	PKNOX1	ADAM12	PTPRD		TMCC2
	CFDP1	Vcan	RNF152	ATP6AP1		ALPI		UFL1	Plod1		LARP6	Mrps5	AKAP12	Sphkap	Bhmt2	TMEM108	PPP1R16B	HOXB3	ADAT1	IL2RG	TGS1	Sik3		FFAR2	PKNOX2	ADAM17	ZBTB44		SDR42E2
	CLMN	Cckar	CD200R1	ATP6AP2		NAB2		TMEM106B	Ushbp1		LARP7	Gjc3	PSG5	Camta2	Eya3	GPATCH8	ARHGAP28	DST	ADAT2	SLC17A4	ABI3BP	Sik2		FFAR3	GNAQ	ADAM18	PTPRB		SDR42E1
	OAT	Top1	LIMD1	ELOF1		SEC61A1		TMEM106A	Sco1		COL15A1	Wapal	STAU1	4932438H23Rik	Nckap5l	GPATCH2	ZSCAN22	HOXB6	TTBK2	SLC17A5	ANKS1A	Adam12		LMNA	MEF2BNB-MEF2B	ADAM19	ATF6		NMNAT2
	LYRM4	5830411N06Rik	NUGGC	ENSA		COL6A6		NCCRP1	Gabbr1		ZNF177	Aasdh	IL20RA	Camta1	Nt5dc3	FGFR1	CD8A	SENP2	E2F5	SLC17A6	MORF4L1	Mlf1ip		UCP3	GNAS	ZNF599	ZNF286A		NMNAT3
	C19orf40	Ccdc28a	ATOH8	CLINT1		PTGS1		USP12	Gabbr2		PTER	Tulp3	RASSF8	Gadl1	Cdc42	PCYT1A	SOCS5	HOXB4	E2F4	SLC17A7	PITPNM3	Rad51d		BDH2	MED13L	CPNE3	SIGLEC1		NMNAT1
	FLII	Ccdc141	PEX1	BRCA1		EPN2		MOV10L1	Ugp2		LMLN	Tulp4	TRIM39	Mob1a	Psap	XAF1	CD28	CUX1	E2F3	SLC17A1	PITPNM2	BC007180		ENDOV	PTCD3	HS3ST3A1	ZNF286B		EPB41L1
	FLI1	Agpat9	FMOD	AHRR		FXYD3		SNRPF	Cox4i1		PTEN	Lpp	IL20RB	Mob1b	Mon2	B3GALNT1	MED16	CUX2	E2F2	SPAG16	MDGA2	Pou6f2		FFAR4	GNAZ	GLYAT			PPCDC
	NFAT5	Amigo1	CTF1	ACOT9		MYH11		SHANK2	Gm9885		ATMIN	Slc12a5	INTS2	Slc20a2	Mb21d2	NME3	TRHDE	RHOU	E2F1	SLC17A3	ADAM10	Zfp236		BDH1	PTCD1	DNMT3B			EPB41L3
	PCGF2	Tgfbi	MECP2	ACOT7		IFNLR1		HSPA13	Entpd7		EIF5A2	Pvrl3	HR	Slc20a1	Trip4	INPP5K	NKIRAS2	PPARA	ZNFX1	MDH1B	ADAM11	Fam117b		DDX23	GNAL	AAK1			EPB41L5
	KCNMB4	Rictor	MARVELD2	LRP8		PRR5		FAM63B	Entpd5		ELAVL4	Slc12a6	TBRG1	Fstl5	Taf8	RAI14	OTUD3	ING4	C6orf89	TRPV3	ADAM12	4833424O15Rik		DDX21	HLTF	SNRPN			ACSS3
	XIAP	Dpm1	NOX4	ADCY5		FRAT1		ZNF35	Entpd3		LGR6	Pvrl4	PTPMT1	Tfcp2l1	Ubqln2	FREM2	MED17	THBD	PPP1R13B	MRAP2	ADAM17	Mthfd2		SPG11	AGFG2	NDEL1			ACSS2
	EXD3	Cdon	PEX3	ADCY6		ABHD2		MXI1	Entpd1		ELAVL1	Kdm6b	TMEM120B	Hepacam2	9030624J02Rik	FKBP1B	SEPT2	BRF1	ACBD5	CDK5RAP2	ADAM18	Mecp2		ZNF157	AGFG1	SHANK3			ACSS1
	STC1	Prrg4	SUGCT	ADCY7		ZFAND5		RHCE	Avpr2		ELAVL2	Fem1b	TRIM36	Mboat1	Ubqln1	PRSS21	TDRD6	DCDC1	MON2	CDK5RAP3	ADAM19	Gsk3b		ZNF154	DPF2	SHANK2			NCCRP1
	CFTR	Hmgcs1	LDLR	ADCY1		MAFK		RNF168	Rtl1		LSM14B	Fem1c	TRIM35	Dpf1	Mlh3	PRSS23	STRN	DCDC2	EEF2	CMTR1	CPNE3	Pnpla3		ZNF155	DPF3	SNRPE			PLEKHM1
	ASPHD2	0610031J06Rik	ZNF579	ADCY2		CREBL2		ZBTB40	Fam60a		UBE2D4	Fem1a	RASSF6	Mboat7	Gtf2a1	LXN	GPR155	GSTO2	TUSC5	CDK5RAP1	CPNE1	BC106179		GULP1	DPF1	RGS9BP			ABCA13
	ASPHD1	Bahcc1	RARRES2	ADCY3		MAFA		NEDD4L	Sh3bp5l		UBE2D2	Scn7a	ITGB3	Tm9sf3	Otub1	EME1	OR9Q1	DNAJC8	TUSC2	ITCH	CPNE6	Nbeal1		ZNF90	ASNA1	ZDHHC15			VPS4A
	PNMA3	Metap2	SBSPON	SECTM1		TARSL2		ZBTB43	Zbtb40		C11orf1	Ces3b	NEBL	Tm9sf2	Otub2	EME2	VAPA	CSNK1A1	TUSC3	GNB1	RAB4B-EGLN2	Tmem170b		ZNF91	RPL18A	ZDHHC17			VPS4B
	TCTN1	Zfp27	TSPY3	RBBP4		CDK2AP1		ZBTB47	Zbtb42		UBE2D1	Pou2af1	GUCY1A3	Cadm4	Nlrp6	NFIA	MYSM1	VASH1	RPGR	ERC1	GLYAT	Slc39a14		ZNF93	MR1	ZDHHC16			GMEB2
	LANCL2	Zfp26	IL2RA	RAB43		ZYX		PDPK1	Zbtb44		DPYSL5	Mylk2	CTIF	Zik1	Elavl1	RGR	PPIB	CAMSAP2	OLFM1	CHMP4B	DNMT3B	Nsun6		SAC3D1	KRT5	PCSK2			GMEB1
	GUCY1A2	Pgm2	IL2RB	DDI2		MAFG		ZDHHC15	Gm6034		EDNRA	Cry1	KREMEN1	Cadm2	Nlrp3	P4HA3	UBR3	DNAJC6	TIGIT	CHMP4C	AAK1	Nfasc		FKBP14	KRT4	PCSK1			SLC43A2
	PCBP2	Zfp618	ZFYVE20	PTPLAD2		SLC39A13		DDX51	Zbtb46		EDNRB	Cry2	LUC7L	Cadm3	Elavl3	DUOX2	BMP3	DNAJC7	CTBS	BAX	GDE1	Blmh		FKBP15	DACT3	PCSK6			CNTNAP1
	HTR2C	Polr3f	ZFYVE27	SKAP1		SLC39A10		CTC1	A530053G22Rik		SAP130	Vcpip1	NEK11	Srcin1	Maf	EPB42	UBR1	DNAJC3	GNG12	CTSK	SNRPB	Iqgap1		RAET1E	DACT2	ZDHHC18			DCAF12
	TMEM9B	Map3k11	ZFYVE26	PITPNA		SLC39A11		PRKAG2	Trp63		DNAI1	Nus1	NCKAP1	Cadm1	Cyb5b	EPB41	SRGAP2	MAP3K2	URB1	BHMT2	SHANK3	Adrbk2		UBE2J1	VPS41	PCSK5			LRRN4
	ZKSCAN5	Akap5	TPCN2	PITPNB		SLC39A14		RIC3	4430402I18Rik		APOO	Pcgf3	SNURF	Eif3j2	Mdh1	JADE2	CD177	YAP1	DMC1	SLC37A2	SHANK2	Nyap2		FKBP10	BCAP29	HIPK3			CNTNAP3
	ZBTB33	Map3k13	RAB33B	SMURF2		DVL3		JPH2	Astn2		APOM	4933427D06Rik	ATP8B3	Eif3j1	Amn1	JADE1	UBR5	POLR2F	LIPA	SLC37A3	RGS9BP	Ppfia1		RAB3IP	ECT2L	HIPK2			WNT4
	NPEPPS	Nacad	SLC17A4	MEIS2		CEP120		P4HA3	Astn1		TMEM125	Spata22	CHD3	Cep120	Pbxip1	TEKT1	KRAS	HS3ST3B1	LIPC	CDK18	ZDHHC15	RHOX9		FAM3A	SDR42E1	HIPK1			TREML2
	ZBTB37	Galnt4	SLC17A5	MEIS1		RBPJ		HIPK1	Mgat5b		TMEM127	Zfp213	JMY	Spin2c	Pacsin3	HHIPL1	BMP7	SORT1	HPCAL1	CDK19	ZDHHC17	Tbata		FBXO10	NMNAT2	RPS3			PPP1R15B
	LZTS1	Galnt5	SLC17A6	PCDHAC2		EIF1AX		GLCE	Krit1		FOXJ3	Bend7	LRRK1	Crybg3	Pacsin2	TEKT2	SOCS4	GFPT1	LIPH	GFI1B	PCSK9	Ptger1		FAM3C	NMNAT3	DUSP22			BLMH
	SIRT3	Cd99l2	SLC17A7	TFRC		NTRK2		DUSP22	Panx1		FRAS1	Bend4	LRRK2	Ccdc57	Dnajc9	AFF3	WDR55	SLC18A1	DFFA	MYOD1	ZDHHC13	Slc30a9		FAM3D	NMNAT1	LEMD3			ST8SIA6
	KLHL31	Islr2	SLC17A1	TFR2		NTRK3		ACSL4	Dpf2		TMEM123	Bend5	MRP63	Plk1	Kcnk18	VPS37B	ABCB8	GOSR1	DFFB	SLC37A4	PRKAG2	Slc30a7		FBXO17	EPB41L1	LEMD2			DCAF17
	MED31	Hmg20b	SPAG16	RALGPS2		ARHGAP23		SEMA4F	Dpf3		GAPVD1	Bend3	CHD9	Cdc42ep2	Dnajc5	AFF1	SOCS1	DCUN1D5	SEC24D	TOB2	PCSK6	Trim56		GGPS1	PPCDC	CPM			MOGS
	KIF3B	Vbp1	SLC17A3	MIER1		SMAD4		OTUD7B	Vdr		STX16	Sfi1	SCD	Plk3	Tchp	PNPLA3	SOCS2	ACP6	REV3L	CDK12	PCSK7	Slc30a2		CNGB1	EPB41L2	QARS			PDCL
	TBPL1	Adam11	MDH1B	MIER3		DVL1		AMZ1	P4ha2		TMEM129	Lrrc51	MLST8	Plk2	Dnajc1	TIAM1	DR1	RALBP1	SEC24C	CDK13	PCSK5	St8sia6		TRUB1	EPB41L5	NCAN			RECK
	SPOCK2	Ubxn7	TRPV3	PAPD5		ARHGAP27		NAPG	Mobp		PAXIP1	Lrrc58	WISP1	Cdc42ep4	Dnajc2	RRM2B	SLC16A10	SNIP1	SEC24B	CDK10	HIPK3	Brpf3		PARD6B	ACSS3	NAPG			INSC
	RFWD2	Nlgn2	MRAP2	LMNB2		ARHGAP26		NAPB	Nkiras1		NUFIP1	Slc11a2	MNT	Sptbn4	Dnajc3	SMPD1	EIF4G1	SLC2A14	PYCRL	CDK16	HIPK2	Slc16a10		PLA2G6	ACSS2	ESPL1			GPRIN1
	ACE	Nlgn3	CDK5RAP2	CAAP1		SAP18		SCN4B	Vps53		PREPL	Umodl1	ZNF585A	Sptbn2	Gpn1	ALDH16A1	ACSL1	SLC2A13	KAL1	SULF2	HIPK1	Ptpn14		PLA2G3	ACSS1	NAPB			ROGDI
	CCDC64	Maff	CDK5RAP3	TOLLIP		EVI5		YAF2	Vps51		SLC35B3	Spata2l	NPC2	Sptbn1	Myb	MAP1B	ACSL6	SLC2A11	ZNF699	CDK14	HIPK4	Spast		ATPAF2	KIDINS220	NAPA			CDHR5
	STAMBP	Nlgn1	CMTR1	CD274		CREBRF		SLITRK4	Lnx1		SLC35B2	Prc1	COL27A1	Neu1	Masp1	GFOD1	TXNDC5	MAP3K7	NGF	CDK15	DUSP22	Bcl11a		ERBB3	PLEKHM1	YAF2			KAT2B
	TENM1	Cacnb2	CDK5RAP1	MRPS24		ZSCAN25		FXR1	Tmem241		SLC35B4	Thoc1	HTN3	C130050O18Rik	Noto	LBX2	ADAM9	ACO1	ZNF692	GPR126	LEMD3	Dand5		KRTAP1-3	PLEKHM2	LARP1			INSR
	TENM4	Prrg3	MYF5	MRPS25		PPP1R16B		CNDP1	Slc41a2		FBXO32	Hsd17b6	GUCY1A2	Sh2d1b2	Pxdn	UNC5A	TERF2	DYRK2	ZNF697	ST5	LEMD2	Evi5l		SHC1	PLEKHM3	LARP4			RUNX1T1
	ATP5E	Tmem255a	ITCH	MRPS22		COMMD7		FRRS1L	Fam120b		FBXO33	Hsd17b7	TPP1	Pdlim5	Atad1	UNC5D	SCN4B	MAP3K4	HDX	GPR124	ARHGAP19-SLIT1	Lrrc49		PEX26	VPS4A	LARP6			HIST2H2BE
	MPZL2	Cacnb4	FMO3	PPP2R5E		STON1		MBTD1	Mastl		HLA-ABC	Col8a2	TGFB1I1	Dfna5	Fam124a	ATG13	CCNF	ANKRD33	ARFGAP2	GPR125	NCAN	Pcnx		FPR1	VPS4B	LARP7			ZNF813
	TBC1D7	Lims2	GNB1	PPP2R5C		ZSCAN22		PTEN	2310022A10Rik		MBOAT2	Col8a1	GPRC5B	Pdlim1	Daam1	ZNF131	TERF1	NASP	ARFGAP3	GZF1	NAPG	Opcml		FPR3	GMEB2	COL15A1			SPTBN5
	KDM6A	Shisa5	CHMP4A	LCMT1		CD8A		CEP76	Ric8b		MBOAT1	4933415F23Rik	TTC5	Pdlim3	Daam2	SPICE1	CHTF8	PRRG3	UNC93B1	GPR123	ESPL1	Mb21d1		CCDC78	GMEB1	ODAM			SPTBN4
	DAGLA	Wdr37	CHMP4B	CCDC88C		KCNMB1		PAIP2B	Grik3		SPSB2	Polq	OXER1	Tktl1	Rnaseh1	SPRR2G	ACSL3	NCOA2	ATP7A	ATP6V1B1	NAPB	Csdc2		TMEM109	SLC43A2	ZNF175			SPTBN2
	RIMS4	Lims1	CHMP4C	YY1		HHAT		STK38L	Grik4		SPSB4	Csf2rb2	AGO1	Tktl2	Pcif1	PKNOX1	AKAP12	NCOA3	ATP7B	ATP6V1B2	POFUT2	Fnip1		TMEM108	WNT3	EDIL3			SPTBN1
	VCAM1	Wdr33	BAX	ADCY10		MED16		ZNF770	Grik5		SLC25A53	Polg	PIKFYVE	Bzrap1	Srp72	UBE2I	CYTIP	TLL2	NEK6	NOS1AP	YAF2	Fnip2		TMEM102	WNT2	ZNF177			KLF13
	UNC13A	Tbl1xr1	CTSK	KCNA6		TRHDE		TSN	Park2		UNC79	Gm9867	FPGT-TNNI3K	Hsf2bp	Ntmt1	GNAQ	CCNO	PHAX	MPHOSPH8	PIP5KL1	LARP1	Mus81		TMEM101	LATS1	PTER			ARPC4-TTLL3
	SYNE1	Wdr38	BHMT2	KCNA1		MRPS7		ZNF197	Nxpe2		CDC34	Plekho2	CDC25B	Gpaa1	Baiap2l2	TAGAP	ACVR2A	SLC22A23	NEK2	PTEN	LARP4	Anks1b		TMEM100	WNT4	DDX46			KLF11
	KCNB1	Luzp1	SLC37A2	OPTN		OTUD3		MMP16	Nxpe3		BRWD3	Polm	CDC25A	Fopnl	Baiap2l1	MOGS	CCNK	TMEM18	NEK3	ZNF304	LARP7	Cbx6		TMEM107	TREML2	PTEN			RNF170
	SYNE3	Obscn	SLC37A3	JMJD6		MRPS5		ELAVL1	Stx5a		BRWD1	Tmem246	RNF43	Ski	Rap1gds1	CDHR3	HOXC9	SLC22A25	CCSAP	ZNF302	ZNF174	Cbx5		TMEM104	TREML1	ATMIN			KLF16
	GOPC	Stard13	CDK18	ZHX3		TECRL		DSTYK	Aplnr		LONRF2	Poli	MFSD4	Ocrl	Cyp2s1	ST8SIA3	RASSF8	NR2F2	NEK8	ZNF300	EDIL3	Furin		SMPDL3B	BLMH	EIF5A2			KLF15
	SEMA3A	Kazn	CDK19	SCRG1		MRPS2		UBE2D3	Anapc15		LONRF1	Dram1	ANKRD27	Pcsk9	Plp1	CDHR5	TRIM38	ACAT1	NEK9	P2RY8	ZNF177	Parg		BRK1	ST8SIA6	ELAVL4			KLF14
	ZNF526	Gm10340	GFI1B	CCDC39		AP3M1		TSTD2	Anapc16		TCFL5	Mesdc2	DCUN1D1	Gm8271	Luc7l3	GNAZ	AKAP10	ACAT2	DHPS	KCNAB3	PTER	Cdc73		FKBP1C	DCAF17	LGR4			RBMY1B
	ZNF525	Camk4	MYOD1	ACACA		CXCR2		NF2	Anapc11		BIRC3	Dram2	POLR2F	Rmdn3	Luc7l2	PTCD1	INTS2	INTS4	ZZZ3	STS	LMLN	Cnksr3		FKBP1A	MOGS	LGR6			TFAP2C
	RIN2	Vwa1	SLC37A4	FOXD2		KCNMB2		CDAN1	Anapc10		NAMPTL	Rtn3	ZNF827	Pnrc2	Jakmip3	CCSER2	TRIM33	RNF152	ASTN1	P2RY2	PTEN	4932443I19Rik		SPEG	RECK	ELAVL1			TFAP2B
	GDA	Vmac	TOB2	TNK1		VAPA		TSPYL6	Mast3		IRAK3	Rngtt	DYNC1LI2	Ddr2	Ccdc90b	AGFG2	TBRG1	ELL2	CCDC6	MMP24	ATMIN	Hspa12a		STAT6	CDHR3	ELAVL2			TFAP2E
	RNF144B	Zfp507	CDK12	APPL1		PRRG4		FOXJ3	Mast4		CDCA7L	Pa2g4	POLR2M	Mmgt1	Plcd4	UBE2W	RASSF2	LIMD1	SHF	P2RY1	EIF5A2	Gm9898		FBLIM1	ST8SIA2	LSM14A			RBMY1F
	WWOX	Ammecr1	CDK13	PLA2G2C		MED19		FRAS1	Gbe1		APBA1	Cdc6	CHDH	Mmgt2	Cd209b	TOP3B	RASSF5	RIMS2	SHH	SEC61B	ELAVL4	Sned1		NT5M	INSR	UBE2D3			RBMY1E
	TOMM20	Ptch2	CDK10	PLA2G2F		UBR3		ZNF226	C130074G19Rik		APBA2	Cdc7	ZNF829	Card10	Ncmap	PTAFR	RASSF4	RIMS3	PHEX	MTERFD2	LGR6	Atg2b		PDE4DIP	RUNX1T1	UBE2D1			RBMY1D
	SLC16A4	Tpgs2	CDK16	MEMO1		UBR2		KIF9	Cand1		CTD-3088G3.8	Apol9b	URI1	Pcsk6	Cd209e	KRT5	SLC25A33	RIF1	MTHFD2	HOXB13	ELAVL1	Nrg3		AHNAK	ZNF813	DPYSL5			PCNA
	FRMD4A	Usp36	SULF2	CAPN14		UBR1		KIF6	Rnf44		COL10A1	Prr12	SUV420H1	Pcsk7	4930542C12Rik	FRMD5	RASSF6	CCBE1	NSD1	RPL15	ELAVL3	Vprbp		MAP1A	SPTBN4	EDNRA			SLC44A1
	DERA	Usp37	CDK14	CAPN13		SRGAP2		KCNQ3	Rnf40		PTPRZ1	A130010J15Rik	F11R	Pcsk4	Krr1	SNED1	NEBL	ZNF83	EID2B	TFG	LSM14B	Exo1		UNC5B	ZNF816	EDNRB			SLC44A2
	UBASH3A	Xpo1	CDK15	CAPN10		UBR7		IAPP	Foxa1		RS1	Prr11	MID1	Pcsk5	Ankrd63	DACT2	RBM7	GSG2	WDHD1	HVCN1	LSM14A	Bicd1		UNC5C	SPTBN1	APOB			SLC44A3
	GCLM	Arhgap23	GPR126	SLC35D1		ABHD4		HOXC11	Kpna6		CCNA2	Prpf4	PRDM16	Arel1	Zfp330	THSD7A	LPPR4	MECP2	AS3MT	RND1	UBE2D2	Adamts5		VGF	ZNF814	APOO			ZBTB7A
	GRHL2	Thsd7a	ST5	HIBCH		KRAS		PPP1R17	Kpna4		VPS28	Shc2	INTU	Sptlc2	Jmy	CTDNEP1	SSU72	MARVELD2	GAS2L3	RND2	UBE2D3	Dnajc28		UNC5A	KLF13	TMEM127			SLC44A5
	BMP5	Xpo4	GPR124	HS3ST5		SOCS5		SMG1	Kpna2		FAM60A	Med12l	PLSCR4	Sptlc3	Zfp334	SIK2	GUCY1A3	CEP41	ZNF343	RND3	UBE2D1	Whsc1		UNC5D	ARPC4-TTLL3	FOXJ3			ZBTB7B
	KCNJ12	Xpo7	GPR125	CYFIP1		SOCS4		RTTN	Fdft1		SKA1	Ugt1a7c	PRDM15	Adig	Zfp335	KRT82	TBC1D32	ZNF84	ZNF341	NCL	TARS2	Dnajc25		CCM2	KLF11	FRAS1			MSI2
	PABPN1	Tmem201	GZF1	HS3ST2		WDR55		BNIP2	Efcab4a		RAI1	Pkp2	ABCG4	Fnd3c2	Rnf149	RHBG	KREMEN1	ST7L	ZNF347	CTNNBIP1	EDNRA	Sprn		MAP1S	RNF170	TMEM123			MSI1
	ULK1	Padi3	GPR123	HS3ST1		SOCS6		PREPL	Usp49		SKA2	Pkp1	PELI3	Tardbp	Prima1	CAST	LUC7L	TLK1	ZNF430	PPP3CA	EDNRB	Pign		SPICE1	KLF16	STX16			PCNP
	IL18R1	Padi2	ATP6V1B1	CYFIP2		MBTPS2		SULT4A1	Usp48		COL28A1	Hdac5	PRDM10	C330021F23Rik	Suz12	RAB22A	RSAD2	PDE10A	ZNF345	PPP3CB	DNAI1	Cobl		FRMD6	KLF14	TMEM129			UTY
	AR	Hrh2	ATP6V1B2	SMOC1		SRPR		RP11-480I12.4	Usp45		MKX	Ros1	VLDLR	Zzz3	Gmip	TSEN2	NCKAP1	AADACL3	ZNF432	LIF	IL2	Ugt2b34		PKNOX1	TFAP2A	TMEM128			HDAC1
	MYNN	Mnat1	NOS1AP	MLLT6		SOCS3		ASTN2	Cnot11		ADAT1	Mical2	HNF4G	9230112E08Rik	Rnf141	RABEP1	INTS6	AADACL2	EPYC	OMA1	TMEM127	Mtmr2		PKNOX2	TFAP2C	PAXIP1			SAMHD1
	RASA4	Prdm16	PIP5KL1	MLLT3		SC5D		SLC35B4	Usp43		ADAT2	Mical3	USP53	Rab22a	Rnf145	ARL3	CHD1	SREK1	NUDT12	LRRC41	FOXJ3	Pknox2		GNAQ	TFAP2B	NUFIP1			RPA1
	PTPRT	Harbi1	PTEN	SYNJ1		DR1		FBXO32	Rnf182		TTBK2	Dio2	MPI	9330182L06Rik	Aicda	EPB41L5	NFS1	ZFYVE20	NUDT16	MMP23B	FRAS1	Pik3ca		MEF2BNB-MEF2B	TFAP2E	PREPL			RPA2
	MLC1	Kcnh7	CTSD	PHOSPHO1		ARPC1B		ATXN3	Gdpgp1		TTBK1	Dio3	KLHL42	Cdk2ap2	Rnf146	COMT	CHD3	TBCK	NUDT15	HDAC10	TMEM123	Abcb10		GNAS	PCNA	SULT4A1			TENC1
	G3BP1	Cpne8	ZNF304	SYNJ2		EIF4G1		ATXN1	Ilf3		SOX21	Wdr62	ERCC6L2	Adi1	Slco3a1	NDUFA9	CHD2	ZFYVE26	TM6SF1	MXD1	GAPVD1	Trabd2b		MED13L	SLC44A1	SLC35B1			NDUFS1
	PTPRB	Kcnh1	ZNF302	ZNHIT6		SOCS2		SOAT1	Dlk1		E2F6	Xpr1	MTTP	Nolc1	Nr5a1	GPR64	LRRK1	SCARF1	RTCA	B3GNT4	STX16	Parva		PTCD2	SLC44A2	SLC35B2			NDUFS3
	PTPRO	Prdm13	ZNF300	GTPBP1		ACSL6		CLCC1	Gngt1		E2F4	Fuca1	ASCC3	Rps15a	Chmp4b	MAST4	LRRK2	RAB33B	STX2	B3GNT5	TMEM129	Fam83g		PTCD3	SLC44A3	SLC35B4			NDUFS7
	NOTO	Prdm11	P2RY8	GTPBP3		CCNY		OTUD4	Gosr2		E2F3	Acox1	KBTBD13	Pdk1	1810041L15Rik	VPS4A	CHD6	SLC17A4	STX7	B3GNT6	PAXIP1	Nxf1		GNAZ	ZBTB7A	FBXO32			C1S
	TRAPPC2L	Cmpk1	KCNAB3	NFATC2IP		ACSL4		OTUD3	Gosr1		E2F2	Ergic2	RNF125	Pdk2	Ptchd4	GLCE	CHD9	APOBEC3D	STX6	B3GNT7	ZMIZ2	Nxf3		PTCD1	SLC44A5	HLA-ABC			COQ7
	SRSF12	Cmpk2	STS	TTC39A		FEM1C		SRGAP3	Dhx34		E2F1	Derl1	IL17RD	Pdk4	Ptchd2	SLC43A2	SCD	SLC17A6	CPN2	B3GNT1	VPRBP	Rorb		GNAL	ZBTB7B	PELP1			ILF3
	CYP46A1	Inpp5f	P2RY2	PCDHA2		TERF2		MBOAT2	Cops2		ZNFX1	Derl2	IL17RC	Dsg2	Zfp251	RBFOX2	WISP1	APOBEC3F	SLC4A11	B3GNT2	PREPL	Rora		HLTF	MSI2	MBOAT2			DMRTC1
	N6AMT1	Spryd3	MMP24	PCDHA3		NR1I2		AKAP12	D130062J21Rik		C6orf89	Clic6	A1CF	Rprd2	Tfpi	PRKRIP1	MNT	LMO4	SLC4A10	TSFM	SULT4A1	2310002L09Rik		AGFG2	MSI1	MBOAT7			ZRANB1
	NOB1	Ssh2	P2RY1	PCDHA1		CCNF		PPP2R4	Thrsp		PPP1R13B	Clic4	IL17RA	Dsg4	Tbc1d13	TBL1XR1	ABHD12	SPAG16	PYHIN1	FGFR2	RP11-480I12.4	Atxn7l1		AGFG1	PCNP	SPSB3			KLK6
	C14orf159	Nf2	P2RY6	PCDHA6		GRB2		REL	Dhcr24		MON2	Clic5	AGO2	Grpel1	Tbc1d16	LATS1	ZNF585A	AK4	ECE1	B3GNT8	SLC35B1	Flt1		DPF2	UTY	SPSB2			ZRANB3
	IRAK4	Spryd7	MTERFD2	PCDHA7		CHTF8		AKAP11	Zfp280c		TUSC5	Btbd19	MCPH1	Grpel2	Tbc1d14	IL16	NPC1	PBRM1	IMPACT	ADRA2A	SLC35B3	Abcb1b		DPF3	SAMHD1	SPSB1			ZRANB2
	DIAPH1	Sp6	HOXB13	PCDHA4		ASF1B		GPRC5A	Zfp280b		TUSC3	Zscan26	GRPEL1	Pom121l2	Tbc1d15	CACFD1	ZNF585B	CMTR2	ARHGAP44	ADRA2B	SLC35B2	Acss2		DPF1	RPA1	SPSB4			FAM132B
	GPR155	Ctbp1	RPL15	PCDHA5		ACSL3		HTRA1	Zfp280d		PCDHGA10	Zscan20	GRPEL2	6030458C11Rik	Fam102b	CNTNAP5	GUCY1A2	PRKD2	ARHGAP40	GPATCH3	SLC35B4	Cybb		ASNA1	RPA2	SLC25A53			PCDHGB3
	GRB10	Ctbp2	TFG	EIF4A1		AKAP12		PIK3AP1	Gm10676		IZUMO1	Btbd10	SGSM1	Phka1	Dlg3	ZMIZ1	TPP1	SHC4	ARHGAP42	BIK	FBXO32	Scrn1		RPL18A	TENC1	CDC34			PCDHGB2
	IPCEF1	Arhgap29	HVCN1	ABHD14A-ACY1		CCNO		SLC25A53	Tmeff1		TIGIT	Zscan22	SSPN	Il12rb2	Dlg2	PALB2	CRMP1	NCKAP1L	AURKC	GPATCH1	FBXO33	Got1		SIX1	NDUFS1	FICD			PCDHGB1
	TNFSF15	Kif1a	RND1	PCDHA9		CCL3L3		SCLT1	Pfn2		PYCR2	Lmf2	ZSCAN30	Meis3	Dlg5	RECK	IL22RA2	AP1S2	CDC42EP3	TEX28	GNS	Rab15		KRT3	SLC9A3R2	EIF1			BOK
	RAB6B	Cnot6l	RND2	BCL9		CCL3L1		TRIM71	Baz1b		CTBS	Lmf1	UGT8	Meis2	Supt7l	COLGALT1	TSC1	ZNF207	DRGX	PCYT1A	HLA-ABC	Rab14		KRT1	C1S	BRWD3			PCDHGB7
	SERPINE1	Kif1b	RND3	BCL6		PSG1		SMC5	Ubash3a		WNT10B	C4bp	NEDD4	Meis1	A1cf	RPAP2	C3orf58	DHFR	TXLNA	TBCCD1	PELP1	Ptpn4		FST	COQ4	BRWD1			PCDHGB6
	PANK3	Fntb	NCL	BCL2		MATN1		BRWD3	3110039M20Rik		GNG11	Smim12	LAP3	Prkrir	Odf2	BIRC3	MRPL13	ERC1	BMF	HLA-DRB3	MBOAT2	Pard3		KRT5	COQ6	FBXO31			ATP9A
	TFEC	Zfp474	CTNNBIP1	CDX2		TRIM39		BRWD1	Frem1		GNG12	1700037C18Rik	SLK	Mis12	Fastkd2	INSR	AGO1	CHMP4B	TCP11	DAAM2	SPSB1	Gm16039		KRT4	ILF3	LONRF2			THOC2
	SOX11	Zfp473	PPP3CA	CLMN		AGO1		LONRF2	Stox2		URB1	Zfp687	BTAF1	Ces1a	Fastkd1	ST8SIA1	PIKFYVE	GEN1	TBKBP1	HLA-DRB1	SPSB4	Hecw2		KRT9	COQ2	LONRF1			RREB1
	SNX30	Boll	PPP3CB	LYRM4		REL		DNAH3	C530008M17Rik		IL36G	Srebf2	OR11A1	Ankrd33b	Cdx1	ANKRD17	CDC25B	ZNF496	ABI2	PSRC1	SLC25A53	Klhl15		KRT8	ZRANB1	TCFL5			TPX2
	SNX33	AW549877	PPP3CC	GIGYF1		TRIM33		KIAA0226	Liph		DMC1	Zmat3	BMPR1B	Scn5a	Cdx2	ANKRD11	CDC25A	FAM109A	FEZ2	HLA-DRB4	FICD	2510009E07Rik		DACT1	KLK6	BIRC3			DENND2A
	BRCC3	Rdh1	LIF	OAS1		TBRG1		LASP1	Gm2a		LIPA	Zmat4	MAPK14	Zfp568	6330403A02Rik	KLF13	FAT4	BSND	TESC	HLA-DRB5	EIF1	Atp5g1		DACT3	ZRANB3	IRAK3			GAGE1
	MCCC1	Coa5	GPATCH8	OAS3		PTPMT1		ALG14	Rps6kb1		HPCAL1	Scel	CD302	Hif3a	Myocd	KLF12	SCLT1	ZNF493	TMEM143	PCYT1B	BRWD3	Bclaf1		DACT2	ZRANB2	APBA1			PPT1
	ARL5B	Trim9	RPL13	OAS2		SHROOM4		SV2B	Cldn25		LIPG	Ube2v1	TMED4	Arnt	Itgb2l	RNF170	ARPC5	CBLL1	PITPNC1	GUK1	BRWD1	Agtr1a		VPS45	PLCXD3	APBA2			PPT2
	ZC3H8	Rbm33	MMP23B	TTYH1		RASSF5		NAA38	Rps6kb2		LIPH	Ube2v2	GADL1	Ptgr1	Mmab	KLF14	DCUN1D1	RRP8	ACADVL	CCDC157	LONRF2	Ankrd52		VPS41	FAM132B	IL23R			INPP4B
	ZDHHC2	Smarcad1	HDAC10	TTYH3		RASSF4		NTN1	Ttl		DFFA	Ankrd45	HPGD	Ptgr2	Draxin	TFAP2B	POLR2G	EIF2S1	PTCHD1	SGK494	LONRF1	Nkiras1		BCAP29	PCDHGB3	MORC3			INPP4A
	ERLIN1	4933402N22Rik	B3GNT4	STK11IP		G6PC3		MEF2BNB	1700055D18Rik		DFFB	Ankrd44	FCER1G	Golga1	Rgs7bp	GDF7	DCUN1D3	PPM1A	RAB4A	TUFT1	TCFL5	Lrrfip1		TMCC2	PCDHGB2	PTPRZ1			MICAL3
	CBL	Sept3	B3GNT5	SERPINB9		HOXC6		RUNX1T1	Tnrc6b		SEC24D	Pom121	TEK	Golga2	Stab2	DPP4	DCUN1D4	SLC37A3	CHN2	DZIP3	OR7D2	Ankrd54		SDR42E2	PCDHGB1	CCNA2			PHC1
	WDR35	Sept2	B3GNT6	SERPINB8		NEBL		RBM5	Diras1		REV3L	Ctf2	BTG3	Grlf1	Slc45a4	ABHD12B	ZNF827	HERPUD1	CHN1	SYT8	CDCA7L	Fktn		NMNAT2	BOK	DIAPH2			PHC3
	WDR33	5031410I06Rik	B3GNT7	CSNK1G1		KLRC2		ARL8B	Clspn		SEC24A	Mef2c	ZNF629	Zfr	Slc45a1	STRN	DYNC1LI2	ERBB4	IL25	SYT9	APBA1	Fmn1		NMNAT3	PCDHGB7	CCNA1			GPR107
	WDPCP	Kctd10	B3GNT1	SERPINB7		FCRLA		SLC38A7	Zfp963		HOGA1	Mef2a	OGFOD3	Ndn	Trmt10a	SLC44A1	POLR2M	CIITA	IL24	MTCH2	CTD-3088G3.8	Ndufb2		NMNAT1	ATP9B	DYNC1I1			ZNF362
	ABHD17C	Nsmce2	B3GNT2	PCGF3		SSU72		ALOX5AP	Trmt2b		PYCRL	Btbd9	CACNB3	Rtdr1	Trmt10b	ANXA5	CHDH	CDK12	CAV2	FN1	ATP11B	Dcun1d3		RPS19	ATP9A	ATP13A3			SAFB
	GIGYF1	Cx3cr1	B3GNT3	PCGF2		E2F8		TTC7A	Cul4a		KAL1	Krt4	ZNF626	Vmn2r30	Vmn2r-ps159	MSI1	RHOA	CDK14	CAV1	RINL	MORC3	Dcun1d4		EPB41L1	THOC2	ATP13A4			H2AFV
	PAG1	Faf1	TSFM	PCGF5		CTIF		ACER3	Galr2		MRPL47	Arid4a	SLA2	Ndp	Igdcc3	DUSP19	ITPR1	CDK15	IL12RB2	SYT1	MEF2C	Syncrip		UBE2I	BOC	SKA1			H2AFY
	SMO	Tacc1	FGFR2	CX3CR1		INA		PDE1C	Galr1		MRPL49	Cyb561d2	ZNF621	6530409C15Rik	Igdcc4	MCIDAS	MEGF9	KLF7	ATP6AP1	SYT2	CCNA2	Sema5a		EPB41L3	RREB1	RAI1			RNF8
	TNFRSF10B	Faf2	B3GNT8	ATP8B3		NCKAP5		UHMK1	Tjp2		ZNF692	Btbd1	TEF	Cisd2	Zranb1	ZDHHC21	SUV420H1	TRPM3	ENSA	SYT3	DYNC1I1	Fam214b		EPB41L5	DENND2A	SKA3			RNF6
	POLE	Sgcb	ADRA2A	ATP8B2		GSK3B		PGR	Tjp1		ZNF695	Btbd3	REPS2	Snapc3	Vldlr	ZDHHC22	F11R	GPR124	CLINT1	SYT4	ATP13A3	Son		ACSS2	GAGE1	SKA2			RNF4
	POLB	Tiam1	ADRA2B	FANCD2		NEK10		COL28A1	B3gnt3		ZNF697	Cluh	TRIM33	A330050F15Rik	Zranb2	FAM53B	PRDM16	GPR125	BRCA1	SYT5	VPS29	Lsamp		ACSS1	PPT1	PRKRA			RNF5
	SLC4A8	Tiam2	ADRA2C	EXD3		RSAD2		PCDH20	Idua		HDX	Rnf165	NBN	Fam49a	9930013L23Rik	CSAD	IL1RN	KLF3	SLC22A7	SYT6	ATP13A4	Dlx3		NCCRP1	PPT2	MEF2D			RNF2
	PKLR	Xkr6	BIK	ATP8B4		NCKAP1		MINK1	Tnfsf13		ARFGAP2	Rnf169	TRIM32	Manba	Efr3b	SAMHD1	PLSCR4	AASDH	AHRR	SYT7	RAI1	Mertk		PLEKHM1	INPP4B	ADAT1			H2AFJ
	HIC2	Heph	GPATCH1	DTHD1		SNURF		ADAT1	Tnfsf12		ARFGAP1	Rabgap1l	TMEM30A	Fam49b	Fnbp1	ANO10	PRDM15	KLF9	ACOT9	CXCL9	SKA3	Nrip1		PLEKHM2	INPP4A	ADAT2			RFX1
	CCNDBP1	Fam101b	PCYT1A	STC1		FLI1		BMI1	Psg16		CYSLTR2	N4bp2l1	SRD5A1	1700019D03Rik	Fnbp4	TENC1	ABCG4	HECW1	ACOT7	RHO	SKA2	Opa1		ABCA13	MICAL3	TTBK2			HDAC7
	CIITA	Fam101a	TBCCD1	STC2		EGFL7		COA3	Psg17		CYSLTR1	Eaf1	BDH1	Swt1	Zfpm2	WNT9B	CYP2C8	VWC2	ADCY5	RHD	COL28A1	Zfp207		VPS4A	PHC1	TTBK1			CLTA
	SERF2	Gm10471	HLA-DRB3	ELP3		ARL6IP4		ADAT2	Psg18		MPHOSPH9	Sec61a1	EBF3	Med13	Pou4f1	WNT9A	HNF4G	ZNF304	ADCY6	TASP1	PRKRA	Xpnpep1		GMEB2	PHC3	SOX21			RFX2
	TOM1	Ublcp1	DAAM2	ELP2		CHD2		SEPSECS	Psg19		MPHOSPH8	N4bp2l2	APAF1	Colec12	Pou4f2	NDUFS7	HNF4A	SLC24A2	ADCY7	CNTF	MEF2D	Grid1		GMEB1	GPR107	E2F6			CLTC
	C10orf11	Ptprt	HLA-DRB1	FBXL2		CHD5		PDE12	Setd1b		C21orf2	Mlf1ip	DNPEP	Med15	Gsdmc4	ZRANB1	USP53	REST	ADCY1	PER3	ADAT2	2410131K14Rik		SLC43A3	ZNF362	E2F5			CLTB
	RP11-697E2.6	Mzf1	PSRC1	DPPA3		LRRK1		NRP1	Arhgef10l		CCSAP	Rad51d	HELLS	Colec10	Hpcal4	SVEP1	MCIDAS	FBN1	ADCY2	ME2	LGALS3BP	Ctsd		SLC43A2	SAFB	E2F3			NGLY1
	NREP	Exoc6b	HLA-DRB4	DEK		LRRK2		HAP1	Smurf1		U2AF2	Rad51c	ASH1L	Med17	Uox	FAM132B	TMEM68	GK	KIF24	COLQ	TTBK2	2610002M06Rik		SLC43A1	ZNF367	E2F2			DPEP2
	UBE2V1	Cd22	HLA-DRB5	DPPA4		CHD6		E2F1	Gbx2		NEK8	Mc1r	RAP2A	Gm10855	Ciapin1	ATP9A	SNCG	MMP28	MAATS1	SLC9A3R2	TTBK1	Gm26965		DCAF13	ZNF366	ZNFX1			HEPHL1
	FAIM2	Zfp7	PCYT1B	MANEA		WISP3		BNC2	Timp3		NEK9	Erc1	AKR1C1	Med19	Rbbp6	NUP43	ERCC6L2	TRIP11	ADCY9	FAM189A2	SOX21	Cenpo		RRP36	TRNP1	C6orf89			EPM2A
	TRIOBP	Ptprg	CCDC157	PTGFRN		WISP1		KNG1	Timp2		GPR161	Chmp2b	SIAH3	Mamdc2	Rbbp4	DENND2A	MTSS1	MEX3B	KIF23	TRIM5	E2F6	Rph3al		DCAF12	H2AFV	E2F8			ISCA1
	ABCA5	Gria2	SGK494	TRIM56		MNT		C6orf89	Senp8		ZZZ3	Zfp236	RIF1	Nyx	Hsd3b7	WWC1	SNCA	MTERFD2	RBBP4	GNAI2	E2F5	Lztfl1		WNT3	AP1G2	PPP1R13B			LMX1A
	MARS	Ptpre	TUFT1	DDX5		ABHD12		SEZ6L	Senp1		ASTN2	Zfp239	RASSF5	Ece2	Hsd3b2	CCDC88C	ASCC3	AGO1	RAB43	GNAI3	E2F3	Cldn1		WNT2	H2AFX	ACBD5			LMX1B
	TMEM8B	Ptprd	DZIP3	ASXL3		MFSD1		MGAT4A	B3gnt6		SHB	Fibin	SYNC	Ece1	Cep104	INPP4B	RER1	MLK4	NR3C1	CNTROB	E2F1	Cldn2		AGXT	RNF8	ABLIM1			RECQL
	CCBL2	Ptprc	SYT8	ASXL2		NPC1		CHRND	Il6ra		CCDC6	Katnal1	GGA3	Vps13d	2700050L05Rik	WHSC1L1	RNF125	ZNF544	DDI2	ANGPT2	ZNFX1	Hist3h2a		WNT6	RNF7	TUSC5			SIK1
	PIGG	Apln	SYT9	ZBTB39		ZNF585B		FUT9	B3gnt2		SHF	Katnal2	GGA2	Prkx	Iffo1	DGCR6	IL17RD	MAP3K13	PTPLAD2	ANGPT1	C6orf89	Nudt12		WNT4	RNF4	TUSC2			MISP
	HS2ST1	Gm10874	LRRC4B	ZBTB38		SCML2		BZW2	Gcnt4		SHH	Hal	LYZL1	Soga1	Iffo2	ADGB	RNF123	ADNP2	PTPLAD1	DRC1	PPP1R13B	Smpd4		PPP1R15A	RNF5	TUSC3			CD300A
	PSMD3	Aacs	MTCH2	HTR2A		TPP1		TUSC2	Slx4		PHEX	Alg2	PHLPP2	Zfp599	Tob2	MICAL3	A1CF	AGO3	RAB30	PALM2	ACBD5	Rcor1		PPP1R15B	RNF2	RPGR			ACTR8
	MITF	Eme2	FN1	HTR2C		CRMP1		RAD18	Gm4944		MGA	Alg3	ZNF518B	Rptor	Brinp3	PHC1	IL17RA	ZNF549	XRCC3	MAGEA2B	MON2	Trim67		GPAA1	RFX6	TIGIT			BAIAP3
	EPS15	Ptprj	RINL	TMEM9B		IL22RA1		TMC6	Csf1		MTHFD2	Alg5	G6PC2	Gja1	Xlr3c	PDE8B	AGO2	STXBP5L	XRCC2	MARC1	EEF2	Socs5		ST8SIA6	H2AFJ	CTBS			BAIAP2
	QKI	Rasa3	SYT1	ZBTB33		TSC1		C5AR1	Pnkd		NSD1	Adrbk1	PROX1	Alpl	Neo1	PHC3	ACAD8	FUCA2	PITPNA	MARC2	TUSC5	Sdk1		CNTNAP5	NCAPG2	GNG11			ACTR3
	PPFIA2	Amotl1	SYT2	ZBTB34		MRPL11		TNRC6C	Pqlc3		EID2B	Adrbk2	IL22RA2	Gja5	Mrpl3	GPR107	GRPEL2	LIN7A	PITPNB	ICMT	TUSC2	Socs7		MOGS	ZNF844	GNG12			MALSU1
	PPFIA1	Rpp40	SYT4	ZBTB37		MRPL13		TNRC6A	Pqlc2		SAMD4A	Rnaset2b	ZNF488	C2cd2l	Mrpl1	CENPP	SLC36A4	LIN7C	SMURF2	GPR142	TUSC3	Socs2		ST8SIA4	ZNF845	URB1			CLUAP1
	CNOT8	Dpysl3	SYT5	SPATA13		IL4R		MIP	Dclre1a		ADSL	Hephl1	FHOD1	Cttnbp2	Prkd3	BEAN1	VBP1	GPATCH8	CLEC7A	LAG3	TLN2	Pkn2		MRPL37	PPP1R26	HPCAL1			VAX1
	APOL6	C2cd2	SYT6	SPATA16		NEDD9		DAB1	Wfdc3		SAMD4B	Hif1an	ITGB8	C330007P06Rik	Mrpl9	SOD2	SSPN	SFTPB	MEIS3	FCF1	IZUMO1	Napb		ST8SIA3	PPP1R27	HPCAL4			RECQL4
	HSD17B4	Yrdc	SYT7	KLHL31		FPGT-TNNI3K		AKIP1	Stx8		MPLKIP	Tal2	EMILIN2	Sgms2	Lmtk2	C20orf24	HOXC8	SPTB	MEIS2	GPR143	TIGIT	Gnal		GPRIN1	CLTC	LIPH			MTG2
	CNOT4	Dab2ip	CXCL9	SPATA18		MN1		ANKRD13C	Trak2		GAS2L3	Gyk	ADH5	Sgms1	Msrb3	LY9	SMC5	ATP13A4	MEIS1	ATP6V0A1	CTBS	Dnajc3		ROGDI	NGLY1	DFFA			MCOLN2
	NOS1	Pter	RHO	TMEM97		CDC25A		ADAMTS5	Stx3		ZNF343	U2af1l4	ADH4	Lrrc39	Foxa2	ZNF367	ZNF512B	IKBKB	PCDHAC2	ATP6V0A2	WNT10B	Rps6ka6		ST8SIA2	DPEP2	DFFB			ADNP
	TTLL7	Ret	RHD	TBPL2		PSG9		ALS2CL	Stx6		ZNF341	Slc30a9	TACC1	Gm5862	BC055324	VWA1	SCML1	39142	PCDHAC1	GPR98	GNG12	AI593442		INSR	NMD3	SEC24D			CNR1
	TTLL3	Pten	TASP1	TBPL1		RAB5C		ADAMTS3	Fzd10		ZNF431	Slc30a4	ZNF483	Lrrc30	Evi5	KCNN4	SCML2	38777	TFR2	GPR97	URB1	A530088E08Rik		RUNX1T1	HEPHL1	REV3L			GBX2
	ITGB8	Tbc1d20	CNTF	PEX2		TTC8		CCSER2	Edc3		ZNF430	Slc30a7	JDP2	Fam174b	Zfp385a	FASLG	CD302	36951	RALGPS2	GUCA1A	IL36G	Gna14		HIST2H2BF	USP27X	SEC24A			CNR2
	CLCN5	Slc35b4	PER3	PEX5		RNF40		ARHGEF7	Asap1		ZNF345	Slc30a1	PICK1	Lrrc32	Chka	BRAT1	GRIA4	MXD1	MIER1	UGT2B15	LIPA	Erc1		HIST2H2BE	ISCA1	SEC24C			FOXP4
	ST6GALNAC3	Tbc1d24	FUBP3	PEX7		TMPRSS12		GNG12	D430041D05Rik		ZNF432	Rabl3	ZNF486	Chrdl1	Tyro3	TRNP1	SACS	CLSTN2	RALGPS1	GUCA1B	HPCAL1	Pard3b		ZNF813	ISCA2	SEC24B			POLDIP3
	BACE1	Zfp449	FUBP1	GALNT1		TMPRSS13		STRAP	Hyls1		NUDT12	Slc30a2	GJC1	Abcc9	Zfp385b	ISLR	GSPT1	B3GNT6	RSL1D1	KRT77	HPCAL4	Chpt1		SPTBN5	MTRR	RNF19A			POLDIP2
	SLC35F2	Kif16b	COLQ	ACE		POLR2G		MKLN1	Kat7		NUDT11	Msi2	PIAS2	Abcc4	Aph1b	RP11-512M8.5	OPN4	EIF3M	PAPD4	KRT76	LIPH	Gabbr2		SPTBN4	LMX1B	HOGA1			GP1BA
	MYO6	Prmt8	SLC9A3R2	HFE		DCUN1D3		DPP10	Luc7l		NUDT16	Msi1	PRKACA	Abcc5	Hlcs	FBXL5	NCOR2	B3GNT2	PAPD5	KRT71	DFFA	Slc14a1		SPTBN2	RECQL	PYCRL			RAPGEFL1
	ZNF398	C2cd4c	SCHIP1	GNAI3		DCUN1D4		HPCAL1	Gsg1l		NUDT15	Brpf3	PIAS4	Syndig1	Sms	ZADH2	FZD3	FNDC5	LMNB2	ATM	DFFB	Alkbh8		SPTBN1	SRPRB	MRPL43			GTDC1
	KIF13B	Six4	FAM189A2	GNAI1		DYNC1LI1		RAB5B	Wnt9b		ZW10	Crls1	DECR1	Abcc1	Tgm2	ADAMDEC1	OGFOD1	EIF3F	TOLLIP	KRT79	SEC24D	Hspa13		ZNF814	CTDNEP1	KAL1			ICOS
	RPP14	Spock2	RBBP4	MPZL2		DYNC1LI2		DFFA	Wnt9a		TM6SF1	Erbb3	TMEM231	Gm3424	Gp1bb	TLR3	BTG2	RARS	CD274	TBC1D5	REV3L	Zkscan1		KLF13	ACTR8	MRPL47			TBR1
	KDM7A	Dhodh	GNAI2	SLC7A8		STC1		SSH3	Arhgap31		RSRC1	Cnst	ZNF135	Tmem127	Diexf	CAMK1	OGFOD3	APOBEC3C	MRPS24	SMPD4	LMTK2	Zbtb41		ARPC4-TTLL3	BAIAP2	TRIP6			TGS1
	CYB561D1	Zfp263	GNAI3	MPZL1		CHDH		TEX9	Dclre1b		RTCA	Helq	HIVEP3	Desi2	Ap2b1	RNF6	OGFOD2	MTMR9	CD276	SMPD1	PYCRL	Zkscan3		KLF11	UQCRC1	ZNF699			ABI3BP
	EAPP	Ept1	CNTROB	HLA-C		ITPR1		PAFAH1B1	Ccdc24		STX5	Erbb4	MKI67	Trank1	Pdha1	SCN3A	CACNB2	FADD	PPP2R5E	HAAO	MRPL43	Zbtb44		KLF10	ACTR3	POM121C			ANKS1A
	ZNF395	Tmprss11e	ANGPT2	HLA-B		STC2		PAFAH1B2	Dclre1c		STX7	Irf2bp2	TNFSF10	Tmem123	Oxa1l	SCN3B	ZNF626	DYRK1A	PPP2R5C	ACOXL	KAL1	Etnk1		RNF170	MALSU1	ZNF692			PITPNM3
	TSPAN17	Nphp3	ANGPT1	DAGLA		F11R		SLC41A3	Apol7b		STX6	Pcnp	PFKFB2	Desi1	Pgr15l	VDR	DCC	MKKS	LCMT1	BRIP1	MRPL45	Smek2		KLF16	CLUAP1	ZNF695			PITPNM2
	INSRR	Mrgprb1	DRC1	SVOPL		POLR2J		MRPL43	Apol7e		SLC4A10	Hipk1	GNMT	Wipi2	Prkab2	ZNF211	REPS1	NOL11	PMP2	PDE11A	TRIP6	Dync2h1		KLF15	VAX1	ZNF697			MDGA2
	PKP1	Slc5a3	PALM2	MTHFR		LCP2		PLEKHA5	Asxl1		PYHIN1	Irf2bp1	EOGT	Tacr3	Hira	FOXK2	ZNF621	ETNK2	YY1	ITGBL1	TRIP4	Gltscr1l		KLF14	RECQL4	HDX			ADAM10
	RAD23B	Ppp1r9a	MAGEA2B	PHF21A		INTU		CYLD	Asxl3		LGI4	Pcnx	ZNF317	Wipi1	Dynll2	STMN3	MAP4	WT1	ADCY10	ATP5A1	PI15	Fnbp1l		TFAP2A	MTG2	ARFGAP2			ADAM11
	NUDT21	Rab11b	MARC1	DTNA		KDSR		MALT1	Asxl2		ECE2	Rgag4	AZIN1	Tmem129	Gm13154	FMN1	REPS2	TPO	KCNA6	HFE2	ZNF699	Mrgprf		TFAP2C	FBF1	ARFGAP3			ADAM12
	CTC-454I21.3	Nudt7	MARC2	RIN1		PSG5		PLEKHA2	Fibp		ECE1	Nfkb1	NCS1	Taco1	Gm13157	SLC7A1	GOLGA3	DAAM1	KCNA7	TTC28	POM121C	Ms4a6b		TFAP2B	IL10RA	CYSLTR2			ADAM15
	SLC25A11	Gm3159	ICMT	RIN3		DEPTOR		PLEKHA3	Gm13083		TRMT2B	Fos	STK35	Ctdsp1	Kcnab3	ULK1	NEURL1	DAAM2	KCNA2	AAMP	ZNF692	Krit1		SLC44A1	CNR1	LAMB4			ADAM17
	NFE2L1	Map3k9	GPR142	PDE4DIP		ABCG5		PLEKHA8	Ccsap		NLGN2	Lsm6	TDGF1	Cyp21a1	Kcnab2	NOX5	CYB5R4	TSC22D2	KCNA3	TTC26	ZNF695	Cluap1		SLC44A2	CNR2	CYSLTR1			ADAM18
	SLC12A5	B230219D22Rik	LAG3	RNH1		PRDM10		WNT7B	Arf3		ARHGAP44	Lix1l	P2RX1	Kdr	Ints2	ARID4B	NBN	XAF1	KCNA1	DOT1L	ZNF697	Phtf1		SLC44A3	FOXP4	MPHOSPH9			ADAM19
	SLC12A1	Map3k2	FCF1	RPS11		PIK3R3		ERAP1	Arf1		ARHGAP40	Olfr421-ps1	P2RX7	Nudcd3	Ints7	ADRBK2	TMEM30A	CCDC157	OPTN	PATL2	HDX	Loxl4		ZBTB7A	POLDIP3	COPZ2			HAGH
	ZNF705G	A830005F24Rik	ATP6V0A1	RPS17		USP54		EMR2	Arf6		ARHGAP42	Zmynd12	MBL2	Aire	Ints6	CABS1	CTNNA3	HRK	JMJD6	PATL1	ARFGAP2	Mogat2		SLC44A5	RAPGEFL1	BMF			CPNE1
	ZNF705D	Lrrc14	ATP6V0A2	LATS2		HNF4A		ZNF697	Scrt1		NLGN1	Zmynd11	TCEB3B	Gm9845	Bmp8b	SCNN1D	MSS51	EDEM1	ZHX2	CARS	ARFGAP3	Gdpd5		ZBTB7B	GTDC1	NEK3			CPNE6
	ZNF705B	Chp1	GPR98	LATS1		USP53		SEC63	Scrt2		AURKB	Mon1a	BCL2L11	Preb	Adat1	HAUS6	MAMDC4	DZIP3	ZHX3	PODXL2	CYSLTR2	Wdr41		MSI2	ICOS	RUVBL2			WNT8A
	ZNF705A	Ophn1	GPR97	DDOST		MPI		CNTN5	5330417C22Rik		AURKC	Mon1b	KCNK9	A630007B06Rik	Adat3	AMER1	APAF1	SYT8	SCRG1	U2SURP	ATP7B	Ccl28		MSI1	NGFRAP1	NEK8			WNT8B
	CEP192	Map3k4	SLC22A15	SRCIN1		ITM2C		ATP7A	Gm5796		TXLNG	Zmynd19	BCL2L13	Igfbp4	Usp45	AMER2	DNPEP	SYT9	CNNM2	IL6R	MPHOSPH9	Htt		UTY	ANKS1A	NEK9			AAK1
	EYS	Rap2b	GUCA1A	PLCXD3		SNCG		DHX35	1700066B19Rik		RABL2A	Tpx2	PTP4A2	Igfbp5	Fgfr1op	YDJC	HELLS	TMEM256-PLSCR3	CCDC39	ENO1	NEK7	A730017C20Rik		HDAC1	YTHDF2	GPR161			GDE1
	UTP14C	Abca5	UGT2B15	PLCXD1		ERCC6L2		BMF	BC021891		DRGX	H2-Q6	ESCO1	Rnasek	Ubxn2b	UBE3D	ASH1L	SAP30L	ACACA	ENO2	COPZ2	Pml		SAMHD1	PITPNM3	RP11-196G11.1			SNRPB
	RPGRIP1L	Abca1	ZBTB32	ZNF415		PADI2		RUVBL2	Grip1		TXLNA	Hist2h2bb	ROM1	Rnasel	Ubxn2a	MED12L	RAB40AL	CSTF2T	ACACB	ENO3	BMF	Ccl20		FEZF2	PITPNM2	ZZZ3			SNRPC
	ADCY1	2610042L04Rik	KRT77	ZNF410		AGO4		ZNF160	AU040320		CDC42EP4	Vprbp	CRY1	Myf5	Papd5	PRSS33	AKR1C1	FA2H	FOXD2	ENO4	NEK3	Nab1		RPA1	MDGA1	ASTN2			SHANK3
	ZC3H11A	Sik1	KRT76	RRAGD		IL17RE		DDX54	Dnase1l3		BMF	MRPS23	MLH1	2610002J02Rik	Atp2b1	ADAL	SIAH1	SYT6	SLFN11	CELF6	RUVBL2	Ick		TENC1	ZNF594	ASTN1			SHANK2
	ALDH1L2	Tubgcp4	KRT71	GLIPR1		AIFM1		SUV39H1	Atp6v1g3		TBKBP1	Fam196b	LTN1	Slc25a22	Atp2b2	PRSS37	SIAH3	NBN	APPL1	CARF	U2AF2	Nyx		NDUFS1	ADAM10	CCDC6			SNRPE
	ALDH1L1	Prdx6b	GPR148	PTCH2		RNF123		TNKS2	Acvr1c		WFIKKN2	Fam196a	ZNF557	L2hgdh	Atp2b4	TFE3	TRIM37	DIXDC1	PLA2G2D	TAOK1	NEK8	H60c		NDUFS2	ADAM11	SHF			RGS9BP
	VIP	Zbtb2	ATM	MCOLN3		A1CF		GATC	Acvr1b		ABI2	Dnajc28	ZNF555	Gm5134	Cdc37l1	RPGRIP1	GGA3	MAN1C1	PLA2G2F	TAOK2	NEK9	D930020B18Rik		NDUFS3	ADAM12	SHH			GPR62
	OSBP	Zbtb1	TBC1D5	GGT5		IL17RA		ZNF24	Ndufa4l2		FEZ2	Dnajc27	ZNF550	Pofut2	Nanos2	DLX1	GGA2	USP48	MEMO1	TAOK3	ZZZ3	Prkaa2		COQ9	ADAM15	PHEX			ZDHHC15
	CYB5R4	Pcyt1b	SMPD4	RASA4		AGO2		SHF	Narf		NKTR	Dnajc25	ACOT11	Sla2	Mtss1l	DLX3	PXT1	NFATC2	ERLIN2	CNOT6L	ASTN2	Lenep		NDUFS7	ADAM17	MGA			ZDHHC17
	SNX7	Zbtb6	SMPD1	RASA1		GRPEL1		DNAH2	Ttll5		FOXL2	Apobec3	RYR1	Pex11b	Auh	NXF5	TSNAXIP1	NFATC3	CAPN14	LLGL2	ASTN1	Mavs		NDUFS8	ADAM18	MTHFD2			PCSK9
	VLDLR	Zbtb5	HAAO	RASA2		KDM1B		PLA2G15	Ttll3		PITPNC1	Hip1	ACOT13	Mthfs	Ptafr	ALS2	PLEKHH2	ADD2	CAPN13	LLGL1	CCDC6	Tarsl2		C1R	ADAM19	NSD1			PRKAG1
	ALDH3B2	Zbtb4	ACOXL	ACTN2		RASSF8		SEMA5A	Ttll8		ACADVL	Mtmr1	VPS13A	Slc25a26	Epc1	ASIC1	ZNF488	EXOSC9	CAPN10	ACOX2	SHH	Tsc1		COQ7	CPNE3	EID2B			PRKAG3
	ALG2	Rfx5	BRIP1	PTPRT		FAM120B		SH3TC2	Dagla		PTCHD1	Man1a	VPS13B	Tsc1	Hif1a	PGM1	FHOD1	MYCBPAP	SLC35D1	ACOX3	PHEX	Map4k2		COQ6	CPNE1	SAMD4A			PCSK1
	SHPRH	Rffl	PDE11A	PTPRR		CD93		ZNF500	Tbcel		TSEN54	Gm4969	TRAF1	Memo1	Rasef	LMX1B	ITGB8	VANGL1	SIGMAR1	ACOX1	MGA	Hook3		UFD1L	CPNE7	ADSL			PCSK6
	ARL4C	Rras2	ATP5A1	ACTN4		MAPK14		NYAP2	Casq1		DHDDS	Abcb10	TRAF3	Brix1	A630081J09Rik	HIST1H2BF	ADH6	CCAR2	HS3ST5	SLC22A12	MTHFD2	Smc4		ILF3	WNT8A	SAMD4B			ZDHHC18
	MKL2	Haus8	TTC28	EZR		HBA1		ZNF236	1110051M20Rik		CHN2	Trabd2b	ISYNA1	Pex11g	Gins2	RECQL	SOS1	MTDH	HS3ST4	SLC22A13	NSD1	Sh2d2a		KLK5	WNT8B	MPLKIP			PCSK4
	DERL2	Vapb	AAMP	PTPRG		CD302		ZNF233	Pygo1		KIF2A	Carf	PGRMC1	Gm11437	Gins3	CD300C	ADH4	AP2B1	CYFIP1	SLC22A10	EID2B	Map2k7		ZRANB1	G3BP1	ACVR1C			PCSK5
	STK24	Cpa4	TTC26	PTPRE		MAPK10		SPRY3	Cdc27		AXL	Apba1	SCAF11	Rnase9	Il18r1	FGF7	PKD2	KPNA6	HS3ST1	SLC22A11	WDHD1	Maf		KLK6	DNMT3B	GAS2L3			HIPK3
	GCC2	Rfx3	DOT1L	PTPRD		MAPK11		TRPC1	Cdc26		IL12RB2	Myrf	BAG1	Ap4m1	Ggt7	ADIPOR2	PKD1	ZBTB8A	CYFIP2	NSMCE1	LUM	Cyb5rl		ZRANB3	DNMT3A	AZI2			HIPK2
	GCC1	Fbxo28	PATL2	PTPRC		MAPK12		TREM1	Cdc23		ATP6AP1	Otop1	HOOK3	Hvcn1	Prss22	SBK1	DAPP1	TULP4	THUMPD2	NSMCE2	GAS2L1	Foxp2		ZRANB2	U2AF1L4	ZNF341			HIPK1
	TBC1D8B	Slx4ip	PATL1	PTPRB		GADL1		TRPC4	Lin28b		ATP6AP2	Abcb1a	TMPRSS2	2310044G17Rik	Ggt5	BCAN	JDP2	CNTROB	CHORDC1	OBSCN	GAS2L3	Phc3		PLCXD3	GDE1	ZNF436			IFT27
	PLXDC2	Clec1a	CARS	PTPRO		MUC5B		SAMD4A	Lin28a		ENSA	Acss2	VTI1B	Ssx2ip	Ccdc64	OLFML2A	ZNF486	ATRIP	LHPP	PFDN1	AZI2	Grik3		FAM132B	SNRPB	ZNF431			RPS3
	PLXDC1	Fktn	PODXL2	PTPRK		ARF4		MPLKIP	Cln6		CLINT1	Acss1	TMPRSS4	C1d	Ccdc67	SLC25A44	GJC1	APOL6	MLLT6	PTK2	ZNF341	Foxp1		PCDHGB3	SHANK3	ZNF430			DUSP22
	MRAS	Pak4	U2SURP	AMER3		HPGD		CIB2	Cln5		BRCA1	Dsc2	ELTD1	Frrs1l	Ccdc61	SLC25A45	ZNF138	LRRTM2	UVRAG	PTK7	ZNF436	Lhx4		PCDHGB2	SHANK2	ZNF345			LEMD3
	SMYD5	Frmd6	IL6R	CPM		QRSL1		VGLL3	Sardh		AHRR	Dsc3	GTF2H4	Nop10	Ccdc60	TMX4	PIAS1	ANGPT1	MLLT3	PTK6	ZNF431	Larp1		MUC20	SNRPE	ZNF432			LEMD2
	FBN1	Frmd7	ENO1	CPD		FZD1		RANBP3	Far2		ACOT8	Cybb	RABEP1	Nop16	Ccdc63	DBT	PIAS4	CD47	SYNJ1	RABGAP1	ZNF430	Il6st		BOK	RGS9BP	NUDT12			DUSP27
	GALNT1	Prr15l	ENO2	GAPVD1		FZD3		CADM1	Rtfdc1		ACOT9	Crtc3	CYGB	Efcab11	Ccdc62	PDZD2	PRKACB	SLC46A1	COPG1	PRKAA2	ZNF433	Dpp8		PCDHGB7	ZDHHC15	DLL1			CD180
	IRF7	Pak1	ENO3	CYP46A1		FZD4		KIAA0430	Mapre1		ACOT7	Crtc2	KCNQ3	Atg9a	Cend1	IPO9	ZNF131	INCENP	ZNHIT6	PRKAA1	ZNF439	Ar		PCDHGB6	ZDHHC17	NUDT11			NCAN
	CD93	Pak2	ENO4	AQPEP		BTG2		AGAP2	Mapre2		ADCY4	Abcc10	FOXN4	Atg9b	Dact2	BEST2	TMEM237	FARP2	OSR1	DAGLB	NUDT12	Hcrtr2		ATP9A	PCSK9	NUDT16			GPATCH2
	SNX24	Frmd3	CELF6	N6AMT1		FZD8		NUDT16	Tcf4		ADCY6	Greb1l	DENND1A	Efcab14	Cyp7b1	BEST1	TMEM231	ZNF275	GTPBP4	RCSD1	DLL3	Prox1		PCDHGB4	PRKAG2	NUDT15			ESPL1
	WNT3A	Dgkz	SYCP2	RTN4R		NAT8L		GXYLT1	Slc16a1		ADCY7	Hsf4	ZNF630	Ociad1	Ebag9	XPNPEP3	PSMB2	PALM2	GTPBP3	MCL1	NUDT16	Rbm5		BOC	PCSK6	ZW10			NAPB
	EFNB3	Msl1	TAOK1	DMPK		ZNF626		SATB1	Siglece		ADCY1	Naalad2	ABCC12	Ccdc88a	Ppih	ACTR2	MKI67	GTF2IRD2	NFATC2IP	GAL3ST1	NUDT18	Cand1		RREB1	ZDHHC18	NUDT19			NAPA
	HDAC4	Pus7	TAOK2	RNASEH1		ZNF627		UHRF2	Slc16a3		ADCY2	Als2cl	MCU	Scara5	Adprm	KRT83	PFKFB2	CA12	TTC39A	SORBS3	NUDT19	Adck3		DENND2A	PCSK5	TM6SF1			YAF2
	CD72	Dgkq	TAOK3	RPGRIP1		SLA2		CNNM2	Slc16a2		KIF24	Fgfr1op2	FOXN2	Ahrr	Mrps9	SORCS1	HDHD1	PRRX1	PCDHA2	SORBS2	TM6SF1	Fbxo27		GAGE1	HIPK3	STX3			LARP1
	CLOCK	Gm9821	CNOT6L	ABLIM1		ZNF621		CNNM4	Cdo1		MAATS1	BC017643	REPIN1	Plekhm1	Mrps5	SORCS2	EOGT	HDAC10	PCDHA3	GAL3ST4	IFI6	Selp		PPT1	HIPK2	STX2			LARP4
	HDAC9	Dgkk	LLGL2	ABLIM3		TEF		STX3	Ttll12		ADCY9	Lss	PCDH9	Plekhm2	Gjc3	SORCS3	ZNF318	ICMT	PCDHA1	SCARA3	STX3	Otud7b		PPT2	HIPK1	STX4			LARP6
	ZFHX4	Prr5l	LLGL1	ABLIM2		REPS2		STX7	Timm50		KIF23	Lypd6	DIS3	Plekhm3	Gjc1	JAZF1	AZIN1	ACOX1	BPNT1	SCARA5	STX2	Usp49		INPP4B	RPS3	STX7			LARP7
	ONECUT1	Dgkb	ACOX2	LMTK2		HR		SLC23A2	Eif1ax		RBBP4	Lypd5	GALNT10	Bhmt2	Wapal	PXDC1	CAB39	TBC1D30	PCDHA7	ATG16L1	STX5	Alcam		WHSC1L1	DUSP22	STX6			ZNF175
	TMEM161B	Cflar	ACOX3	HHIP		CYB5R4		VGLL4	Stra13		SARNP	Lypd3	RPL38	Eya3	Aasdh	FOXP1	NCS1	FBRS	PCDHA4	ATG16L2	STX7	Sp4		MICAL2	LEMD3	RPS3A			EDIL3
	KIF15	Dgkg	ACOX1	RAB6A		GPN2		MCMBP	Ccdc135		DDI2	Tollip	TAB3	Nrbf2	Tulp4	DIABLO	CKMT1B	PCDH10	PCDHA5	EOMES	STX6	Csrnp3		TP53AIP1	LEMD2	SLC4A11			ZNF177
	OXSR1	Dgkd	SLC22A12	RAB6B		TMEM30B		IMPAD1	Fam76a		PTPLAD2	Lysmd4	RPL37	Nt5dc3	Lpp	LMBR1	PPARGC1B	PCDH17	EIF4A1	ARHGDIG	RPS3A	Slc39a9		PHC1	DUSP27	SLC4A10			PTER
	MXD4	Dgke	SLC22A13	RAB6C		RASSF3		SMN2	Ccdc130		PTPLAD1	Nnat	RPL34	Cdc42	Slc12a5	CNR1	ANO6	PCDH15	TNFRSF10A	ARHGDIA	SLC4A10	Nov		PHC3	NCAN	STAB2			DDX47
	CBX2	D3Ertd751e	SLC22A10	RC3H1		APAF1		POLA2	Slc1a2		XRCC2	Akr1d1	CHD6	Mrpl48	Slc12a4	TNPO1	TDGF1	VPS53	PCDHA9	NANP	LGI4	Ogdhl		GPR107	NAPG	PYHIN1			LMLN
	GABRA2	Rgs4	SLC22A11	RC3H2		RAP2B		POLA1	Slc1a3		PITPNA	Lypd8	COL14A1	Mon2	Pvrl3	IL10RB	P2RX1	SRRD	BCL9	NANS	MTMR14	Rab43		TRMT10C	ESPL1	LGI4			PTEN
	ZBTB10	Pafah2	NSMCE1	CHL1		RAP2C		SMN1	Vps36		SMURF1	Edar	TGIF2	Mb21d1	Slc12a6	SGCD	HIST1H2AG	COG4	BCL2	C3orf38	TRMT2A	Sumf2		ZNF362	NAPB	MTMR14			ATMIN
	RAB18	Etv5	NSMCE2	CRIPT		RAP2A		PHF13	Col18a1		SMURF2	Dpy19l1	GRIN2B	Mb21d2	Kdm6a	CNKSR3	M1AP	PCDH19	NPEPL1	USH1G	ECE2	Trib3		ZNF367	NAPA	TRMT2A			EIF5A2
	CCPG1	Gm10220	OBSCN	IFIT5		SIAH1		PHF19	Vwa3a		CLEC7A	Dpy19l3	RSU1	Trip4	Pvrl4	SPA17	P2RX7	RALB	CDX2	MATN1	ECE1	Dlk1		MGMT	YAF2	ECE2			ELAVL4
	TRAPPC10	Etv6	PFDN1	IFIT3		SIAH3		EZH1	Lhpp		MEIS3	Dpy19l4	GRIN2A	Smc6	Kdm6b	SYVN1	MBL2	CREBBP	CLMN	SPECC1L-ADORA2A	NLGN2	Med7		H2AFV	LARP1	ECE1			LGR4
	RAB14	Ogt	PTK2	IFIT2		TMEM120B		SLC5A3	Tet3		MEIS2	Ccdc47	MIEF1	9030624J02Rik	Cwc25	MAPK1	TCEB3B	NAT10	LYRM4	MATN3	IMPACT	Trpm7		H2AFX	LARP4	NLGN2			LGR6
	TNFSF4	Cntnap3	PTK7	TRO		ZFP36L2		GTF2A1	Gprin1		MEIS1	Epb4.1l3	MIEF2	Ubqln1	Fem1b	RAPGEFL1	BCL2L11	SFXN5	NKX2-3	MATN2	ARHGAP44	Endov		H2AFY	LARP7	ARHGAP44			ELAVL1
	ATP6V0B	Sh3bp5	PTK6	EFTUD2		PTP4A1		ECE1	Pde4dip		TFRC	Epb4.1l1	GNA11	Mlh3	D130043K22Rik	DUSP8	KCNK9	CYP2B6	ZP1	TANC1	ARHGAP42	Kcnq5		RNF8	COL15A1	MTMR11			ELAVL2
	ACVR2B	F3	RABGAP1	GPS1		CTRB2		FAM64A	Anapc7		SLC22A3	Epb4.1l5	BAP1	Diablo	Fem1a	PPP1R12B	BCL2L13	ATM	KIAA0391	TANC2	NLGN1	Kcnq3		RNF7	ZNF174	ARHGAP42			ELAVL3
	BCO2	Cntnap2	PRKAA2	ARL5A		GGA3		UBN1	C1qtnf1		TFR2	Pggt1b	ZNF652	Ubqln4	Pou2af1	COL26A1	NEK10	SCYL2	OAS1	CES1	ICA1	Magi2		RNF4	ZNF175	LARP4B			UBE2D4
	CSTB	Prune	PRKAA1	ARL5B		GGA2		ARHGAP44	C1qtnf6		RALGPS2	Tmem8c	ZNF286A	Sgpp2	Mylk4	ICAM3	KCNK6	SCYL3	OAS3	CES3	AURKA	Zfp280b		RNF5	EDIL3	ICA1			UBE2D2
	NAGLU	Serbp1	ITGB3BP	ERLIN1		PHLPP2		NAA40	Rufy4		MIER1	Tmem8b	BFAR	Fuca2	Mylk3	ANO4	FNBP1	SMPD4	OAS2	EBF4	AP1B1	Zfp280d		APP	ZNF177	SNW1			UBE2D3
	SPATA32	Eif4e	RCSD1	ERLIN2		ZNF518B		ICA1	2700081O15Rik		RALGPS1	Mbp	SMARCC2	Otub1	Cry2	FOXN3	MLH3	ATR	TTYH1	EBF3	TXLNG	Trim71		H2AFJ	PTER	TXLNG			UBE2D1
	TRIM62	Plec	MCL1	SPG20		ZNF518A		ETS1	1500009C09Rik		RSL1D1	2510002D24Rik	ERRFI1	Otub2	Vcpip1	SGPP2	KCNK2	SMPD3	MTM1	EBF2	DRGX	Lins		NCAPG2	LMLN	RABL2A			TARS2
	TRIM66	Tns1	GAL3ST1	GABRQ		ADM		NOD2	Slc2a3		PAPD7	Manf	ZCCHC11	Nlrp5	Atp6v1c1	SGPP1	LTN1	SLC1A2	SERPINB9	EBF1	TXLNA	Slc7a14		RFX1	PTEN	DRGX			EDNRA
	KIF1B	Tmem132b	SORBS3	GABRP		PROX1		PPT2-EGFL8	Ggact		PAPD4	Gpatch2l	TAP2	Nlrp6	Nus1	GABPB2	ZNF557	PDE11A	SERPINB8	HBA1	CDC42EP4	Cped1		PPP1R26	ATMIN	TXLNA			EDNRB
	DIS3L	Rchy1	SORBS2	WDR35		PROX2		TOM1L1	Cadps		PAPD5	Nrbp2	CTTNBP2	Elavl1	Pcgf3	PAQR8	ZNF555	CACNB4	CSNK1G1	FFAR3	TCP11	Spty2d1		PPP1R27	EIF5A2	CDC42EP4			APOF
	SH3BP2	Eda2r	GAL3ST4	WDR36		PDZRN3		ZBTB5	Plcb1		LMNB2	Xpnpep2	IL6ST	Nlrp3	Pcgf2	ICAM1	ZNF552	INF2	ANKK1	LMNA	TBKBP1	Stat2		NRXN1	LGR4	TCP11			DNAI2
	RAD50	Brap	SCARA3	WDR33		ZNF488		ZBTB4	Plcb2		IL13RA1	Xpnpep3	FRRS1L	Elavl3	Spata22	PAQR3	ST18	OSTM1	SERPINB7	UCP3	WFIKKN2	Dennd2d		CLTC	LGR6	ABI2			FOXJ1
	ERCC2	E2f3	SCARA5	GABRE		FHOD1		SYNGAP1	2210010C04Rik		LMNB1	Gm3512	ALG10	Gm2913	Zfp213	ATP8A1	ZNF550	PVR	PCGF3	ENDOV	ABI2	Pitrm1		CLTB	ELAVL1	FEZ2			TMEM127
	ERCC3	E2f2	ATG16L1	CRIP1		ITGB8		CRIM1	9230019H11Rik		TOLLIP	Sgk3	MOCS1	Map2k4	Bend6	PAQR5	ZNF551	SKP1	PCGF5	FFAR4	ABI1	Uhmk1		NGLY1	ELAVL2	MUC7			FOXJ3
	RPRD1B	E2f1	ATG16L2	CRIP3		EMILIN2		TULP4	Ube2r2		CD274	Sgk2	FZD5	Cyb5b	Bend7	RDX	HNRNPD	YME1L1	PCGF6	BDH1	NKTR	Slc36a1		ADRBK1	ELAVL3	NKTR			FRAS1
	RNF31	Phactr3	EOMES	EIF4A2		ADH5		VPS18	Fam189a2		MRPS24	Tmem253	PPWD1	Tigit	Bend4	PAQR7	VTI1A	CFLAR	C6orf62	DDX23	OTP	Frem1		ADRBK2	CDKN1C	OTP			TMEM123
	SERTAD2	Cdhr4	ARHGDIB	ABHD17B		PKD2		ABI2	Scrib		MRPS25	Tmem252	GATAD2A	Ddit3	Gosr1	ANKS1A	RYR1	SDR9C7	ATP8B3	DDX21	PITPNC1	Sepsecs		NMD3	LSM14B	PITPNC1			STX16
	GABARAPL1	Asz1	ARHGDIA	ABHD17C		PKD1		ABCC3	Sgsm3		PPP2R5E	Rexo1	HSF4	Zdhhc5	Bend3	METTL8	VPS13A	ENY2	ATP8B1	DDX20	PTCHD1	Zyg11b		NLRX1	UBE2D4	ACADVL			TMEM129
	ARAP2	Bicc1	NANP	FGF9		FEM1B		POU2F2	Sgsm1		LCMT2	Rexo2	DLG1	Pacsin1	Sfi1	METTL9	ANKRD40	TTC26	EXD3	DDX25	RAB4A	Lipa		NFIX	UBE2D2	SLCO1A2			PAXIP1
	MAP3K12	Erg	NANS	GIGYF2		JDP2		POU2F3	Slc15a1		YY1	Numb	LANCL2	Pacsin3	Dars2	VPS36	VPS13B	DOT1L	ATP8B4	GULP1	TSEN54	Rps6kb1		TEX40	DPYSL4	RAB4A			STX18
	PHKB	Braf	C3orf38	TLE3		IGFALS		PITPNC1	Gas7		NAMPT	2610002M06Rik	DLG3	Pacsin2	Lrrc56	MTF1	GATAD2B	SUGP2	STC1	HLA-DMB	DHDDS	Rbms1		PCOLCE	UBE2D1	TSEN54			VPRBP
	KDM4A	Lgi3	USH1G	PAG1		GJC1		POU2F1	Gas6		KCNA6	Abcg1	DLG5	Kcnk18	Lrrc57	SYNGR2	TRAF3	HAS3	STC2	ZNF90	PKDCC	Rbms3		ISCA1	TARS2	FBP2			PREPL
	MED13	Cyp2b19	MATN1	TLE1		PIAS2		BPTF	GOLT1A		KCNA7	Abcg3	SDF2	Dnajc5	Lrrc55	PRTFDC1	PGRMC2	COL25A1	ELP2	ZNF91	KIF2A	Ube4a		ISCA2	EDNRA	CHN2			SLC35B2
	PRIMPOL	Ubn2	SPECC1L-ADORA2A	NAPEPLD		PRKACB		ACADVL	Ddn		KCNA4	Adh6a	BLOC1S1	Dnajc6	Lrrc58	TBC1D13	PPAN-P2RY11	SYT1	FBXL2	ZNF92	CAV1	Chst15		LMX1A	EDNRB	IL24			SLC35B4
	TNNI1	Ubn1	MATN3	SLC26A8		SLC1A2		DIS3L	Zfp397		KCNA1	Lztfl1	ARID1B	Tchp	Slc11a2	XYLB	SCAF11	EXOC3	FBXL4	ZNF93	IL12RB2	Ntf5		LMX1B	APOB	CAV2			FBXO32
	ABCB8	Itgbl1	MATN2	HGSNAT		PSMB5		PCCB	Mrpl35		OPTN	Kdm4b	PTGER4	Kcnk12	Gm14391	TBC1D16	OTOGL	FRK	DEK	SAC3D1	ATP6AP1	Lipo2		RECQL	STX10	CAV1			FBXO33
	ZC3H7B	Col25a1	IL17RC	ZFP69B		HACE1		NDUFB6	Gabrq		JMJD6	Kdm4a	SRPK1	Dnajc1	Umodl1	CTDSPL	HOOK3	HNRNPA3	DPPA4	FLVCR1	ENSA	Lipo1		SRPRB	APOO	IL12RB2			SAT1
	TAMM41	C330018D20Rik	TANC1	CLEC5A		TMEM231		SYMPK	Gabrp		ZHX3	Rpusd2	SOX6	Dnajc2	Spata2l	KCTD7	TMPRSS2	U2SURP	PTGFRN	FKBP15	BRCA1	Lipo4		MISP	STX12	ATP6AP1			HLA-ABC
	BAI1	Plek	AP2S1	SERF2		HIVEP1		CCNT2	Mrpl39		SCRG1	Dnal4	SYS1	Dnajc3	Hsd17b2	KCTD5	VTI1B	MRPS18B	ASXL3	RAET1E	SLC22A7	Epm2aip1		MAVS	TMEM127	ELOF1			PELP1
	SRSF3	Anln	TANC2	PCDHB12		ZNF136		SUGT1	Cplx2		ACACA	2810021J22Rik	COMMD7	Gpn2	1700030J22Rik	C21orf62	TMPRSS4	IL6R	ASXL2	UBE2J1	AHRR	Tmtc1		CTDNEP1	FOXJ3	ENSA			MBOAT2
	MAP6D1	Creb1	CES1	PCDHB14		MKI67		FMNL3	Slc31a1		ACACB	Fam178a	PPP2R4	RNF8	Hsd17b7	ADAM11	AQP12B	NPY2R	ZBTB39	FKBP10	ACOT8	Rnpc3		POU4F1	FRAS1	CLINT1			MBOAT7
	TLX2	Lrrc10b	CES3	GLO1		LMBR1L		IL12RB2	Oas3		ZNF784	Dnal1	PTGER3	Timm8a1	Col8a2	ADAM12	NBL1	NIPAL3	HTR2A	RAB3IP	ACOT9	Uggt1		GGT1	TMEM123	BRCA1			SPSB1
	FAM126A	Impa1	EBF4	KCNC4		EOGT		ATP6AP1	Oas2		FOXD2	Otud6b	TSC1	Timm8a2	Col8a1	UST	JMY	CELF6	HTR2C	TBX21	ADCY5	Bloc1s4		BAIAP3	C9orf72	MUC4			SPSB4
	GOLGB1	Impa2	EBF3	GCH1		RPS3		CBFA2T2	Ppil4		SLFN11	Tmub2	ZNF585B	3110021A11Rik	Polq	GPR55	TMEM165	CARF	NEUROG3	FAM3A	ADCY6	Ccnt2		BAIAP2	TMEM129	AHRR			SLC25A53
	ARHGEF40	Acat3	EBF2	KCNC1		KALRN		ENSA	Gabre		APPL1	2010109I03Rik	B3GALTL	Masp1	Csf2rb2	ADAM19	FBXO3	TAOK1	NEUROG2	FBXO10	ADCY7	Osbpl10		XPNPEP3	PAXIP1	ACOT8			UNC79
	TOMM40	Akap13	EBF1	KCNC2		CAB39		BRCA1	Camk2n1		PLA2G2C	Scn9a	PCBP2	Masp2	Gpnmb	HSPA1L	LRRC55	COL17A1	ZBTB33	FAM3C	ADCY1	Erlin1		ACTR3	VPRBP	ACOT9			CDC34
	PMAIP1	Akap10	HBA1	KCNC3		NCS1		MC1R	Olfr212		PLA2G2D	Lman2	METTL10	Scn10a	Polg	DGKZ	FOXN4	CNOT6L	ZBTB34	RAET1L	ADCY2	Sdad1		MALSU1	PREPL	ACOT7			CDC37
	MLEC	Wnt2	UCP1	KIAA2022		PPARGC1B		VRK3	Glyat		PLA2G2F	Arfip2	NADK2	Noto	Gm9867	SERPINA1	DENND1B	TMEM30B	ZBTB37	PDPN	KIF24	Senp2		FOXP2	SULT4A1	LRP8			S100A8
	PRPF4B	Gmeb2	LMNA	CPSF7		ANO6		NPAP1	Stc2		MEMO1	Scoc	METTL17	Pxdn	Plekho2	CMPK2	DENND1A	FAM65B	C8orf22	GGPS1	MAATS1	Senp1		WBSCR27	SLC35B1	ADCY5			FICD
	RAPGEF3	Hlf	UCP3	CPSF6		P2RX1		SNX30	Dstyk		CAPN14	Gnaq	METTL14	Fam124b	Polm	RAB4B-EGLN2	PPEF1	SKIV2L2	SPATA13	PARD6G	ADCY9	Rdh13		VAX2	SLC35B2	RBBP9			BRWD3
	SLC30A4	Gmeb1	BDH2	CPSF4		P2RX3		USP31	Ccnd3		SLC35D1	Necap2	ZMYM2	Fam124a	Poll	DGKH	CNTRL	GRIK3	ATP5F1	TRUB1	KIF23	Spam1		WBSCR22	SLC35B4	RBBP8			BRWD1
	SLC30A7	Rs1	ENDOV	CPSF1		P2RX4		USP35	Ccnd2		HIBCH	Gnaz	PCDH11Y	Daam1	Polk	CAPN10	FOXN2	GRIK4	KLHL31	TRUB2	RBBP4	Gcnt4		FOXP3	FBXO32	ADCY1			FBXO31
	SLC30A6	Aph1c	FFAR4	SIPA1L1		RMI2		USP36	Specc1		HS3ST5	Napg	IGF1R	Daam2	Kcnq4	SYNDIG1L	REPIN1	IRS1	SPATA19	KCNF1	JKAMP	Nfam1		FBF1	GNS	ADCY2			LONRF3
	CERS4	Chchd7	BDH1	SIPA1L3		P2RX6		PLD5	Slc2a9		HS3ST4	Atp1a3	NPR3	Pcif1	Poli	CABLES1	PCDH8	DNHD1	TMEM91	BCLAF1	SARNP	Slfn9		GNRHR	HLA-ABC	ADCY3			LONRF2
	ZNF354C	Lrrc16a	DDX23	TTLL4		BCL2L14		RBBP9	Iqcc		CYFIP1	Atp1a2	B3GALT1	Zfp58	Dram1	C9orf69	SARM1	CDK6	TMEM97	PLA2G6	RAB41	Gyltl1b		IL10RA	PELP1	KIF24			LONRF1
	USB1	Fam46a	DDX21	TTLL7		BCL2L11		ADCY1	BC056474		HS3ST2	Napa	SLC38A2	Srp72	Mesdc1	DGKE	DIS3	RNF141	IVD	PLA2G7	ZACN	Slx4		CNR1	MBOAT2	MAATS1			BIRC3
	MPP7	Xkrx	DDX20	LTBP4		KCNK9		ADCY9	Azi2		HS3ST1	Gnal	TSPYL6	Ntmt1	Mesdc2	TMEM106B	MYEF2	LPAR3	TBPL2	MARCKS	DDI2	Phactr3		GBX2	MBOAT1	RBBP7			NAMPTL
	POU6F2	Pde7a	ZNF157	LTBP3		BCL2L13		RBBP4	Lrsam1		CYFIP2	Plxna4	SLC45A4	Baiap2l2	Dram2	LHCGR	CHD7	HAPLN3	TBPL1	CREB3L1	PTPLAD2	Phactr2		CNR2	MBOAT7	ADCY9			OR7D2
	INHBA	Jph3	DDX25	LTBP2		BCL2L12		LDLRAD3	Slc5a12		PSAP	Os9	CAMK2G	Baiap2l1	Rtn4	PTGIS	RPL38	OBSCN	PEX2	ERBB2	PTPLAD1	Rab3c		IL10RB	SPSB2	RBBP5			GJA4
	FAM110C	Rhag	ZNF155	TTLL3		PRPF19		BMPR2	Inip		NR1D2	Gm6483	SLC38A9	Eid2b	Rtn3	KIDINS220	TAB3	DNPEP	ESAM	ERBB3	XRCC3	Klri2		POLDIP3	HINT1	RBBP4			CDCA7L
	ZNF471	Vps8	GULP1	SEC23B		TCFL5		SARNP	Plag1		CHORDC1	AI593442	RAB11FIP1	Ttbk2	Bean1	AAK1	RPL37	NCAM2	GALNT1	ATPAF1	XRCC2	Dclre1c		POLDIP2	SPSB4	RAB42			APBA1
	MYRF	Sars	HLA-DMB	SUFU		HIGD1A		ZBTB26	Stra6		MLLT4	9030617O03Rik	BCAT1	Plp1	Rngtt	CLTCL1	TAB1	PTK2	ERMN	KRTAP1-5	PITPNA	Nptn		GP1BB	SLC25A53	RAB43			APBA2
	IPMK	Aste1	ZNF90	PLA2G4A		CRY2		RRP1	Nsg2		MLLT6	Nsmce2	FBXO17	Gtf2i	Cdc6	SSBP2	CBX2	PTK7	ACE	ERBB4	PITPNB	Ndst3		RAPGEFL1	UNC79	ZACN			CTD-3088G3.8
	NUPL1	Aard	ZNF91	PLA2G4F		PTGFRN		DOCK8	P2ry12		UVRAG	Angpt1	ATRN	Luc7l3	B3galt1	SNRPF	RPL32	GRSF1	ATP5S	SHC3	SMURF1	Osbpl9		GTDC1	CDC34	DDI2			COL10A1
	SLC25A25	Txn1	ZNF92	PLA2G4D		ZNF557		DDI2	Rhbdd2		MLLT3	Lrrc71	MTUS1	Luc7l2	Ralb	PACS1	BBC3	FAM188A	RINL	FPR1	DCAF12L1	Pla2g4c		NOSIP	ALAS2	DDI1			PTPRZ1
	MDM1	Amz1	ZNF93	SLC35F5		CTU1		PTPLAD2	CARNS1		SYNJ1	Angpt4	OSBPL9	Jakmip3	Prr12	FAM63B	RPL31	PNPT1	HFE	FPR2	SMURF2	Osbpl3		SLC25A10	FICD	PTPLAD2			RS1
	PRMT10	Amz2	SAC3D1	SLC35F1		IL1R1		ENAH	Rhbdd1		SYNJ2	Lmbr1	STK4	Jakmip1	A130010J15Rik	HSPA14	GRIN2B	MGLL	GNAI3	FPR3	TCP1	Zfp747		ICOS	BRWD3	SKAP1			CCNA2
	NIN	Mob3c	FLVCR1	MBD5		IDNK		MED24	Tgfbr3		ZNHIT6	Hells	MACROD2	Ccdc90b	Prr11	RNF169	TARBP2	PRKAA2	ATP5E	CGRRF1	MEIS1	Rab37		ACTN1	BRWD1	XRCC2			WDR1
	KPNA4	Filip1	FKBP15	MBD1		GLTP		DOCK4	Slc38a4		OSR2	Hyou1	GMIP	2410066E13Rik	Apol9a	ONECUT2	MIEF1	MSH6	GNAI1	TMEM109	PCDHAC2	Pygo2		SAA2	LONRF3	PITPNA			VPS25
	ZNF277	Herc1	RAET1E	MBD2		NACC2		SEPT8	Slc34a1		GTPBP4	Plod3	OSBPL2	Nbea	Aebp2	ZBTB40	MIEF2	SPECC1	GPR146	TMEM108	TFRC	Rab30		TGS1	LONRF2	PITPNB			DYNC1I1
	SCRT1	Elk1	UBE2J1	CMTM6		VTI1A		SEPT7	Slc34a2		NFATC2IP	Plod1	OSBPL3	Lin52	Prr18	ZBTB41	DKC1	LIMS1	MPZL2	TMEM101	TFR2	Pira2		ANKS1A	LONRF1	SMURF1			ATP13A3
	MYO5A	E130308A19Rik	FKBP10	FAM126A		NACC1		SEPT1	Alg11		HES2	Cyp39a1	DEPDC1B	Plcd4	Prpf4	ZBTB43	RGPD6	MCL1	MPZL3	FOXH1	FLT3	Psd3		PITPNM1	TCFL5	SMURF2			ATP13A4
	SYNM	Ppp1r12b	RAB3IP	MLPH		VPS13A		BDNF	Alg12		BPNT1	Sco1	ALS2CL	Plcd1	Shc4	ZBTB44	BAP1	PRKX	GPR142	TMEM107	RALGPS2	Psd2		NKX3-2	BIRC3	MEIS3			SKA1
	UNC119B	Herc6	TBX21	MPC2		SH3KBP1		TNS3	Alg13		CRIP1	Gabbr1	OSBPL6	Cd209b	Shc1	DGCR14	ARHGEF40	TENM3	MPZL1	TMEM104	MIER1	Veph1		PITPNM3	NAMPTL	MEIS2			RAI1
	FRS2	Rcsd1	FAM3A	COL11A1		VPS13B		GK5	Lrp2bp		PCDHA9	Cpped1	CXCL16	Ncmap	Shc2	ZBTB46	ZNF286A	IFT122	SLC7A9	SMPDL3B	RALGPS1	E430018J23Rik		PITPNM2	IRAK3	MEIS1			SKA3
	CRTC1	9430020K01Rik	FBXO10	TSPAN12		TRAF1		CDK5R1	Sdf4		BCL2	Smyd5	ADRA1A	Cd209e	Med12l	ZBTB47	PPP1R12B	INPPL1	F8A1	VIMP	RSL1D1	Slc22a15		ZNF594	CDCA7L	TFRC			SKA2
	TSHR	Ncam2	TBX22	SLC25A16		TRAF2		EPHB2	Zfp943		NPEPL1	Smyd1	AKAP5	Gm10447	Pkp4	ZDHHC15	ATF2	DDHD1	ZWINT	GHITM	PAPD7	Aak1		ADAM10	APBA1	TFR2			COL28A1
	SUMF2	Rab8b	FAM3D	SLC25A15		TRAF3		PLCB1	Zfp941		CLMN	Gm9885	AKAP6	4930542C12Rik	Pkp2	ZDHHC17	SMARCC2	ATG16L1	CITED2	SPEN	PAPD4	D430041D05Rik		ADAM11	CTD-3088G3.8	RALGPS2			PCDH20
	MKS1	Zfp663	FBXO17	EAF1		TRAF4		GSPT1	Zfp940		LRFN3	Gm9881	PLEKHG3	Krr1	Pkp1	ZDHHC16	ERRFI1	ATG16L2	TRAK1	FKBP1B	PAPD5	Ildr2		ADAM12	PGLS	MIER1			ADAT1
	TRPM8	Rab8a	PDPN	NDUFA10		PGRMC2		RALGPS2	Zfp947		CLMP	Entpd7	DBNL	Ereg	Ros1	SYNPO	ZCCHC11	DDHD2	DAGLA	FKBP1C	LMNB2	Tmod2		ADAM15	IL23R	MIER2			ADAT2
	PIK3IP1	Tank	GGPS1	NDUFA11		PPAN-P2RY11		MIER1	6430550D23Rik		LYRM4	Entpd6	AKAP1	Ankrd63	Itch	PCSK5	TAP2	XCR1	F8A2	FKBP1A	LMNB1	Kat7		ADAM17	NEK1	MIER3			LGALS3BP
	FNDC3A	Zcchc14	DDC8	FOXF2		SHOX		RALGPS1	Capzb		CLIC2	Entpd5	TPBG	Jmy	Aldoart1	DUSP28	ZCCHC14	DNAJC16	POMP	SPEG	CAAP1	Slc25a48		ADAM18	PTPRZ1	RSL1D1			TTBK2
	TRPM3	Btn1a1	PARD6G	ZNF646		MYLK2		PTPDC1	1700034H15Rik		NKX2-3	Entpd4	TUBB4A	Zfp334	Mical2	HIPK2	CTTNBP2	OGN	PFDN6	RAMP1	TOLLIP	Luc7l		ADAM19	TXNL4A	PAPD7			TTBK1
	HERC2	Jmjd8	TRUB1	SYNCRIP		AP4M1		PARP3	Vmn2r42		SEMA7A	Entpd3	TEX2	Zfp335	Mical3	JPH1	SOX1	DNAJC10	MTHFR	STAT6	CD274	D430019H16Rik		HAGH	RS1	PAPD4			E2F7
	CORO2B	Zcchc18	CNGB3	ALDH1L2		GPR132		TP53INP1	Arih1		KIAA0391	Entpd1	ARHGAP17	Foxe1	Dio2	SEMA4A	FLVCR1	TECRL	MTHFS	PAIP1	MRPS24	D10Jhu81e		CPNE7	CCNA2	PAPD5			E2F6
	RBFOX2	B430203G13Rik	BCLAF1	ZNF280D		TMPRSS4		PAPD5	Grb10		OAS3	Snap23	STARD8	Prima1	Dio3	SEMA4B	IL6ST	XPR1	DTNA	FBLIM1	MRPS25	Cdc14b		CPNE6	WDR1	IL13RA1			E2F3
	CYP19A1	Tmem33	PLA2G6	ZNF280C		KANK2		REV1	Arl8a		OAS2	Avpr2	STARD9	Stbd1	Wdr62	SEMA4C	SNAP91	RLIM	ACHE	TIMM8B	MRPS23	Zfp362		RAB4B-EGLN2	VPS25	LMNB1			E2F2
	RPAP2	Secisbp2l	PLA2G7	ZNF280B		GTF2H5		TOLLIP	3110021N24Rik		TTYH1	Snap29	NAA35	Suz12	Uso1	SEMA4D	MOCS2	USH1G	NFKBIE	NT5M	PPP2R5E	Dot1l		WNT8B	DYNC1I1	LRBA			ZNFX1
	APOPT1	Plch1	MARCKS	GNG7		TMPRSS7		ESR1	Snph		TTYH3	Dffa	STARD4	Gmip	Wdr61	SEMA4F	SBF2	ASF1B	RIN1	GDA	RAP1GDS1	Zeb1		G3BP1	ATP13A3	TOLLIP			C6orf89
	STRN	Gtpbp1	PLA2G3	VIP		RABEP1		JMJD7-PLA2G4B	Gpr17		SERPINB9	Zbtb40	ARHGAP19	Rnf141	Wdr65	SEMA4G	GPI	FEM1A	RIN3	NT5C	PPP2R5C	Zeb2		DNMT3B	VPS29	CD274			PPP1R13B
	STRC	Susd3	CREB3L1	GPN2		JMY		MRPS21	Tram2		CSNK1G3	Zbtb41	IL7R	Rnf145	Scaper	OTUD7A	PMAIP1	MATN1	MET	PPP1R9A	LCMT1	Enpp4		DNMT3A	FAM60A	MRPS24			ACBD5
	STK39	Sort1	ERBB2	VIT		ADHFE1		RHBDF1	Cav2		CSNK1G1	Zbtb42	SPATA13	Rnf146	Frk	AMZ1	TMOD1	GREM1	WWOX	NT5E	PMP2	Enpp5		AAK1	SKA1	MRPS25			MON2
	LCLAT1	Skp2	ERBB3	MMAA		RTF1		PHF6	Tor2a		ANKK1	Zbtb43	NFU1	Gm10621	Acox3	AMZ2	HSF4	NAB1	RNH1	MAP10	YY1	Enpp1		GDE1	SKA2	PPP2R5E			PPP1R13L
	CD6	Dmrtc1b	ATPAF1	MMAB		PDCD10		LAMTOR3	Nkg7		PCGF3	Zbtb44	ANO4	Gpr133	Acox1	ALMS1	EEF2K	PRKCA	CLPX	MAP1A	YY2	Negr1		SNRPB	COL28A1	PPP2R5C			TUSC5
	SERPING1	Gtpbp8	KRTAP1-5	ALG9		LRRC55		NADK	KCTD12		PCGF2	Zbtb46	DCAKD	Chmp4b	Ergic2	ADAM28	LANCL2	ATP10A	RPS17	MAP1B	NAMPT	Gart		SHANK3	GRID2IP	LCMT1			TUSC2
	EHMT1	Xbp1	ERBB4	ALG2		DENND1B		PMP2	Rad23b		PCGF5	Mob2	GABRG1	Chmp4c	Ergic1	NAPG	PCYT2	ATP10B	RPS19	CORO6	KCNA6	Tcaim		SHANK2	PRKRA	LCMT2			TUSC3
	SNX15	Dnaja1	SHC3	UGT3A1		JARID2		YY1	Rad23a		PCGF6	Zbtb49	CELF4	1810041L15Rik	Derl1	ESPL1	DLG2	PRKCB	LATS2	LBX2	KCNA7	Uxs1		RGS9BP	ADAT1	YY1			RPGR
	CHRNB3	Dnaja4	FPR1	CSNK1G3		KDM5A		ACTC1	Rhobtb3		POLE	Map1lc3b	CELF3	Ptchd4	Derl2	MRPL52	BLOC1S3	ATP10D	LATS1	UNC5C	DGCR6	Rsrc2		UCP2	ADAT2	ADCY10			OLFM1
	CHRNB2	Serinc5	FPR2	STAC		FOXN1		INSIG1	Epha10		ATP8B3	Phlda1	CELF2	Ptchd2	Pnmal2	GLP1R	OARD1	STX16-NPEPL1	DDOST	UNC5A	KCNA2	6330403L08Rik		GPR62	LGALS3BP	KCNA6			TIGIT
	CD84	Serinc4	FPR3	PDXP		FOXN2		FBXO3	I0C0044D17Rik		ATP8B1	Mob4	CELF1	Zfp251	Fry	SCN4A	CDC73	TANC2	SLC16A6	UNC5D	KCNA3	Tmem87b		ZDHHC15	TTBK2	KCNA7			CTBS
	BEAN1	Cd55	CGRRF1	RNGTT		FOXN3		CTNND2	Lphn3		EXD3	Prdx6	POLR1A	Tfpi	Mest	CAMTA2	LHX8	INTU	ST6GALNAC3	CCM2	KCNA1	Kcnmb1		PCSK9	TTBK1	KCNA4			WNT10B
	SLC8A1	Serinc1	TMEM109	STAM		SPIB		KCNA6	Lphn2		ATP8B4	Prdx3	POLR1B	Tbc1d12	Clic6	ARHGEF12	LHX9	CES3	SRCIN1	MAP1S	ADGB	Arid3c		PCSK2	E2F7	NDUFB10			GNG11
	SLC8A3	Gm20517	TMEM108	ARIH2		MYEF2		BCORL1	Lphn1		DTHD1	Agxt2	DCHS2	Tbc1d13	Clic4	LARP4	SOX6	TRABD2B	SVEP1	CCP110	JMJD6	Arid3b		PRKAG3	E2F6	KCNA1			GNG12
	BNIP3L	Wdr26	FOXH1	ARIH1		RGPD3		KCNA2	Mmrn2		STC1	Astn1	IMPAD1	Tbc1d16	Clic5	SLITRK3	MFRP	UCP3	PLCXD1	FRMD5	BHMT	Gpr156		PCSK1	E2F5	OPTN			GNG13
	FADD	Gm4980	TMEM107	CCNE2		TAB3		KCNA1	Tbcc		STC2	Mgat5b	TMEM132D	Tbc1d14	Zscan29	LARP6	SYS1	FFAR4	ZNF417	FRMD6	ZHX2	4930506M07Rik		ZDHHC18	E2F4	JMJD6			URB1
	EFNA2	2210016F16Rik	TMEM104	RAB11A		RPL37		SLC10A7	Npnt		ELP2	Krit1	FZD10	Tbc1d15	Aplp1	PAPPA	C11orf30	BDH1	ZNF410	PKNOX1	ZHX3	Arf6		PCSK4	E2F3	BHMT			IL36G
	OCLN	Snx30	SMPDL3B	GCC2		TAB1		SS18L1	Tmem44		FBXL2	Panx3	ADARB1	Fam102b	Aplp2	SNAP91	PPP2R4	DDX23	RRAGD	PKNOX2	ZHX1	5330417C22Rik		PCSK5	E2F2	ZHX3			LIPA
	TYW5	Nucb2	VIMP	TBC1D8B		PTGES3L-AARSD1		NAV2	Trim2		FBXL4	Dpf2	PEX26	Dlg3	Btbd11	STRBP	PTGER3	CORT	CYB5RL	GNAQ	SCRG1	Tub		DUSP28	E2F1	SCRG1			IFITM2
	AKR1B1	Mrps5	GHITM	CLDN1		PRRT2		KDR	Smtnl2		MANEA	Dpf3	PEG10	Fam102a	Btbd10	LRP4	FAM114A2	DDX21	GLIPR1	MEF2BNB-MEF2B	FTO	Cacna2d1		HIPK2	ZNFX1	FTO			LIPC
	GPR37L1	Hecw2	SPEN	CLDN2		BBC3		UGGT1	Trim6		PTGFRN	Vdr	TMEM132B	Dlg4	9830107B12Rik	MBTD1	PDP2	ZNF154	TARS	GNAS	CNNM2	D5Ertd579e		HIPK1	C6orf89	CCDC39			HPCAL1
	LRP6	Kif11	FKBP1B	RASGEF1C		PCDH7		ZNF248	Mn1		POLL	Phyhd1	BMS1	Supt7l	Lmf1	ANGPTL7	CD276	GULP1	POU4F2	MED13L	CCDC39	Cacna2d4		HIPK4	PPP1R13B	ACACA			LIPG
	GALNT10	Acer2	FKBP1C	RASGEF1B		GRIN2B		TAL1	Col5a3		DDX5	Mobp	WDR47	Gpld1	Catsperg1	COLEC12	B3GALTL	PFKFB3	GGT6	DSCR4	ACACA	Tmed4		RPS3	ACBD5	ACACB			DFFA
	LRP8	Acer3	FKBP1A	FIGN		TARBP2		MYEF2	Ttc17		ASXL1	Wdr41	DRP2	Gm4340	Svep1	ZNF778	PCBP2	GLDN	GGT7	PTCD2	ACACB	Tmed3		DUSP22	MON2	FOXD2			DFFB
	URM1	Smim1	SPEG	TRDMT1		GRIN2A		NDN	Col5a1		ASXL3	Wdr47	SHMT1	A1cf	Apc2	ATMIN	LMBRD1	NRIP1	MCOLN2	PTCD3	SLFN11	Nqo2		DUSP23	EEF2	SLFN11			SEC24D
	ACTR3C	Igf1	STAT6	IRF6		GNA12		ATRN	Ttc12		ASXL2	Vps52	CYP2C8	Odf2	1700037C18Rik	ZNF774	NADK2	NRIP2	RASA4	DSCR3	APPL1	Tmed8		LEMD2	TUSC2	APPL1			REV3L
	PLXNA4	Smim7	PAIP1	IRF5		MIEF1		PLA2G2F	Gm156		ZBTB39	Gm960	AHSA2	Anapc16	Zfp687	GPR113	FBXO10	GPR135	RASA1	PTCD1	PLA2G2C	Sh3pxd2b		DUSP26	TUSC3	PLA2G2D			SEC24A
	ACAD8	Mrgpre	FBLIM1	IRF4		MIEF2		ATRX	Clec4a1		ZBTB38	Vps54	METTL20	Fastkd2	Tmco1	STK38L	METTL14	PTCHD1	RASA2	GNAL	PLA2G2D	Reep3		DUSP27	RPGR	PLA2G2F			SEC24C
	WDR19	Rad21	TIMM8B	SNX29		SCD		PAWR	Trpc4ap		HTR2A	Lnx2	PCLO	Odf4	Tmco3	TSN	DAZ3	VTI1B	RASA3	HLTF	PLA2G2F	Kdm2b		NCAN	TIGIT	MEMO1			RNF19B
	IYD	Chm	NT5M	SNX22		RGPD6		RAD51D	Mnt		HTR2C	Wnt10b	H3F3B	Cdx1	Tmco4	LGR4	PCDH11Y	PLXNA2	ACTN2	AGFG2	MEMO1	Reep4		WAS	TMEM33	ZNF788			RNF19A
	MAP4K2	Rgs9bp	GDA	PDX1		BAP1		ATL2	Slc25a40		NEUROG3	Tmem241	DIO2	Cdx2	Sprr3	MMP16	IGF1R	FKBP14	PTPRU	AGFG1	TFAP4	Chchd7		NAPG	CTBS	ZNF200			PYY
	CDH15	Arpp19	NT5C	SNX20		ATF6		RUSC1	Slc25a42		CDC7	Tnfsf10	DIO3	6330403A02Rik	Srebf2	LGR6	SLC38A6	FBXL2	PTPRT	DPF2	CAPN15	Ppp1cb		ESPL1	GNG10	CAPN14			PYCRL
	CREG2	Mrpl50	PPP1R9A	CLK3		ZNF286A		ZNF407	Ndor1		ZBTB34	Fam120c	GRM5	Myocd	Zmat3	DSTYK	SLC38A1	WWP2	PTPRS	DPF3	CAPN14	Zfyve9		NAPB	GNG11	CAPN13			MRPL43
	KIRREL	Mrpl51	NT5E	SNX27		PRKAR1A		PPIG	Slc25a48		ZBTB37	Mastl	GRM6	Mmaa	Zmat4	CDKN1B	B3GALT1	UBE2J1	SLC40A1	DPF1	CAPN13	Stag1		NAPA	GNG12	CAPN12			KAL1
	GPD2	D10Wsu102e	MAP10	INMT		PIK3R5		PPIE	Ecm2		SMC1A	2310022A10Rik	CCL22	Mmab	Ube2v1	UBE2D4	DAZ4	TRIM10	ACTN4	ASNA1	CAPN12	Susd4		YAF2	URB1	CAPN10			MRPL45
	GTF2IRD2B	Pde6h	MAP1A	ONECUT3		TAP2		GATAD2A	Kcnt1		KLHL31	Nagpa	SERPINB13	Draxin	Ube2v2	QSOX1	CAMK2D	AFF3	TINF2	RPL18A	CAPN10	Susd5		LARP1	IL36G	SLC35D1			TRIP6
	TEAD1	Grhl1	MAP1B	ONECUT2		MFGE8		PPIA	Tmem214		TMEM91	Tmem161a	ALPK1	Rgs7bp	Ankrd45	UBE2D2	SLC45A4	FBXO10	EZR	MR1	SLC35D3	Rfng		LARP4	NT5C1B	HS3ST5			DPP7
	ADCYAP1R1	Smcr8	CORO6	PANX1		FLVCR2		HS3ST5	Sh3rf2		TMEM97	Grik2	TBC1D2B	Stab2	Ankrd44	TCF7	SLC38A9	UNC13A	PTPRG	KRT3	SLC35D2	Pdgfc		LARP6	IFITM3	CYFIP1			ZNF699
	PTPN22	Mga	LBX2	PANX2		CTTNBP2		HMGXB4	Sh3rf1		GBAS	Grik3	ALPK3	Slc45a4	Pom121	BAZ2A	MTCH1	FBXO17	PTPRE	KRT2	SLC35D1	Snhg11		ODAM	IFITM2	HS3ST2			POM121C
	GAN	Agbl4	UNC5C	ZBTB11		TSPYL4		SNTB1	Knstrn		IVD	Grik4	HOXB9	Pspc1	Ctf2	TSTD2	BCAT1	PPIL2	PTPRD	KRT1	CYFIP1	Heg1		ZNF174	LIPC	HS3ST1			ZNF692
	KMT2C	Il1rapl1	UNC5A	ZBTB10		IL6ST		DIP2C	Ppm1f		TBPL1	Grik5	TRIOBP	Slc45a3	1110032F04Rik	MTHFSD	SLC45A2	PDPN	PTPRB	KRT5	HS3ST1	Vps33b		EDIL3	HPCAL1	NECAP2			ZNF695
	KMT2A	Pld1	UNC5D	ZBTB18		SBF1		CORO1C	Ppm1e		PEX2	Park2	RRP1	Trmt10a	Ankrd49	NF2	MTUS1	PPIL6	PLAC8	KRT4	NECAP2	Pla2g4b		DDX42	LIPE	NR1D2			ZNF697
	TFCP2L1	Sh2d4b	CCM2	ADAP2		ALG10		SOD2	Ppm1b		PEX5	Nxpe2	SENP6	Trmt10c	Vwc2	NF1	OSBPL8	PPP1R3E	PTPRO	CEND1	THUMPD2	Atrn		PTER	LIPG	CHORDC1			ZNF696
	NFAM1	Ccser2	MAP1S	MTO1		MOCS1		DCLRE1B	Rpl5		PEX7	Nxpe3	DST	Igdcc3	Mef2c	ZNF512	AAED1	DDC8	PTPRK	KRT8	CHORDC1	Ttll5		DDX46	LIPH	MLLT4			ARFGAP2
	MAPT	Tbp	CCP110	DDX19A		UPP2		PIN4	Ppm1k		ERMN	Stx5a	UCK2	Igdcc4	Krt1	ZNF513	STK4	PARD6G	HAUS5	DACT1	MLLT4	Ttll4		PTEN	DFFA	MLLT6			ARFGAP3
	ABCC5	Ccser1	FRMD5	DDX19B		CDRT1		STAM2	Ppm1h		ACE	Aplnr	SENP2	Zranb1	TRMT2A	DYNC2LI1	IFRD1	MAP3K1	ARHGAP19-SLIT1	DACT3	MLLT6	Strbp		ATMIN	DFFB	MLLT3			ARFGAP1
	ZC3HC1	Nfyb	FRMD6	LYSMD3		SF3B3		NPAS4	Hs3st4		ATP5S	Anapc15	SENP1	Vldlr	Krt4	HNMT	GMIP	PARD6B	CPD	DACT2	UVRAG	2700046A07Rik		EIF5A2	SEC24D	FAM3C			UNC93B1
	ABCC3	Nfya	FRMD7	ACVR2A		GATAD2A		PRDM6	Zhx2		RINL	Anapc16	CUX1	Zranb3	Cyb561d1	TSPYL4	OSBPL2	IER3IP1	SLC5A12	VPS45	MLLT3	Cyp4v3		LGR6	REV3L	SYNJ1			LAMB2
	ASB11	4930427A07Rik	PKNOX1	ACVR2B		ALG12		MLLT3	Zhx3		B3GALNT2	Anapc11	TOMM5	Zranb2	Arid4b	FOXJ2	OSBPL3	ZNF577	CYP46A1	VPS41	NUP188	Nhsl2		ELAVL1	SEC24A	COPG1			ATP7A
	KCNE1	Atp6v0d2	PKNOX2	KLHL15		TPPP		KCNS2	Atp6v1e1		HFE	Anapc10	DERL3	9930013L23Rik	Btbd1	FOXJ3	CCL1	TRPV4	AQPEP	BCAP29	COPG2	Gm20716		ELAVL3	SEC24C	ZNHIT6			ATP7B
	TMOD1	Srp19	GNAQ	TRIM68		ADD2		ZCCHC2	Cntn2		GNAI3	Mast4	PPARA	Crnkl1	Btbd3	KIF6	CXCL12	MFAP2	N6AMT1	TMCC2	PHOSPHO1	4933427D14Rik		LSM14B	SEC24B	OSR1			MPHOSPH9
	LRPPRC	Ifitm10	MEF2BNB-MEF2B	UNG		SMG5		TERT	Gad1-ps		ATP5E	C130074G19Rik	BRF2	Efr3b	Btbd2	KCNK13	OSBPL7	LUC7L3	DMRTA2	ECT2L	SYNJ2	Gpatch8		UBE2D4	HOGA1	GTPBP4			NEK7
	TMOD2	Stard7	GNAS	TRIM62		OGDH		DCP2	ZFP953		MPZL2	Psip1	ING5	Fnbp1	Zfp358	PAXIP1	ADRA1A	ERBB2	RNASEH1	SDR42E2	OR2C3	Mettl16		DPYSL4	OGDHL	GTPBP1			NEK4
	ASB18	Pkp2	MED13L	TRIM66		DLG2		ZNHIT6	Nat8l		MPZL3	Cand1	DSE	Zfpm2	Rnf165	SLC39A8	AKAP5	ERBB3	DMP1	SDR42E1	KERA	Mettl17		DPYSL5	PYCRL	GTPBP3			COPZ2
	LDLRAD4	Cyp1a1	DSCR4	TRIM67		SMG1		KIAA0247	Tle3		GPR142	Rnf44	IL11RA	Csmd3	Foxg1	HOXC12	AKAP6	HAL	ABLIM1	NMNAT2	ZNHIT6	Tbcel		DNAI1	MRPL43	NFATC2IP			BMF
	BDNF	Scamp5	PTCD2	SNRNP70		LHX6		MRGPRE	Pag1		MPZL1	Rnf43	DCDC2	Pou4f2	Rnf168	VEGFA	AKAP7	CASZ1	ABLIM3	NMNAT3	GTPBP4	Pmaip1		APOE	KAL1	HES2			CCSAP
	NDST1	Gm5493	PTCD3	ITK		KANK1		TP53BP1	Tle4		NFKBIB	Rnf41	GSTO2	Csmd1	Rabgap1l	HCK	INTS3	PEX26	LMTK2	NMNAT1	GTPBP1	Arntl2		APOM	MRPL47	BPNT1			U2AF1
	NAV1	Antxr2	DSCR3	OMD		LHX9		NFATC2IP	Irgq		DAGLA	Kpna6	SERF1B	Morf4l1	N4bp2l1	SLC39A3	AKAP1	CTSO	F7	LEKR1	GTPBP3	Col12a1		FIS1	TRIP6	CRIP1			U2AF2
	GOLGA1	Ddhd1	PTCD1	DRAXIN		TSPYL5		CASP2	Atg3		MCFD2	Kpna4	CSNK1A1	Rbbp9	Eaf1	RTTN	AKAP2	CTSB	HHIP	EPB41L1	NFATC2IP	Dnah11		FOXJ1	PI15	PCDHA9			MPHOSPH6
	NAV2	Dcdc2a	GNAL	CEACAM6		RAB3IP		NAA50	Sema3d		PFDN6	Kpna3	VASH1	Hpcal4	N4bp2l2	XIRP1	PRKCE	SH3GLB1	RAB6A	ABCA10	TTC39A	Lin28b		TMEM127	ZNF699	BCL3			GPR162
	ZNF660	Emp1	HLTF	NRF1		COL27A1		PURB	Lpcat2b		MTHFR	Kpna1	POLR2D	Uox	Mlf1ip	SULT4A1	CD3EAP	KCNAB3	RAB6B	EPB41L3	PCDHA2	Lin28a		FOXJ3	POM121C	BCL2			GPR161
	IREB2	Pdik1l	AGFG2	HIP1		PPP2R4		TRMT1L	Fancc		SLC7A2	Fdft1	DNAJC5	Ciapin1	Rad51d	ZNF423	TUBB4A	SETD8	MX1	EPB41L2	PCDHA3	Magt1		TMEM121	ZNF692	PLK2			RP11-196G11.1
	KIAA1715	Polr2d	AGFG1	TRDN		C19orf12		ATF6B	Gm3115		PCDHB14	Usp49	DNAJC6	Rbbp6	Rad51c	FLOT2	AMT	TRPS1	RC3H1	EPB41L5	PCDHA1	Cln8		TMEM129	ZNF695	CLMN			ZZZ3
	ENPP3	She	DPF2	SERTAD1		AC140481.2		BCL6	Cass4		DTNA	Nanos1	ERMP1	Rbbp5	Rad51b	EMC3	ARHGAP17	PTGS2	RC3H2	ACSS3	PCDHA6	Tcf4		GPHN	ZNF697	STX16-NPEPL1			ASTN2
	NEGR1	4930544L04Rik	DPF3	SERTAD2		FAM114A2		CLMN	Ppp2r4		ACHE	Usp44	DNAJC3	Rbbp4	Dnpep	ATXN7	STARD8	MCMDC2	CHL1	ACSS2	PCDHA7	9130019O22Rik		PAXIP1	HDX	CLIC2			ASTN1
	ZNF445	Gpr116	DPF1	SERTAD3		PDP2		LRFN3	Aldh7a1		HIRA	Usp47	POU3F3	Hsd3b6	Mc1r	ATXN3	STARD9	RPL13	CRIPT	ACSS1	PCDHA4	Mab21l3		STX18	ARFGAP2	GPR75-ASB3			RSPH9
	KCTD16	Cdk5rap2	ASNA1	ARAP3		PCBP2		GLG1	Pomt2		RIN1	Nanos2	MAP3K2	Hsd3b7	Scgb2b24	MYH11	ARHGAP10	SETD3	IFIT5	KIDINS220	PCDHA5	Atg13		VPRBP	UNC93B1	KIAA0391			CCDC6
	KCTD15	Zdhhc21	RPL18A	SHPK		WEE1		PKD1L2	Fat3		RIN3	Rnf181	YAP1	Hsd3b2	Erc1	SOAT1	NTN1	SETD2	IFIT3	PLEKHM1	PCDHA8	Atg14		PREPL	LAMB3	OAS1			SHF
	RPS6	Zdhhc24	MR1	BID		SPECC1L		GRK6	Fat2		RIN2	Usp40	DCUN1D3	Cep104	Dhx16	HLA-ABC	STARD3	EHHADH	EFTUD2	PLEKHM2	PCDHA9	Cse1l		SULT4A1	ATP7A	OAS2			PHEX
	MEGF10	Fam126a	KRT3	ZNF469		ZFP62		ANAPC16	Setd3		PDE4DIP	Rnf182	HS3ST3B1	Psip1	Zfp236	OTUD3	ZSCAN12	SETD7	MAP1LC3B	NAA15	BCL6	Zbtb20		RP11-480I12.4	CYSLTR1	TTYH1			MGA
	MEGF11	Fam126b	KRT2	GIN1		PCDH11X		PDE7A	Setd2		NOX4	Ska2	WDFY1	Iffo1	Zfp239	AP3M2	STARD4	FGFR1	ZFP28	VPS4A	BCL2	B3galnt2		CABP4	NEK6	TTYH3			MTHFD2
	EPT1	Pbx1	FST	TTPA		PCDH11Y		TTYH3	Setd7		CLPX	Coq9	SLC18A2	Iffo2	Katnal2	COMMD7	ARHGAP19	SMPDL3B	ARL5A	VPS4B	CDX2	Zfp953		CABP2	NEK7	MTM1			MGP
	PPIP5K2	Ptgs2	KRT5	RTEL1-TNFRSF6B		IGF1R		MYB	Cln8		RPS17	Gdpgp1	SLC18A1	Tob2	BC106179	MBOAT7	GPR26	INPP5B	ARL5C	GMEB2	CLMN	Ddi2		CABP1	NEK4	SERPINB9			NSD1
	MEFV	Dock8	KRT4	SLK		SLC38A6		SEPT11	Tspan9		LALBA	Ilf3	GOSR1	Xlr3b	Tpbpa	AKAP13	SPATA13	PCYT1B	ARL5B	GMEB1	PLK4	Por		SLC35B2	NEK5	CSNK1G3			GMNC
	ZKSCAN2	Dock3	CEND1	HMHA1		SLC38A1		ENTPD4	Pm20d1		RPS19	Zfp219	ECHDC2	Xlr3c	Alg9	REL	ENOX2	INPP5E	ERLIN1	SLC43A3	LYRM4	Luzp1		FBXO31	NEK2	CSNK1G1			EID2B
	GFRA1	Dock7	KRT8	PPM1B		PLEKHG2		COG2	Zfhx4		LATS2	Dlk1	DAG1	Neo1	Hal	GPRC5A	SOX5	INPP5F	TFAP4	SLC43A2	GPR75-ASB3	Taok1		FBXO32	NEK3	SERPINB1			SAMD4A
	GFRA2	Dock5	DACT1	ABCF1		TPM3		CHTOP	Zfhx3		LATS1	Gngt2	PSME3	Mrpl3	Alg2	GPRC5C	PKD2L1	INPP5K	CALM1	SLC43A1	KIAA0391	Itfg3		HLA-ABC	CCSAP	ANKK1			WDHD1
	GLIS3	Rbm26	DACT3	MCC		IFNG		COG4	Zfhx2		DDOST	Gosr2	ACP6	Mrpl1	Alg3	SPSB4	ASPA	TRPM1	GABRQ	DCAF13	OAS3	E130309D14Rik		PELP1	NEK8	SERPINB5			AS3MT
	SLC25A38	Rbm27	ZNF383	LCA5		SLC45A4		SERPINB9	Bcl9		CEP135	Zfp212	MAP3K1	Ffar3	Alg6	SLC25A53	GABRG2	FREM2	GABRP	GSTM3	OAS2	Tet1		MBOAT2	NEK9	SERPINB7			GAS2L1
	TUBA1C	Rbm24	VPS45	NOTCH2		MDFIC		KLHL5	Ngfr		SRCIN1	Dhx33	POLR2C	Prkd3	Alg5	NEDD9	NOVA1	FREM1	KRT15	DFNA5	TTYH1	Apbb2		MBOAT1	GPR161	PCGF3			SLX4
	AJAP1	Zbtb43	VPS41	ZNF655		CAMK2G		GPR26	PRND		SVEP1	Zfp217	ASH2L	Mrpl9	Nacc2	TRIM71	CELF4	PRSS23	WDR36	MAGEH1	TTYH3	Acer1		MBOAT7	RP11-196G11.1	PCGF2			GAS2L3
	IFT122	Atp11c	BCAP29	ZNF654		SLC38A9		KLHL8	Brip1		PLCXD1	Dhx35	SLC2A14	Lmtk2	Mcf2l	SNX13	CELF3	PID1	WDR33	VHL	OASL	Ubr1		SPSB3	ZZZ3	PCGF5			ZNF343
	SAMD8	Lpcat3	TMCC2	MCU		NIPSNAP1		KCNMB1	Gm14440		ZNF417	Acpl2	SLC2A13	Rab7l1	Adrbk1	FICD	CELF2	LXN	GABRE	WNT3	SERPINB9	Gpr26		SPSB2	ASTN2	NFS1			ZNF341
	STAG1	Rbm20	ECT2L	ZNF652		SLC45A3		NFAT5	Hes3		ZNF410	Cops2	RAP1B	Maneal	Adrbk2	BRWD3	HSP90B1	ZNF37A	CRIP1	WNT2	CSNK1G3	Cpt1a		SPSB1	ASTN1	ATP8B1			ZNF436
	RIMKLA	Zkscan5	SDR42E2	CRLF3		PPP4R1		PCGF3	Bcl2		RRAGD	Cops4	SLC2A11	Notum	Reck	BRWD1	ANO3	FAM47E-STBD1	EIF4A2	FIZ1	CSNK1G1	Grin2b		HINT1	CCDC6	EXD3			ZNF430
	RIMKLB	Hoxb13	SDR42E1	CRLF1		TSC2		CX3CR1	Gm15319		CYB5RL	D130062J21Rik	PARD6B	Msrb3	Rnaset2b	LONRF2	POLR1A	NFIA	ABHD17B	LRRN3	SERPINB1	Mtmr12		SPSB4	SHF	ATP8B4			ZNF433
	JMJD6	Gabpb2	NMNAT2	PRPF4B		MTUS1		C6orf62	Ccdc116		GLIPR1	Doxl2	ZNF177	Msrb2	Hephl1	PLA2G15	POLR1B	CNST	GIGYF1	LRRN2	SMO	Mtmr10		SLC25A53	SHH	DTHD1			NUDT12
	AP1G1	Asb13	NMNAT3	RAPGEF4		OSBPL8		MSTO1	Ccdc114		POU4F1	Dhcr24	ZNF835	BC055324	Hif1an	TTF2	IMPAD1	MIS18A	GIGYF2	WNT4	PCGF3	Fam188a		UFM1	CCDC8	ELP6			DLL1
	TSPAN31	Asb15	NMNAT1	RAPGEF5		OSBPL9		EXD3	Ccdc115		GGT6	Zfp280c	EML4	Evi5	Ahctf1	TNKS1BP1	SLC30A4	EMB	TLE3	TREML2	PCGF2	Rhoq		CDC34	PHEX	STC2			NUDT11
	BTBD7	Asb17	LEKR1	RAPGEF6		STK4		TRIM59	Fam78a		GGT7	Zfp280d	FSBP	Hivep3	Gyk	IRAK3	PTGDR	ISLR2	PAG1	PPP1R15B	PCGF5	Ggct		CDC37	MGA	ELP3			DLL4
	POMT2	Poldip3	RPL36A	N4BP2L2		MACROD2		ZFP14	Fam78b		MCOLN3	Gm10676	GLS	Zfp385a	U2af1l4	LASP1	ZIC1	NANOS1	NAPEPLD	BLMH	CX3CR1	Cntnap1		ALAS2	MTHFD2	ELP2			NUDT18
	CFL2	AU019823	NAA16	RAPGEF1		GMIP		PTGFRN	Wdr86		FBF1	Blk	RGMA	Tyro3	Irf2bpl	NAA38	PEG10	EPB41	TLE4	SNRPG	PCGF6	Npy2r		FICD	MGP	ASPHD2			NUDT19
	SULT1B1	Wisp1	EPB41L3	POC1A		OSBPL3		ST18	Wdr82		RASA4	Reg3g	NCOA2	Zfp385b	Slc30a9	ARID5A	TMEM132B	GLYR1	SLC26A8	CDHR1	TAF11	Nav2		BIRC6	NSD1	ROBO2			TM6SF1
	TOMM40L	Fam173b	EPB41L2	ZNF354C		DEPDC1B		PLXNB1	4930579G24Rik		RASA1	Aldh1a7	NCOA3	Cnnm1	Rabl6	NTN4	DUS1L	FBLIM1	AUNIP	CNTNAP5	ATP8B3	Steap2		BRWD3	GMNC	CYFIP2			RSRC1
	RBKS	Fa2h	EPB41L5	RORC		ALS2CL		ASXL3	Cacna2d1		RASA2	Acap2	ITPRIP	Dst	Slc30a4	TP73	BMS1	JADE2	HGSNAT	MOGS	ATP8B2	Eif2s1		BRWD1	EID2B	FBXL4			STX3
	PDXK	Lpar2	ACSS3	RORB		GBA2		ZBTB39	R3hdm4		RASA3	Acap3	PHAX	Sms	Slc30a7	MEF2BNB	WDR47	JADE1	SLC26A9	RIPK4	EXD3	Rhof		S100A1	SAMD4A	DEK			STX2
	IKZF5	Ttc39b	ACSS2	RORA		OSBPL5		GUCY1A3	R3hdm2		ACTN2	Baz1a	AJAP1	Vmn2r86	Slc30a1	LMOD1	WDR48	SLC22A7	PLP1	RECK	EXD2	Fut9		LONRF2	SAMD4B	SPRYD4			STX5
	LRRCC1	Rnf24	ACSS1	PARK2		KIFC2		GUCY1A2	Nid1		PTPRT	Slc7a14	LAPTM4B	Aftph	Slc30a2	MAP4	RAB3GAP1	ARHGEF28	MTFR2	INSC	EXD1	Gnai1		TCFL5	MPLKIP	DPPA4			STX7
	SORL1	Gm410	KIDINS220	ZNF471		AKAP5		HTR2A	Sf3a1		PTPRS	Pfn2	SLC7A8	Smo	9330101J02Rik	RASGRP2	CETN2	NT5C	CLEC5A	MRPL37	ATP8B4	Csf2ra		AIP	PRSS12	MANEA			STX6
	TICAM1	Rnf26	PLEKHM1	ZNF470		UBE4A		HTR2C	Sufu		PTPRR	Ep400	BSN	Diexf	Msi2	AP1S2	CTAGE4	VPS37C	CRYZL1	CDHR4	ELP6	Nelfb		OR7D2	GAS2L1	PTGFRN			CPN2
	FAHD2A	Ldlrap1	PLEKHM2	MDM1		AKAP7		ZBTB37	Sstr4		TINF2	Kcnk6	DNM1L	Tgm3	Msi1	BCL9L	AHSA2	AFF2	SERF2	GPRIN1	STC2	Nelfa		GJA4	GAS2L3	POLL			CPN1
	HNRNPU	Pdzd8	NAA15	MDM2		DBNL		SIRT3	Fto		PTPRG	Ubash3b	CISH	Dse	Brpf3	NDE1	TBC1D20	VPS37A	PCDHB12	ROGDI	ELP2	Slc2a2		CDCA7L	ZNF343	DDX5			SLC4A11
	SACM1L	Ctla4	VPS4A	MDM4		AKAP1		SIRT1	Stx1a		PTPRF	Gstz1	RNF152	Ap2b1	Slc16a11	ACER3	VSX1	GBP3	PCDHB10	CDHR5	ASPHD2	G6pc2		APBA1	ZNF341	ASXL1			SLC4A10
	PDCD2	Pxt1	VPS4B	SLTM		AKAP2		TMEM97	Gm2888		PTPRE	3110039M20Rik	MINOS1	Cyp2c38	Slc16a10	MAP9	JAK3	SLCO4C1	TFPI	KAT2B	ROBO2	Pou2f3		APBA2	ZNF436	ASXL3			STAB1
	ARL6IP5	Hsd17b11	GMEB2	KPNA6		RAPGEF5		KIF3C	Stx1b		PTPRD	Mrps23	LIMD1	Fam69a	Slc16a13	ATP13A3	DIO2	RNF144B	C10orf11	INSR	CYFIP2	Pou2f1		CTD-3088G3.8	ZNF431	ASXL2			LGI4
	HMGA2	Stmn1	GMEB1	KPNA5		CARM1		KIF3A	Krt81		PTPRC	Frem2	KIF3A	Pdha1	Crls1	TWIST2	DIO3	LCN6	FAIM2	RUNX1T1	FBXL4	9230019H11Rik		PGLS	ZNF430	ZBTB39			MTMR14
	ERP44	Foxk1	SLC43A3	KPNA4		KIAA1324		IVD	Ercc2		PTPRB	Frem1	SETX	Kcnj1	Erbb3	PEAR1	GRM4	MAP1B	KCNC4	HIST2H2BF	PCDH1	Egfr		GJA9	ZNF345	ZBTB38			ECE2
	GOLM1	Npc2	SLC43A2	KPNA3		AKAP8		TBPL1	Krt84		AMER1	Stox2	RIMS1	Oxa1l	Cnst	UHMK1	GRM5	HMCES	KCNC1	HIST2H2BE	PTGFRN	Ube2r2		MORC3	ZNF432	HTR2A			ECE1
	ARFGEF2	Eif2ak2	SLC43A1	KIN		HCN4		TMEFF1	Ercc6		PTPRO	C530008M17Rik	RIMS2	Zfp157	Erbb4	CXCR2	GRM6	GFOD1	KCNC2	ZNF813	DDX5	Zhx3		ANKRD17	ZNF439	HTR2C			TRMT2B
	MLST8	Eri2	DCAF13	KPNA1		DNAH10		SPOCK1	Exd1		PTPRN	Lipa	KIF21B	Pgr15l	Hipk3	HNF1A	CCL22	UNC5C	KCNC3	SPTBN4	ASXL1	Cacng2		RS1	ZNF438	NEUROG3			NLGN2
	PGPEP1	Yod1	GSTM3	TTC30A		MVP		RBM20	Ppp1r16b		PTPRK	Lipg	TNFSF4	Zfp708	Pcnp	GRID2IP	GRM1	RNF144A	KIAA2022	SPTBN2	RNASET2	Gas2		CCNA2	NUDT12	ZBTB33			IMPACT
	GALT	Ube2d1	DFNA5	CRP		STARD8		RBM28	Gm13251		HAUS5	Cldn23	GRID1	Prkab2	Hipk1	JAG1	MED12	PHKA1	NGFR	SPTBN1	ASXL3	Dbndd2		WDR1	DLL1	DONSON			ARHGAP44
	IRAK1BP1	Slco5a1	TAGAP	UNC119B		STARD9		CLDN10	Zfp629		CPM	Liph	BBS9	Hira	Irf2bp1	NUMBL	ALPK1	MAN2A2	CPSF6	ZNF814	ASXL2	Rac2		VPS25	NUDT10	ZBTB34			ARHGAP40
	ZNF326	A530054K11Rik	RRP36	FRS2		RIMS1		DLC1	Mbtps2		CPD	Gm2a	CCBE1	Dynll2	Nbl1	NDUFC2	ALPK3	UBA6	CPSF4	KLF13	ZBTB39	Tspyl5		DYNC1I1	NUDT11	ZBTB37			ARHGAP42
	VANGL1	Prr14l	VHL	CRK		NTN1		EPHA5	Stx17		CPE	Rps6kb1	ZNF83	Kcnab1	Pcnx	MINK1	SPATA18	PDP1	CPSF2	RBMY1J	ZBTB38	Parp16		VPS28	DLL4	SMC1A			NLGN1
	BTN2A2	Ube2f	WNT3	TNFRSF19		ZSCAN12		TENM1	Stx16		PRSS33	Gm17067	MMS22L	Gm13157	Zfp523	ADAT1	SLC9A7	ATG12	ACAA1	KLF11	HTR2A	Lyar		ATP13A4	NUDT15	KLHL31			EVC2
	BTN2A1	Nol3	WNT2	GLDN		ARHGAP18		TENM4	Stx18		SPATA32	Cldn25	MECP2	Gpr75	Rgag4	TTBK1	SENP7	ADAMTS6	SIPA1L1	KLF10	HTR2C	Upb1		SKA1	NUDT18	SPATA18			SNW1
	ELF5	Rnf128	FIZ1	GLDC		ARHGAP19		NR2F2	Hs3st3a1		CYP46A1	Ttl	MARVELD2	Wwox	Fos	ARSB	SENP6	ATG14	SIPA1L3	RNF170	NEUROG2	Qrfp		RAI1	NUDT19	TMEM97			AURKC
	SEC31B	Phf6	LRRN2	PC		IL7R		FOXK1	Tyms		AQPEP	Stk4	CEP41	Usp49	Lsm6	HMBOX1	DST	UBA3	TTLL5	KLF16	ZBTB33	Nfrkb		SKA3	TM6SF1	MYO15A			AP1B1
	DAO	Marveld1	WNT4	B4GALT5		SMC1A		MPZL1	Tppp3		N6AMT1	Cald1	MCAM	Abhd13	Lsm1	HEXA	HOXB1	FRMD5	TTLL4	KLF15	TNFSF13B	Mrfap1		SKA2	RTCA	TRIM41			SOX18
	UPF3A	Mlst8	TREML2	B4GALT4		ANO8		SLC7A6	Rap2b		RNASEH1	Diras1	ZNF84	Ints7	Lix1l	ZNFX1	PRPF39	FRMD6	TTLL7	KLF14	ZBTB34	Vps26b		COL28A1	STX2	IVD			GNPTG
	THPO	Rnf122	PPP1R15B	B4GALT6		RRP1B		COL4A3BP	Mrpl11		ABLIM1	Diras2	SS18	Ints6	Phyhipl	MAPKBP1	SENP1	TRIM66	TTLL6	TFAP2A	ZBTB37	Ankrd34b		GRID2IP	STX5	TBPL1			CDC42EP3
	BRPF3	Tnpo2	BLMH	TNFRSF1A		CELF6		PHIP	Rap2a		ABLIM3	Zfp961	TMEM64	Bmp8b	Zmynd12	C6orf89	HID1	PKNOX2	LTBP3	RBMY1B	SPATA13	Slc31a2		PRKRA	STX4	PEX2			CDC42EP2
	MTA3	Ptrhd1	SNRPG	CYP19A1		GABRG1		FGF12	Mrpl15		ABLIM2	Zfp960	GP5	CABP4	Mon1b	ARSJ	CUX1	ABCA10	LTBP2	TFAP2C	KLHL31	Sri		ADAT3	STX7	PEX5			CDC42EP1
	ORC4	Tnpo1	CDHR1	PAX7		NEUROD1		FGF14	Mrpl17		LMTK2	Acn9	ST7L	Adat1	Zmynd19	ARSK	CUX2	NAA15	TTLL3	TFAP2B	SPATA19	Mga		ADAT2	STX6	PEX7			DRGX
	RAB3C	Chd1l	CNTNAP5	GPD1L		CELF1		SEL1L	Mrpl19		DUSP6	Cul4a	LRIG3	Adat3	Tpx2	ANK2	SNPH	GNAQ	TTLL2	TFAP2E	SPATA18	Kcns2		LGALS3BP	RPS3A	ESAM			TXLNA
	RAB3B	Gm20498	MOGS	FBL		ANO3		DCLK1	Ier2		HHIP	Nek6	TRPS1	Usp45	Ppp1r21	ANK3	RHOU	MED13L	RNPC3	RBMY1F	TMEM97	Zmiz1		TTBK2	SLC4A11	ERMN			CDC42EP4
	DNM1L	Trim12c	RIPK4	SOGA3		POLR1A		RNF152	Pdxp		MX2	Nek7	TSPY3	Fgfr1op	H2-Q7	MGAT4A	GHRHR	ST8SIA5	SUFU	RBMY1E	SGTA	Pld1		TTBK1	SLC4A10	ACE			TCP11
	DACH1	Sec23b	RECK	SOGA1		C1QL3		PRTG	Stam		RAB6B	Tjp1	PDE10A	Ubxn2b	H2-Q6	PPP1R13B	PPARA	ADAMTS2	APC2	RBMY1D	GBAS	Ephb2		SOX21	PYHIN1	RINL			TBKBP1
	LRG1	0610037L13Rik	INSC	POLR2J3		IMPAD1		UNC13A	Prrg1		RC3H1	Nek2	AADACL3	Ubxn2a	Hist2h2be	ACBD5	BRF2	PTCD2	PLA2G4F	DMWD	IVD	Fam131b		E2F6	LGI4	HFE			WFIKKN2
	SEC22C	Tbc1d30	TYRP1	DOHH		SLC30A4		RP11-849H4.2	Prrg3		RC3H2	Sema6b	AADACL2	Atp2b1	Vprbp	FUT9	DSE	ST8SIA2	PLA2G4E	GBE1	TBPL1	Zak		E2F4	TRMT2A	NES			ABI2
	NFIB	Tbx3	CDHR4	PCDHA10		PTGDS		HNRNPUL2	Prpf19		CHL1	Idua	IL2RA	Atp2b3	Calcrl	RAD18	DCDC1	ST8SIA1	CRAT	TYRP1	PEX2	Ephb4		E2F3	ECE2	ATP5E			OTC
	NFIA	Utrn	GPRIN1	PCDHA11		FZD10		HNRNPUL1	Prpf18		CRIPT	Slc41a1	ERO1L	Atp2b2	MRPS23	PDGFRA	MED13	SAFB2	SLC35F6	NRROS	SCN3B	4933414I15Rik		E2F2	ECE1	MPZL2			TESC
	NFIX	Tnfrsf11a	ROGDI	ARNTL2		ADARB1		SEMA3A	Sdr42e1		IFIT5	Psg16	ZNF638	Atp2b4	Fam196b	VTCN1	MKNK2	CCSER2	SLC35F1	PCNA	ERMN	Stc1		E2F1	LGI3	MPZL3			NKTR
	PLEKHG4	Pitpnm3	CDHR5	PTPN1		TMEM132A		YTHDC1	Dbx1		IFIT3	Slc41a2	SLC17A8	Gm14288	Dnajc27	TNRC6B	DCDC2	HIVEP2	MBD5	SLC44A1	ACE	Stc2		ZNFX1	CLIC2	TBK1			PITPNC1
	AP4M1	Pitpnm2	KAT2B	EHMT1		CHKB		MET	Rdm1		IFIT2	Cep170b	ZFYVE26	Mtss1l	Dnajc25	TNRC6A	GSTO2	GNAL	MBD2	SLC44A2	ATP5S	Kcng3		C6orf89	IMPACT	MPZL1			ACADVL
	SPATA9	Cyp7a1	INSR	MARK4		TMEM132B		STEAP2	Pdx1		EFTUD2	Tnfsf18	SLC17A4	Auh	Dnajc21	USP28	MB21D1	GPX8	FAM126A	SLC44A3	NEB	Dstyk		HNRNPAB	ARHGAP44	NFKBIB			SLCO1A2
	WNT16	Arhgap15	RUNX1T1	MARK1		DUS1L		AMOT	4930451C15Rik		CDKN1A	Psg18	AK2	Ptafr	Plcxd2	USP22	SERF1B	AGFG2	CMTM4	ZBTB7A	HFE	Pctp		PPP1R13B	DRG1	B3GALNT1			RAB4A
	RP11-849F2.7	Stk38l	HIST2H2BF	STOX2		BMS1		FOXG1	Trhde		MAP1LC3B	1110002E22Rik	SLC7A6	Csrnp2	Apobec3	ADAMTS6	CSNK1A1	AGFG1	MPC2	SLC44A5	GNAI3	1190002N15Rik		ACBD5	MTMR11	DAGLA			KRT31
		1700029H14Rik	HIST2H2BE	CD69		WDR45		RIPK1	Cyfip2		ZFP28	Gcsam	SLC17A7	Sbspon	Mtmr7	ARHGEF9	VASH1	PTGFR	COL11A2	ZBTB7B	ATP5E	Lox		ABLIM1	ARHGAP42	DAGLB			TSEN54
		Grem1	ZNF813	TPD52L1		DRP2		VHL	Acat1		GPS1	Smurf1	LMO4	Selrc1	Mtmr6	CTBS	POLR2D	DPF1	SLC25A16	MSI2	MPZL3	1700074P13Rik		PPP1R13L	NLGN1	MTHFR			DHDDS
		Kctd6	SPTBN4	ACTR3C		SLC35E2B		DCAF17	Abr		BRCC3	Timp4	SPAG16	Hif1a	Mtmr4	ARHGEF7	CAMSAP2	SEC14L6	SLC25A15	MSI1	MPZL1	Oscp1		EEF2	ICA1	MTHFS			CHN2
		Fkbp10	SPTBN2	METTL7A		NAIF1		RIPK4	Kctd20		ZNF346	Timp3	AK4	Rasef	Hip1	GNG12	DNAJC5	SEC14L5	SLC25A13	PCNP	AFMID	Jup		TUSC5	AP1B1	TM9SF2			IL22
		Zfp275	SPTBN1	WDR12		RIMS3		ZC3H12C	Ctnnal1		ARL5A	Timp2	NPNT	Nrf1	Mtmr2	CDH8	ZNF611	SIX1	SLC25A12	UTY	PCDHB17	Stard9		TUSC2	GNPTG	DTNA			CAV2
		Pla2g12b	ZNF814	SRP68		AHSA2		GRHL2	Clec4f		ARL5B	Sdad1	TRPV3	Gins2	Cars	MKLN1	ERMP1	SNED1	SLC25A10	HDAC1	TRAK1	Casp14		ZNF337	TXLNG	FMN2			KIF2C
		Kctd9	KLF13	CHRD		ZIC5		GCLC	Smcr8		ERLIN2	Senp6	PBRM1	Gins3	Man1a	AMPD2	DNAJC3	DACT1	EAF1	SAMHD1	DAGLA	Csgalnact1		PCDHGA10	CDC42EP2	HIRA			CAV1
		Adrb2	KLF12	WDR19		PCLO		PLCXD1	Mmp14		SPDL1	Senp5	CDK5RAP2	Il18r1	Gm4969	CDH1	SCN5A	DACT3	NDUFA11	CRABP2	POMP	Gdf11		ZNF335	DRGX	RIN1			IL12RB2
		Polr3gl	KLF11	WDR18		TBC1D26		LSM11	Mmp15		SPG20	Senp2	MMD	Ggt7	Abcb10	CDH6	CYP4F12	PHTF2	CARHSP1	RPA1	PFDN6	Atp6v0e		PYCR2	TXLNA	RIN2			ATP6AP1
		Gpr126	KLF10	PPP2R1A		DIO2		UBE2G1	Mmp17		GABRQ	Senp1	CMTR1	E130012A19Rik	Sntn	DFFA	SLC2A11	THSD7A	HSD17B1	RPA2	MTHFR	Acad8		PYCR1	CDC42EP4	GDA			ATP6AP2
		Gnb1l	RNF170	LMF1		DIO3		SLC35E1	Mmp11		APITD1	B3gnt5	COLEC11	Prss23	Trabd2b	DFFB	POLR2F	SRPRB	SYNCRIP	TENC1	PHF21A	Tbx20		GP9	BMF	NOX4			ENSA
		5330438I03Rik	KLF16	USP9Y		GRM4		KCTD20	Mmp19		WDR35	B3gnt7	HAUS6	Prss29	Carf	REV3L	WDFY1	VPS41	ALDH1L2	NDUFS1	TOP1MT	Nrxn3		CTBS	TCP11	CLPX			CLINT1
		Scml4	KLF15	ZMYND11		OTUD6B		ZFPL1	Klrb1c		KRT15	Il6ra	USP54	Pdzk1	Apba1	SSH3	MPP2	LSM3	ALDH1L1	NDUFS2	DTNA	Frmpd4		WNT10A	TBKBP1	RPS17			CELF4
		Dixdc1	KLF14	BCL9L		CCL23		TMX4	8430427H17Rik		WDR36	Gcnt4	TNFSF15	Ccdc65	Gpr56	PAFAH1B2	SORT1	SIK2	ZNF280D	NDUFS3	ACHE	Pkp4		WNT10B	ABI2	RPS14			BRCA1
		Minos1	TFAP2A	ZFP41		CCL22		AR	Cmtr1		WDR33	Nkap	PRKD3	Ccdc64	Myrf	SLC41A1	SLC18A2	KIAA1456	ZNF280B	COQ9	SLC7A1	Hpgds		GNG11	ABI1	RPS19			OR4N2
		Arhgap12	RBMY1B	WNT2B		GRM1		MCOLN1	Slc29a3		GABRE	Rpl10a	SHROOM3	Ccdc67	Car8	PDXDC1	P2RX5-TAX1BP3	RHBG	VIM	NDUFS7	RIN1	Themis		GNG12	TESC	LATS2			AHRR
		Sel1l3	TFAP2C	HSPB7		GRM2		GGT7	Slc29a1		EIF4A1	Slx4	CTSH	Ccdc61	Scarf1	SCARB1	GOSR1	PDE3A	GNG7	NDUFS8	RIN3	Grk4		GNG13	NKTR	LATS1			LAMTOR1
		Edaradd	TFAP2B	PKN2		ALPK1		MYNN	Jam2		CRIP3	Gm4944	AP5B1	Ccdc60	Acss2	PLEKHA5	ECHDC2	ENPEP	GNG4	COQ4	RIN2	Elovl4		URB1	FOXL2	RIPK2			ACOT8
		Ifitm7	TFAP2E	RHOBTB2		TBC1D2B		CYP20A1	AA986860		EIF4A2	Csf1	ZWINT	Ccdc63	Acss1	PLEKHA1	DCAF6	CASK	GNG5	COQ7	GDA	Tmem198b		IL36B	PITPNC1	SPRR1A			ACOT4
		Vsig10	RBMY1F	RHOBTB3		ALPK3		DCAF8	Adpgk		ABHD17C	Glb1	ERC1	Ccdc62	Dsc2	PLEKHA2	ACP6	ZNF251	GNG2	COQ6	WWOX	Znrf1		NT5C1B	RAB4B	CEP135			H2BFM
		Mthfsd	RBMY1E	RHOBTB1		UCK1		PRPF38B	Uqcc1		GIGYF1	Csf3	MCRS1	Ilf3	Dsc3	PLEKHA3	ACP1	KALRN	GPN2	UFD1L	TOMM20	Rfesd		IFITM3	SLCO1A2	SRCIN1			ADCY4
		Steap4	RBMY1D	INO80D		HOXB3		EZR	Ugt2b1		GIGYF2	Appl1	ZNF497	Cend1	Crtc1	PLEKHA8	RALBP1	GPR82	MMAA	ILF3	CLPX	Olfr1443		IFITM2	RAB4A	SVEP1			ADCY5
		Scd4	ZNF728	INO80C		DST		CREB3L2	Ppargc1a		TLE3	Pnkd	ERG	Dact1	Dync1i1	WNT2B	NRN1	GPR83	HSD17B7	COQ2	RPS17	Ube2f		LIPC	TSEN54	PLCXD1			ADCY6
		Hoxa10	GBE1	DIS3L2		HOXB1		AP4S1	Rhbdf2		PAG1	Pqlc3	ZNF493	Dact3	Crtc3	EMR2	SLC2A14	GPR85	ALG8	ZRANB1	RPS14	Arrdc4		HPCAL1	DHDDS	BMP5			ADCY7
		Purb	SLC44A1	TNFRSF21		SENP2		G3BP1	Uroc1		NAPEPLD	Dclre1c	CBLL1	Cntd1	Rtn4ip1	SEC63	SLC2A13	EPB41L1	ALG9	DMRTC2	RPS19	Slc38a10		LIPE	IL20	ZNF417			ADCY1
		D14Abb1e	SLC44A2	KCNE3		SENP1		PTPRB	1700029F12Rik		TLE4	Crtap	EPS8	Cyp7b1	D17Wsu92e	CNTN2	RAP1B	EPB41L3	FUS	ZRANB3	LATS2	Tgfbr2		HPCAL4	CHN1	ZNF410			ADCY2
		Slc23a2	SLC44A3	KCNE1		RHOV		PGAP1	Ing4		SPTA1	Adap1	ZNF490	Ebag9	Liph	TCL1A	RAP1A	NDUFA5	ALG2	ZRANB2	LATS1	Fdx1l		LIPH	IL25	RRAGD			ADCY3
		Trdmt1	SLC44A4	ERBB2IP		HID1		ARHGAP19-SLIT1	Ing5		SLC26A8	Mypn	RRP8	Ibtk	Pgk1	CNTN6	BCLAF1	ACSS3	UGT3A1	PLCXD3	RIPK2	Lin7a		DFFA	CAV2	CYB5RL			KIF25
		Setbp1	SLC44A5	LDLRAD3		CUX1		LTB4R2	Vangl2		SLC26A9	Gpr35	TMEM68	Galk2	Hsf3	ARFGAP1	MKRN1	WAC	WIF1	FAM132B	CEP135	Lin7c		DFFB	AXL	RRAGC			KIF24
		Milr1	ZBTB7B	LDLRAD4		CUX2		CPD	Arhgap6		MTFR2	Stx8	EIF2S1	Rbmx2	Hsf2	TACC1	PFKFB4	KIDINS220	CSNK1G3	PCDHGB3	ST6GALNAC3	Antxr2		SEC24D	CAV1	GLIPR1			MAATS1
		Bbx	MSI2	NAV1		SNPH		CPZ	Ing3		TNFSF13B	Trak2	PARM1	Vwa5b1	Hsf5	BMF	DYRK2	NDUFA9	STAC	PCDHGB2	SRCIN1	P2ry13		REV3L	IL12RB2	PTCH2			RBBP6
		D3Bwg0562e	MSI1	CSNK1D		PPARA		MFAP3	Srcrb4d		CLEC5A	Trak1	EIF2S2	Adprm	Hsf4	CCSAP	ZNF835	ZBTB9	RNGTT	PCDHGB1	IL17A	Treml2		SEC24C	ATP6AP1	POU4F2			RBBP5
		Apaf1	PCNP	NAV2		GOLGA3		SRSF10	Snrk		CRYZL1	Col27a1	DDX17	Cryz	Scn1a	PLA2G12A	EML4	PLEKHM1	ARIH2	BOK	FEZF1	Rhbdd1		RNF19B	ENSA	GGT6			RBBP4
		Lonp2	UTY	LIG1		ING5		GAPVD1	Uba7		SERF2	Stx6	CDK18	Mrps6	Ctnnd2	CSRNP1	ANKRD33	PLEKHM3	LTBP1	PCDHGB7	C7orf72	Elp4		PYY	CLINT1	FBF1			RAB43
		Sys1	HDAC1	LIG3		THBD		CKB	Uba1		PCDHB11	Ctnnb1	CDK19	Mrps5	Ctnnd1	CSRNP3	GDPD1	MAST4	INSL4	PCDHGB6	PLCXD3	Tgfbr3		PYCRL	BRCA1	RASA4			ZACN
		BC052040	SAMHD1	APEH		DSE		CDC42SE2	Creg2		TFPI	Edc3	LPIN2	Gjc3	Lipn	FAM129A	RGMB	GPR63	RAB11A	ATP9A	PLCXD2	Acvr2a		MRPL43	AHRR	GPATCH2			DDI2
		Ephx3	RPA1	IREB2		DCDC1		IRAK3	Sin3b		FAIM2	Aak1	ERBB4	Hilpda	Gm1070	RNPS1	ANKRD39	ADAM22	RAB11B	PCDHGB4	PLCXD1	Prlr		MRPL42	LAMTOR1	RASA1			DDI1
		Angptl4	RPA2	IL36RN		TYRO3		HBS1L	Ercc6l		SDC3	Heca	DDX11	Gjc1	Cox7b	RPP25	NCOA2	GMEB2	GCC2	BOC	ZNF418	Zbtb34		MRPL45	ACOT9	RASA2			PTPLAD2
		BC035044	TENC1	FNTA		DCDC2		DUS2	Wars		KCNC1	Asap1	CDK12	Wapal	Gm1078	ASTN1	ENPEP	GLCE	TBC1D8B	RREB1	ZNF415	Sdf4		TRIP6	ACOT7	ACTN2			PTPLAD1
		Specc1l	NDUFS1	BOLL		GSTO2		WDR6	Pnoc		KCNC2	D430041D05Rik	PTPN20B	Aasdh	BC017643	CCDC6	TLL2	GMEB1	FIGF	DENND2A	ZNF410	Clmn		MRPL49	LRP8	PTPRT			C10orf90
		Dusp18	NDUFS2	KCTD13		PDAP1		WDR5	Med22		KIAA2022	Kat7	GJB3	Lrwd1	Ppip5k1	DNAH2	WFDC2	ADAM28	RASGEF1B	GAGE1	RRAGD	Tbpl1		DPP7	ADCY4	NGFRAP1			RAB30
		Dcp1a	NDUFS3	KCTD12		S1PR1		MAN2C1	Rassf5		NGFR	Luc7l	GJB4	Tulp3	Agtr1b	DNAH3	TMEM17	TARDBP	FIGN	PPT1	GLIPR1	2900026A02Rik		MEA1	ADCY5	SLC40A1			XRCC1
		Dusp15	NDUFS4	KCTD11		DCAF8		FAIM3	Gstm3		CPSF7	Gsg1l	CDK14	Igf1r	Cdyl2	SUPT6H	INHBA	TBL1XR1	TRDMT1	WWC1	POU4F1	Nwd1		POM121C	ADCY6	TINF2			XRCC3
		Dusp16	NDUFS6	KCTD10		CSNK1A1		WIPI2	Oasl2		CPSF6	D10Jhu81e	GRIN3A	Tulp4	Lysmd3	SEMA5A	SLC22A23	GSTM2	SMYD2	INPP4B	MCOLN3	Gab2		NGB	ADCY7	PTPRG			XRCC2
		Dusp11	NDUFS7	KCTD16		VASH1		EHF	1700052N19Rik		CPSF4	Wnt9b	TRPM3	Lpp	4932411E22Rik	SH3TC1	TMEM18	GSTM3	SLC17A7	WHSC1L1	FBF1	Rsbn1		RILP	ADCY1	PTPRE			PITPNA
		Mms22l	COQ5	CSPG4		DCUN1D1		GATA5	AI597468		CPSF2	Wnt9a	KLF3	Slc12a5	Lypd3	NSD1	SPCS3	DCAF11	IRF3	MICAL2	RASA4	Cdk5rap2		ZNF692	ADCY2	PTPRD			XRCC4
		Suco	COQ4	KCTD14		CAMSAP2		ATG9B	Tor4a		SIPA1L3	Coro1c	NOS1AP	Slc12a4	Tollip	ZNF500	MPLKIP	IL16	IRF1	MICAL3	RASA1	Cttnbp2nl		ZNF697	KIF24	PTPRB			SMURF1
		Myh10	COQ7	ZKSCAN1		DNAJC5		TPCN1	3632451O06Rik		TTLL5	Dclre1b	IDH1	Slc12a7	Lysmd4	ZNF502	SLC7A8	HMG20A	RDM1	PHC1	RASA2	Pigc		HDX	KIF27	AMER1			DCAF12L1
		Ift46	COQ6	ZKSCAN2		TSNARE1		SNAP25	Lamp3		TTLL4	Ccdc22	TRA2B	Lpl	Edar	MOAP1	ANKH	PPP1R15B	IRF5	PHC3	RASA3	Itgb6		ARFGAP2	MAATS1	PTPRO			SMURF2
		Gucy2e	UFD1L	ZKSCAN5		ERMP1		GRB10	Tmem65		TTLL7	Ccdc24	ARFIP1	Slc12a1	Nxn	ZNF235	CISH	BLMH	IRF4	PHC2	PTPRT	Tsr1		ARFGAP3	ADCY9	PTPRK			CLEC7A
		Gucy2f	ILF3	ZKSCAN8		DNAJC3		CCND2	Cd274		LTBP4	Pqlc2	VWC2	Pvrl4	Dpy19l1	CCDC40	INTS4	STX17	SNX29	STAT3	ACTN4	Tsr2		ARFGAP1	RBBP5	PTPRJ			MEIS3
		Cd59a	COQ2	ICK		NOX4		FDXACB1	Fignl2		LTBP3	Apol7b	ESAM	Slc12a2	Dpy19l3	GPBP1	RNF152	STX16	SNX22	TRMT10C	EZR	Wdr95		UNC93B1	RBBP4	PTPRH			MEIS2
		Arsi	ZRANB1	GLIS3		MAP3K2		IPCEF1	Foxred2		ARIH2	Apol7e	PCDP1	Cwc25	Dpy19l4	TREM1	MINOS1	ZMIZ1	PDX1	ZNF362	PTPRG	Gucd1		LAMB3	RAB43	HAUS5			MEIS1
		9930021J03Rik	DMRTC2	H6PD		SLC2A11		HHIP	AA474408		TTLL3	Uxs1	ALDH7A1	Slc12a9	Ccdc47	GMNC	LIMD1	PALB2	CLK4	SAFB	PTPRE	Zfp764		ATP7A	ZACN	IFT20			PCDHAC2
		Arsk	ZRANB3	SLC25A34		RHOH		ATP6V1A	Nrk		IPO9	Asxl1	KIAA0141	Fem1c	Epb4.1l1	WDHD1	PLA2G12B	EIF2S2	SNX27	ZNF367	PTPRD	Spg20		ATP7B	DDI2	ARHGAP19-SLIT1			TFRC
		Rftn2	ZRANB2	SLC25A37		ZNF728		GPR12	H1f0		PPFIA4	Ism2	ZNF304	Hhip	Ccdc42	MPLKIP	SETX	COLGALT2	INMT	ZNF366	PTPRB	Mterfd2		NEK6	PTPLAD2	CPD			CTLA4
		Pax7	PLCXD3	SLC25A36		HS3ST3B1		ACVR1C	Ttc34		SUFU	Asxl3	FBN2	Scn7a	Nrarp	CIB2	NUGGC	GNS	ONECUT3	DCP2	AMER1	Lphn3		NEK7	SKAP1	CPQ			TFR2
		Pax3	PLXNC1	SLC25A33		MPP2		ACVR1B	St6galnac5		PLA2G4B	Asxl2	ZNF302	Ces3b	Epb4.1l5	FBXO21	RIMS2	INSC	ONECUT2	PRF1	PTPRO	Tor1aip1		NEK4	RAB30	GAPVD1			RALGPS2
		Fam26e	FAM132B	TUBA1C		SORT1		MTL5	Ttc38		PLA2G4E	Kcnmb1	KIF18B	Ces3a	Pggt1b	RRP1B	RIMS3	UFM1	SGCA	MGMT	PTPRM	Runx2		COPZ2	XRCC3	CYP46A1			MIER1
		Rhof	PCDHGB3	TUBA1B		POLR2A		SFXN2	St6galnac2		PLA2G4D	Kcnmb4	TPH1	Pou2af1	Tmem8c	ZNF341	RIF1	ST8SIA3	PANX1	TRNP1	PTPRK	Dhx40		NEK2	XRCC2	AQPEP			MIER2
		Smim20	PCDHGB2	GNG4		SLC18A1		RAD1	Rara		CRAT	Gramd2	P2RY8	Mylk4	Tmem8b	ZNF431	SUPT4H1	BIRC5	FECH	H2AFV	PTPRJ	Runx1		RUVBL2	PITPNA	N6AMT1			RALGPS1
		Nufip1	PCDHGB1	IGSF10		GOSR1		SFXN1	Olfml2a		SLC35F6	Arf3	SFSWAP	Mylk2	Mbp	ZNF430	CCBE1	TTF2	ZBTB11	KCTD21	HAUS5	Tmem44		U2AF2	PITPNB	DMPK			RSL1D1
		Paqr8	BOK	IGSF11		ECHDC2		CHL1	Rarb		SLC35F3	Arf6	AGO4	Cry1	Pde8b	VGLL3	CHP1	EIF5	ZBTB10	PRPF40B	CPM	Gpkow		NEK8	SMURF1	ZNF343			PAPD4
		7420426K07Rik	PCDHGB7	TMEM181		IFIT1B		SPTSSB	Ufm1		SLC35F2	Arf5	TRIP10	Cry2	Manf	NUAK2	MECP2	PTCD3	ZBTB14	H2AFY	CPD	Stxbp5l		NEK9	DCAF12L1	GPR153			PAPD5
		2510009E07Rik	PCDHGB6	RIMKLA		ACP6		PANK3	Rhbg		MBD5	Scrt1	TRIP11	Med1	Psen2	FGD4	ZNF577	EIF4E3	ZBTB18	RNF8	CPZ	Fam198a		RP11-196G11.1	SMURF2	RNASEH1			LMNB2
		Umps	ATP9A	HCAR2		ACP2		PANK2	Pde2a		MBD1	Scrt2	TRIP12	Vcpip1	Gpatch2l	KIAA0430	CEP41	INSR	TMEM150A	RNF6	PRSS33	Fam198b		DHPS	CLEC7A	MON2			IL13RA1
		Glyctk	PCDHGB4	HCAR1		NRN1		SOX11	Wnt5a		MBD3	Cacna2d2	MEX3B	Atp6v1c1	Xpnpep1	MACC1	ABCG2	RUNX1T1	ADAP2	RNF7	CYP46A1	Foxp4		ZZZ3	MEIS3	ABLIM3			TOLLIP
		Paqr3	BOC	RIMKLB		SNIP1		KCNMA1	Set		MBD2	5330417C22Rik	ASCC1	Nus1	B230317F23Rik	FGD3	ZNF84	ATP11B	ZNF641	RNF4	DMPK	Fam132b		ASTN2	MEIS2	POC1B-GALNT4			CD274
		U2af2	RREB1	TAF3		TEKT4		NTM	H1fx		CMTM6	Gm5796	HOXB13	Pcgf3	Xpnpep3	FGD2	FRMPD4	ATP11A	MTO1	RNF5	DOC2A	Ttc14		SHB	MEIS1	DUSP6			MRPS24
		Paqr5	DENND2A	TAF1		SLC2A14		OPCML	Ino80d		MLPH	Cacna2d4	RSL1D1	4933427D06Rik	Sgk3	CELF2	LDLR	DSCAM	DDX19A	RNF2	GPR153	Lmbrd2		MLF2	PCDHAC2	TAF1D			MRPS25
		Pgpep1	GAGE1	G6PD		SLC2A13		PDLIM5	Ino80e		TM4SF1	Aagab	AIFM1	Pcgf6	Sgk2	DLL1	FRMPD2	ZNF813	DDX19B	APP	PRSS35	Rreb1		CCDC6	TFRC	HHIP			CSPG4
		Pcolce2	PPT1	ALDH6A1		RAP1B		ZFP28	Prosc		MPC2	1700066B19Rik	IFT172	Spata22	Sgk1	NUDT11	ST7L	RB1CC1	LYSMD3	H2AFJ	RNASEH1	Rab11fip2		SHF	ELAC1	RAB6A			PPP2R5D
		Gm3164	WWC1	ELMO1		RAP1A		PBRM1	Mea1		COL11A1	3110001I22Rik	BTRC	Dlk2	Clspn	NUDT16	TLK1	SPTBN4	SLC35F5	TNFRSF9	F3	Lrig2		SHH	GSPT1	RAB6B			PPP2R5E
		Slc4a4	INPP4B	AGPS		MPP6		RAP1GDS1	Pcdh1		COL11A2	Gramd4	BAAT	Gosr2	Tmem253	SATB2	SBSPON	ZNF816	ACVR2B	ZFHX3	ABLIM1	Unkl		CCDC8	DNAJC25-GNG10	RC3H1			PPP2R5A
		Clgn	WHSC1L1	ALAD		MKRN1		FTO	Tmem234		CYP3A43	Tmem180	CERK	Nans	Tmem252	SATB1	SLC27A1	MKX	KLHL15	NCAPG2	ABLIM3	Slitrk4		PHEX	RALGPS2	RC3H2			PPP2R5B
		Ank3	MICAL2	FOSB		DYRK2		ZDHHC3	Tmem231		TSPAN12	Tmem186	MLK4	Prcp	Tmem251	NAE1	PDE10A	KLF12	LYSMD4	AKT3	ABLIM2	Mrpl20		MGA	MIER1	CHL1			PPP2R5C
		Dennd4a	MICAL3	CCNG2		ANKRD33		ZDHHC2	Kcnv1		TSPAN17	Grip1	MAP3K10	Bend7	Rexo1	NUDT18	AADACL2	KLF11	GAB3	ZNF844	GPR155	DLK1		MTHFD2	MIER2	CRIPT			LCMT1
		Slc4a3	PHC1	PDXK		GLS		ZNRF1	Zfp451		SLC25A19	Tmem189	ZNF544	Bend4	1810019J16Rik	UHRF2	CAPZA2	ZC3H12C	TRIM68	RFX1	HHIP	Kdsr		MTHFD1	RALGPS1	IFIT5			DGCR2
		Camta1	PHC3	CLTCL1		RGMB		GABRQ	Ipmk		SLC25A17	Pdcd2	MAP3K13	Gosr1	Rexo2	PUM2	ERO1L	KLF17	TRIM62	PPP1R26	MX2	Mtrf1l		NSD1	RSL1D1	IFIT3			YY1
		Gadl1	PHC2	LRRCC1		ANKRD39		SLC26A2	Maml2		SLC25A16	Ndufv2	TNFRSF10A	Bend3	Numb	CNNM3	ZFYVE20	TLN2	TRIM66	PPP1R27	RAB6B	Gm10837		SAMD4A	PAPD7	IFIT2			H2AFY2
		Cul5	STAT3	NPLOC4		CDIPT		CBL	Maml3		SLC25A14	Dnase1l2	AGO3	Sfi1	2610002M06Rik	CNNM2	TBCK	DPP8	TRIM67	RFX2	RC3H1	Gm10521		WDHD1	PAPD4	SDAD1			NAMPT
		Mob1b	ANHX	FNIP1		ENPEP		ZC3H6	Mypop		SLC25A12	Dnase1l3	SLC1A4	Rhno1	Abcg2	PIP5K1C	ZFYVE26	PI15	ARL17A	CLTC	RC3H2	Csnk1g2		LUM	PAPD5	EFTUD2			KCNA6
		Npsr1	ZNF362	FNIP2		TMEM11		SLC22A5	Maml1		STAT3	Txnrd3	PPP3CA	Lrrc51	Smad9	STX5	SCARF1	MEA1	LCAT	CLTB	CHL1	Ptbp3		GAS2L1	KIR3DL1	ZNF347			KCNA7
		Paip2b	SAFB	PDCD6		SPCS2		KRT15	Bmpr1a		EAF1	Acvr1c	PPP3CB	Lrrc57	Adh6a	UNC80	RAB33B	SLC44A1	SLU7	NGLY1	CRIPT	Spice1		SLX4	LMNB2	MAP1LC3B			KCNA1
		Slc4a8	ZNF367	TCF21		PHAX		SLC22A7	Qk		EAF2	Acvr1b	ZNF549	Lrrc55	Lztfl1	STX7	SLC17A4	ANXA2	ELN	ADRBK1	EFTUD2	Tnks		GAS2L3	IL13RA1	ZFP28			ADGB
		Tmem209	ZNF366	MINA		SLC22A23		PRDM2	Oprm1		NDUFA10	Ino80	STXBP5L	Lrrc58	Kdm4a	STX6	GTF2H2C	CEP63	IER3	DPEP2	ZNF347	Trim2		AGMO	LRBA	GPS1			OPTN
		Trappc9	DCP2	ERP44		TMEM18		FLNA	Tapt1		NDUFA11	Ndufa4l2	FUCA2	Sult1c1	Rpusd1	FAM107A	SLC7A6	SLC7A11	HIP1	NMD3	DAOA	Sh3rf3		AZI2	TOLLIP	BRCC3			JMJD6
		Tceanc2	MGMT	ARFGEF1		GRAMD4		WDPCP	Ppp2r5d		SLC15A5	Ttll5	SLC1A3	Slc11a2	Rpusd2	SLC23A3	LMO3	MEST	TRDN	HEPHL1	ZNF346	Pfkfb4		ZNF341	CD274	ZNF346			BHMT
		Slc20a1	TRNP1	ARFGEF2		SLC22A25		SYT4	Ppp2r5e		SYNCRIP	Ttll4	LIN7A	Umodl1	Fam178b	MYO9B	GEMIN6	PCNP	SERTAD2	NLRX1	ARL5A	Arid1b		ZNF436	MRPS24	ARL5A			ZHX2
		Bcl2l14	H2AFV	VPS26A		RHOF		GIGYF2	Wars2		ALDH1L2	Ttll7	LIF	Spata2l	Fam178a	SRXN1	SPAG16	MCM5	RBL2	NFIX	CBY1	Lmo7		ZNF431	MRPS25	ARL5B			ZHX3
		Synj2bp	PRPF40B	PGPEP1		ANKH		RCAN3	Tmem184a		ZNF280D	D2hgdh	TGM4	Prc1	Dnal1	CRHR1	LMO7	DUSP19	NDRG4	EPM2A	ARL5B	Cep350		ZNF430	PPP2R5D	ERLIN1			SCRG1
		Vcl	H2AFX	SREBF2		BSN		LETM1	Tmem184b		ZNF280C	Fyco1	GPATCH8	Hsd17b4	Otud6b	SLC4A11	NPNT	MCM2	HEMK1	ISCA1	ERLIN2	Ppm1f		ZNF345	PPP2R5E	ERLIN2			SYCE2
		Tfcp2l1	H2AFY	SREBF1		PLA2G5		SLC4A4	Tfdp2		ZNF280B	Sar1a	SFTPB	Cby1	2010109I03Rik	PHF11	SETDB2	ZDHHC21	TTPA	ISCA2	SPDL1	Ppm1e		ZNF432	SMN1	SPG20			FTO
		Pappa	CSNK1G1	SMARCE1		CISH		XIAP	Tfeb		GNG7	Slc25a30	TSG101	Hsd17b7	Scn9a	PHF12	PBRM1	DUSP16	RAB12	LMX1A	GABRQ	Asxl2		RALGDS	PPP2R5A	GABRQ			CGREF1
		Capn7	RNF8	RAB39A		RNF152		SLC4A1	1700028K03Rik		GNG4	Dagla	ERI1	Col8a2	Fzd8	LGI4	MME	FAM53B	PPM1E	AK9	APITD1	Ppm1b		DLL4	PPP2R5C	GABRP			ACACA
		Ovca2	RNF6	IRAK1BP1		ELL2		CLCA2	Rb1cc1		GNG5	Daglb	RAD51B	Col8a1	Lman1	FGD6	CDK5RAP3	DUSP13	RDX	LMX1B	WDR35	5730409E04Rik		NUDT15	LCMT1	WDR35			ACACB
		Ptpn21	RNF7	GALNTL6		LIMD1		DCTN3	Podn		DBF4	Aadat	FAM60A	Polq	Lman2	GTF2A1	SMARCAD1	GRHL1	RTEL1-TNFRSF6B	RECQL	WDR36	Ppm1l		NUDT18	PMP2	KRT15			FOXD2
		Tm9sf3	RNF4	CIT		SETX		POLM	Col22a1		MMAA	Casq2	IKBKB	Csf2rb2	Arfip1	ECE1	SHC4	POGK	CYBA	MRGPRF	KRT13	Ppm1k		NUDT19	YY1	WDR36			SLFN11
		Igf2bp1	RNF5	DAO		TRIM9		ATP6AP2	BC048403		ZNF641	1110051M20Rik	OSBPL1A	Gpnmb	Arfip2	LGI3	KRBA1	GRHL2	CYB561D1	SIK1	WDR33	Aldh2		RSRC1	YY2	WDR33			FOXD1
		Gm2381	RNF2	TATDN1		RIMS2		POLK	Espnl		ALG8	Xlr	39142	Polg	Lin54	MEGF6	AP1S2	SEC24D	HMHA1	MISP	GABRE	Pid1		STX3	NAMPT	KRT10			PLA2G2A
		Igf2bp2	APP	TATDN2		ATOH8		ASPA	Vipas39		PDXK	Cdc27	38777	Gm9867	Scoc	IQGAP1	ITCH	DUXA	CTNS	ABCE1	EIF4A1	Aifm2		STX2	ADCY10	GABRE			APPL1
		Cadm2	H2AFJ	WWTR1		P4HTM		HIC2	BC027231		GTPBP10	Cdc26	ZXDB	Plekho2	Gnaq	UBN1	ERC1	RPA1	PPM1B	CTDNEP1	EIF4A2	Gm53		STX5	KCNA6	EIF4A1			APPL2
		AU022252	TNFRSF9	DAP		FAM57B		CRYZL1	Tfe3		ALG2	Cdc23	IKBKG	Polm	Gnas	LPHN3	WRNIP1	HBP1	PPM1A	NPY2R	ABHD17B	Trim25		STX4	KCNA7	CRIP3			PLA2G2E
		Srcin1	ZFHX3	MTA3		GRID1		SERF2	Tbx18		ALG3	Lin28b	SCRT2	Arg2	Gnaz	ARHGAP44	PLCG2	HLA-DRB3$0301	MEAF6	PRKRIR	ABHD17C	Tec		STX7	KCNA3	EIF4A2			PLA2G2D
		Cadm1	NCAPG2	GPC4		CCBE1		IL17D	9330159F19Rik		UGT3A1	Lin28a	ERMN	Poli	Atp1a3	DRG1	ERG	NDUFS1	MCC	ACTR8	GIGYF1	Tanc2		STX6	KCNA1	ABHD17B			PLA2G2F
		Pgap1	AKT3	GPC6		ZNF83		RXRB	Irak2		TTLL6	Cln5	FOXI2	Dram1	Atp1a2	ALX3	ZNF493	GSTCD	NOTCH1	BAIAP3	GIGYF2	Cntn2		CPN2	OPTN	ABHD17C			ZNF789
		Eif3j2	ZNF844	HEPH		CHP1		PLCL1	Nav1		STAC	Sardh	39508	Mesdc1	Napa	C6orf106	ZNF492	TOP3B	NOTCH2	BAIAP2	TLE3	Cntn3		SLC4A11	JMJD6	GIGYF1			MEMO1
		Eif3j1	RFX1	MTAP		ZNF81		NREP	Gng7		RNGTT	Far1	CLSTN2	Mesdc2	Gnal	ALX4	EPS8	ILF3	NOTCH3	ACTR5	PAG1	ZFP953		SLC4A10	ZHX2	GIGYF2			ERLIN2
		Prrc1	SRGN	BICD2		CEP41		MVD	Gng4		LTBP2	Far2	ZNF562	Dram2	Os9	NOD1	ZNF490	SP100	ZNF655	XPNPEP3	SLC26A7	Itih5		PCP4	ZHX3	TLE3			CAPN15
		Oas1c	PPP1R26	BICD1		PLSCR4		UBE2V2	Nav2		ARIH1	Rtfdc1	EIF3H	Aqp7	AI593442	NOD2	CTSL	CADM1	ZNF652	ACTR3	NAPEPLD	Ttc7		STAB2	ZHX1	PAG1			CAPN14
		Crybg3	PPP1R27	SEC22C		ZNF85		RNF26	Lig3		INSL4	Mapre1	B3GNT5	Rtn4	9030617O03Rik	AP1B1	RRP8	TIMP2	FGFRL1	ACTR2	TLE4	Ttc3		LGI4	SCRG1	TLE1			CAPN13
		Cdh8	CLTA	SEC22B		ZNF84		YAP1	Cdh22		RAB11A	Nol10	IFNLR1	Rtn1	Nsmce2	YWHAG	EIF2S1	USH2A	HSF4	CLUAP1	HGSNAT	Vcpip1		TRMT2A	MCCC1	MIA2			CAPN12
		Ccdc6	RFX2	SEC22A		LDLR		TAF1B	Tspyl4		RAB11B	Mapre2	B3GNT7	Tmem241	Angpt1	PCMTD2	PARM1	ISL2	PRPF4B	RHBG	PLP1	Ccdc144b		ECE2	CGREF1	NAPEPLD			CAPN10
		Golm1	CLTC	BBS1		TSPEAR		ZNF730	Vps26a		GCC2	Slc16a9	EIF3M	Rwdd2b	Dpep1	RP2	EIF2S2	TRMT61A	RAPGEF5	VAX2	ZFP69B	Tonsl		MUC2	ACACA	FAM206A			SLC35D1
		Leprel1	CLTB	ANKDD1B		SLC27A5		GPR155	Tspyl1		TBC1D8B	Morn4	UBQLN4	Timm10	S100a16	GNPTG	SLC37A3	PKMYT1	RAPGEF6	VAX1	CDC7	Chst9		LGI3	ACACB	TLE4			SIGMAR1
		Eif4e1b	NGLY1	C2orf49		TLK1		SSTR1	Tspyl2		CLDN1	Slc16a1	SLX1A	Vrk1	Hells	ZBTB9	CDK18	MUC22	RAPGEF1	FOXP3	CLEC5A	Pgbd1		NLGN2	FOXD4	FGF7			HS3ST5
		Nsd1	DPEP1	RP11-849F2.7		SLC27A1		ABCA5	Ccdc171		CLDN2	Slc16a3	TMEM107	Rngtt	Faah	CHRM3	CDK19	ATP9B	RAPGEF2	MTG2	PCDHB11	Sncaip		IMPACT	PITRM1	HGSNAT			HS3ST4
		Cdh3	DPEP2	ESM1		PDE10A		ABCA2	Kdelc2		RASGEF1C	Slc16a2	SLX1B	Pa2g4	Hyou1	CARD14	LPIN2	ATP9A	RAPGEF3	GGT5	PCDHB10	Cass4		ARHGAP44	FOXD2	SLC26A9			IL1RAPL1
		Plxdc2	NMD3	AQP1		AADACL2		RADIL	Tmem183a		RASGEF1B	Slc16a7	EIF3F	Cdc6	Plod2	MGAT3	PEX26	LEPROT	ZNF354A	FOXP1	TM9SF1	Gm9754		DRG1	SLFN11	TNFSF13B			HS3ST2
		Cdh7	HEPHL1	AGL		CAPZA2		TMEM8A	Gpd1		FIGN	Slc16a6	SEC63	B3galt1	Sco1	MGAT5	TOB2	BOC	POC1A	GNRHR	PCDHB16	0610030E20Rik		CASQ1	FOXD1	CLEC5A			HS3ST1
		Klhl20	NLRX1	AGK		IL2RB		KCNC1	Gpd2		TRDMT1	Sbk2	RARS	Vrk3	Gabbr1	TBKBP1	CDK12	RREB1	C1RL	PDE3B	TFPI	Mms19		ARHGAP40	APPL1	CRYZL1			CYFIP2
		Plk2	TNK1	NIPA1		ZFYVE20		KCNC3	Dip2a		RTN3	Ttll11	SKA2	Aqp1	Gabbr2	CHST10	PTPN20B	ZNF142	RORC	ADNP	C10orf11	Myo1d		ARHGAP42	PLA2G2C	SERF2			PSAP
		Hyal6	NFIX	PDCD10		ZFYVE27		PSMD1	Dip2b		IRF3	Ttll12	APOBEC3C	Ralb	Nt5c2	VAMP2	PTPN20A	LGSN	RORB	CNR1	FAIM2	Fat3		NUP107	PLA2G2D	PCDHB12			PARP15
		Spc25	EPM2A	PDCD11		ZFYVE26		KIAA2022	Dip2c		IRF1	Heatr2	MTMR9	A130010J15Rik	Cpped1	ABI2	KLHL7	ZNF148	RORA	GBX2	KCNC1	Ermap		OC90	PLA2G2F	TFPI			CHORDC1
		Sez6	ISCA1	ATPIF1		SCARF1		SGMS1	Nr1i3		IRF7	Zbtb20	CACUL1	Prr11	Lrrc71	TBC1D22A	SULF2	INPP4B	PARK2	CNR2	KCNC2	Chst2		EVC2	LYN	C10orf11			PXDNL
		Zfp553	ISCA2	SLC50A1		ARL10		SEC22B	Nr1i2		IRF5	Zbtb21	MTMR7	2610203C22Rik	Smyd4	ROCK2	CDK14	WHSC1L1	ZNF471	FOXP4	KCNC3			AURKA	MEMO1	GLO1			LHPP
		Cyld	LMX1A	ESPN		SLC17A4		CPSF6	Cdk4		IRF4	Zbtb26	MTMR6	Aurkb	Smyd5	NKTR	GRIN3A	ZNF783	ZNF470	POLDIP3	TMEM257			AURKB	TFAP4	FAIM2			MLLT6
		Mcmdc2	AK9	GPR180		GTF2H2C		ZNF16	Cdk5		IRF8	Kdm8	MKKS	Aebp2	Gm9885	MMP8	ST5	MICAL3	ZNF473	POLDIP2	TMIE			AURKC	CAPN14	MEPCE			UVRAG
		Sptbn1	LMX1B	PIK3CA		LMO3		MOB1B	Cdk6		SNX22	Heatr3	TMEM104	Prr18	Gm9881	TGFBI	GPR124	PHC1	DMTF1	GP1BB	KIAA2022			AP1B1	CAPN12	CCBL2			MLLT3
		Eea1	RECQL	PIK3CB		GEMIN6		QKI	Cdk7		SNX20	Sbk1	NOL11	Prpf4	Entpd7	IMMT	GPR125	PHC3	MDM1	RAPGEFL1	NGFR			TNNT1	CAPN10	KCNC4			NUP188
		Oas1e	SIK1	SLC28A1		RAB2B		PLEKHG4B	Cdk8		SNX21	Chodl	CLDN18	Shc4	Snap25	PITPNC1	KLF3	ZNF789	MDM2	GTDC1	CPSF6			RAB37	SLC22A9	SDC3			SYNJ1
		Map7d2	MISP	PIK3CD		SPAG16		TM4SF1	Cdk9		CLK4	Otud5	NABP1	Shc1	Aox2	GXYLT1	SHROOM4	GOT1	MDM4	ALDH18A1	CPSF2			GNPTG	SLC35D1	KCNC1			PHOSPHO1
		Mat1a	ABCE1	TMEM56		AK4		CPSF2	Prkx		SNX27	Otud4	CDKN2B	Shc2	Entpd4	SLC6A3	ATP6V1B2	RNASEL	ROR2	NOSIP	ACAA1			CDC42EP3	HIBCH	KCNC2			SYNJ2
		Glrx2	CTDNEP1	DIMT1		AMMECR1		ZNF649	Morn4		SNX25	Eif1ax	PCYT1A	Med12l	Entpd3	HYOU1	AASDH	PFAS	ROR1	ICOS	SIPA1L1			CDC42EP2	SARS2	KCNC3			OR2C3
		Neurl3	NPY2R	PIK3C3		SETDB2		RPGRIP1L	Pde4c		ONECUT3	Otud1	OARD1	Ugt1a7c	Entpd1	SLC6A6	PSMC6	SOD2	SNRPD3	HHEX	SIPA1L3			CDC42EP1	HS3ST5	KIAA2022			PDZK1
		Rpe	PRKRIR	ZNF677		CDK5RAP2		NOS1	Ppp3r2		ONECUT2	5430427O19Rik	EPHA4	Pkp3	Snap23	NDUFB8	KLF8	TMF1	SNRPD1	ACTN1	SIPA1L2			DRGX	NECAP1	NGFR			ZNHIT3
		Arfgef2	ACTR8	ZNF674		CMTR2		PRMT1	Suv39h1		SGCA	Eif1ad	SLIT1	Pkp2	Avpr2	NDUFB5	VWC2	DCP2	KIT	SAA2	TTLL5			TXLNA	HS3ST2	CPSF7			ZNHIT1
		Hormad2	BAIAP3	PRRG3		CDIP1		ITGB5	Saal1		MRPL21	Sap30bp	DHRSX	Pkp1	Rtl1	KIAA1919	SNTG2	KCNN3	KPNA6	TGS1	TTLL7			CDC42EP4	HS3ST1	CPSF6			ZNHIT6
		Sbno1	BAIAP2	PARP16		SMARCAD1		ARIH2	Sppl2a		PANX2	Stra13	RSPO2	Serpinb9e	Fam60a	TIMP3	SPOCK2	RPS15A	KPNA5	ABI3BP	TTLL6			BMF	CYFIP2	GRIA2			OSR1
		C130050O18Rik	ACTR5	MAX		PRKD2		TTLL3	Ppp1r14c		ZBTB11	Msr1	TPO	Ros1	Sh3bp5l	NAALADL1	PCDP1	SEC14L4	KPNA4	KHDRBS2	LTBP3			TCP11	EFNB2	CPSF4			OSR2
		Stau1	XPNPEP3	PARP14		TRPC4AP		ITGB6	Zfp609		PTGDR2	Mdn1	DAAM1	Hdac7	Dffa	APC2	NLGN4X	CD4	KPNA2	SLC40A1	ARIH2			TBKBP1	PARP15	CPSF2			GTPBP4
		Gid4	ACTR3	ZNF678		CTSH		RTN4	Ndnl2		ZBTB18	Ccdc137	DAAM2	Aldoart1	Zbtb40	FMNL3	SLC24A2	ROBO1	EDAR	PPOX	LTBP1			WFIKKN2	KYNU	CPSF1			GTPBP1
		Pdlim5	ACTR2	MYRFL		NCKAP1L		ACTR8	Prkar1a		TMEM150A	Ccdc130	TSC22D2	Mical2	Zbtb41	LAT2	ZNF302	ROBO2	SPATA18	GLB1	TTLL2			ABI2	CHORDC1	ACAA1			GTPBP3
		Dfna5	CLUAP1	MAF		KRBA1		CEP164	Wwp2		MTO1	Ccdc132	XAF1	Mical3	Zbtb42	ATP6AP1	REST	PKIA	UNC119B	CLP1	RNPC3			TBC1D22A	LHPP	SIPA1L3			NFATC2IP
		Peli1	RHBG	NXF2B		AP1S2		ABR	Wwp1		DDX19A	Mgat4b	IMPA1	Dio2	Zbtb43	PZP	KIF18B	ZADH2	CRX	PITPNM1	PPFIA4			TESC	MLLT6	TTLL5			TTC39A
		Mblac2	VAX1	EVL		POU3F2		CREB1	Ogfrl1		DDX19B	Cdon	CXCL2	Dio3	Zbtb44	CBFA2T3	GANC	ADAMDEC1	FRS2	NKX3-2	SUFU			NKTR	UVRAG	TTLL4			PCDHA2
		Scn4b	FOXP3	EVC		ZNF207		APC2	Usp24		LYSMD3	Mat2a	EDEM3	Wdr62	Gm6034	VSX1	SFSWAP	DDX5	GOLT1B	NKX3-1	APC2			OTP	MLLT3	TTLL7			PCDHA3
		Kif1c	MTG2	EDC3		HNRNPL		LCP1	Usp22		SLC35F5	Slc1a1	SGK494	Xpr1	Zbtb46	JAK3	STS	HUNK	CRK	PITPNM2	CRAT			FOXL2	FAM3C	LTBP4			PCDHA1
		Tdg	GGT5	ZNF451		TFDP1		ST6GALNAC3	1700065D16Rik		ACVR2B	Slc1a2	EDEM1	Wdr66	Mob2	AQP4	TRIP10	TLR7	KIAA1429	POGLUT1	SLC35F6			PITPNC1	COPG2	LTBP3			PCDHA6
		Gid8	FOXP1	BACH2		WRNIP1		SLC35F2	4931428F04Rik		KLHL15	Tspo2	PLXNA1	Wdr65	Zbtb49	AQP3	BRMS1L	TLR4	TNFRSF19	ZNF594	SLC35F1			AOC1	SYNJ2	ARIH2			PCDHA7
		Tmem26	GNRHR	BACH1		ZNF497		ACTR2	Stom		LYSMD4	Vps36	DZIP3	Scaper	Map1lc3b	CXADR	TRIP12	PCYT1A	GLDN	ADAM10	SLC35F2			ACADVL	OR2C3	ARIH1			PCDHA4
		Ppfibp2	PDE3B	WSB1		ZNF496		CMTM8	Wdtc1		DAB2IP	Vps39	PTTG1IP	Gm15114	Dync2h1	WNK2	MEX3B	SIN3A	PPP4R1L	ADAM11	MBD5			RAB4B	PDZK1	TTLL2			PCDHA5
		Hsf2bp	NDP	WSB2		PLCG1		CES4A	Brwd3		MRPL28	Rex2	SYT9	Frk	Trp63	CLNK	ASCC1	COL21A1	B4GALT1	ADAM12	MBD4			SLCO1A2	ZNHIT3	IPO9			PCDHA8
		Polr1d	ADNP	LIN28B		ATPAF1		CYB561D1	N4bp1		TRIM68	Vwa3a	TMEM256-PLSCR3	Acox3	Phlda2	ACSM2A	HOXB13	ZNF562	B4GALT5	ADAM15	MBD3			RAB4A	ZNHIT6	QKI			PCDHA9
		Gpaa1	CNR1	LIN28A		ZNF493		CMTM6	Fam84b		UNG	Tet1	JAG1	Acox1	4430402I18Rik	ACSM2B	HLA-G	SCN3B	NINL	ADAM17	MBD2			TSEN54	OSR1	SUFU			BCL9
		Ccr9	GBX2	MOGAT2		RRP8		FAM126A	Fam84a		TRIM62	Tet3	SAP30L	Ergic2	Prdx6	AHRR	AOAH	CCDC66	B4GALT6	ADAM18	CMTM3			KRT35	GTPBP4	APC2			BCL6
		1110032A03Rik	CNR2	ANAPC1		LARS2		CMTM4	Adamts10		TRIM66	Gprin1	SYT2	Tfip11	Prdx1	USP38	RRP1B	FOXK2	DHRS12	ADAM19	CMTM6			DHDDS	GTPBP1	PLA2G4B			BCL2
		Aanat	FOXP4	ANAPC7		EIF2S1		ZFPM1	Slc5a3		TRIM67	Arid2	DZIP1	I830012O16Rik	Agxt2	USP31	MRPL21	NR3C2	GPR89A	MEPE	FAM126A			PKDCC	GTPBP3	PLA2G4F			BLID
		Scai	POLDIP3	RPS6KA1		PARM1		PKP4	Ttc9c		TRIT1	Pde4dip	SLC2A3	Ergic1	Gm14406	USP34	RPL15	SLC7A6	CR2	CPNE3	CMTM4			IL25	NFATC2IP	PLA2G4E			CDX1
		Tmpo	POLDIP2	RPS6KA3		HERPUD2		PKP3	Adamts16		ITK	Anapc1	SYT5	Derl1	Astn1	SHMT2	IFT172	TYSND1	CR1	CPNE1	MPC2			IL24	TTC39A	PLA2G4D			CDX2
		Pcsk9	GP1BA	SH3D19		SLC37A1		RASAL2	Slc5a8		ARL17A	Tnn	SYT6	Derl2	Krit1	SHMT1	BTRC	TRAK1	TNFRSF1B	CPNE7	COL11A1			IL27	PCDHA2	SLC35F5			CLMN
		Oas1g	GP1BB	PSMD12		LPIN2		GRIN3A	Adamts18		NRF1	Adamts16	NOL8	Pnmal2	Panx1	ADCY1	CERK	PHF21A	CYP19A1	CPNE6	TSPAN12			CAV3	PCDHA3	SLC35F6			CLMP
		Rab5b	RAPGEFL1	UTP23		ERBB4		LBR	Nrcam		NPTX1	Fam188b	FSTL1	Fry	Pitx1	ADCY2	MLK4	INO80	PTPN9	WNT8A	TSPAN17			AXL	PCDHA1	SLC35F1			STX16-NPEPL1
		Ddr2	GTDC1	GANAB		DDX11		STAT3	CDK2AP2		ELN	C1qtnf6	UBA52	Clic6	Dpf2	LIMA1	NCLN	DCLK3	GPD1L	WNT8B	SLC25A17			CAV1	PCDHA6	SLC35F2			NKX2-3
		Mmgt1	ALDH18A1	VAPB		CDK13		USP3	Sprr2b		HIP1	C1qtnf7	PLAGL2	Sdhaf2	Dpf3	ENAM	MAP3K10	SLC7A1	TBC1D15	G3BP1	SLC25A16			EPX	PCDHA7	MBD5			NKX2-5
		Card10	NOSIP	VAPA		PTPN20A		EAF1	Clec2h		SERTAD2	2700081O15Rik	CLRN1	Clic5	Dpf1	PPFIBP2	RND3	TMEM119	SOGA3	DNMT3B	SLC25A14			IL12RB1	PCDHA4	MBD1			CYFIP1
		Gabpb1	ICOS	NPHP3		MLX		SLC12A7	Gm20458		SERTAD3	Ror1	RHD	Gm2244	B430305J03Rik	RUNX2	DOCK1	NOX5	SOGA1	DNMT3A	SLC25A13			IL12RB2	PCDHA5	MBD2			KIAA0391
		Rbm11	HHEX	NPHP4		KLHL7		SPIN4	Nfix		ARAP2	Zfp113	SMG1	Zscan29	P4ha2	RUNX3	AGO3	RABGAP1L	POLR2J3	HRNR	SLC25A12			ATP6AP1	EIF4A1	CMTM6			OAS3
		Adarb1	SAA2	ARF3		GJB4		ZNF268	Man2c1		HEMK1	1500009C09Rik	TASP1	Gm2933	P4ha3	BMPR2	CTNNBIP1	CLTC	PCDHA10	AAK1	SLC25A11			ELOF1	PCDHA8	FAM126A			OAS2
		Wdr13	H2BFWT	ARF1		CDK14		METTL7A	Clec2l		TTPA	Slc2a5	NFATC1	Aplp1	P4ha1	RAB43	SLC1A4	ARID4B	PTPN2	SNRPN	SLC25A10			ENSA	CTCFL	CMTM4			TTYH1
		Wdr12	TGS1	ARF4		GRIN3A		TEP1	Calcoco1		CYBB	Slc2a3	NFATC2	Zscan26	Abi3bp	RNF217	PPP3CA	ISYNA1	ARNTL2	NDEL1	SLC17A9			CLINT1	BCL9	MLPH			TTYH3
		Rgs6	ABI3BP	MOBP		KLF6		EXT1	Clec2e		THEM4	4932442E05Rik	RPL37A	Btbd16	Mobp	ZBTB21	ZNF549	FAM161A	PCDHA12	SNRPB	EAF1			BRCA1	BCL6	TRMT112			STK11IP
		Grlf1	KHDRBS2	MYLK4		GPR124		XYLT1	Cd37		SLK	Plcb1	NFATC4	Zfp74	Wdr41	RNF213	ZNF548	PLEKHA5	EHMT1	SNRPA	EAF2			BRCA2	BCL2	TM4SF1			SPAG11B
		Sptlc2	SLC40A1	MYLK2		KLHL40		CORIN	Tmem55b		CTNS	Plcb2	OR51E1	Btbd10	Wdr47	ZBTB25	SLC1A2	UBE3B	ADIPOR2	SHANK3	NDUFA10			SLC22A7	NPEPL1	MPC2			MTM1
		Sptlc3	ZNF593	RGPD2		GZF1		APOL6	Gak		DHCR24	Plcb4	TBC1D3G	Zscan22	Wdr48	MED29	NUPL1	AMER1	PTPN7	SHANK2	NDUFA11			OR4N2	CDX2	COL11A1			SPAG11A
		Rgs2	ZIM2	RGPD1		DOCK3		STK17B	Mta2		ZNF461	Esrra	TBC1D3H	Lmf1	Pramel3	MED28	LIN7A	AMER2	PAX8	SHANK1	NDUFA12			VGLL3	CLMN	TSPAN12			TRIM22
		Snx22	NKX3-1	RGPD6		ATP6V1B2		HPSE	Trh		ABCF1	Hras	TENM4	Catsperg1	Pramel1	DDI2	MMS19	UBE3D	MARK4	SNRPE	GRIA4			AHRR	CLMP	HEPACAM2			OASL
		Tceanc	PITPNM2	RGPD5		PSMC3		SYNCRIP	Nceh1		MEAF6	9230019H11Rik	MYLK	Acoxl	Vps53	DOCK3	TGM3	MED12L	SLC33A1	HUS1	ZNF646			ACOT8	STX16-NPEPL1	REXO4			SERPINB9
		Snx21	COCH	RGPD8		AASDH		ARID1B	Cyr61		AZIN1	Ube2r2	EXOSC9	Apc2	Vps52	ENAH	GPATCH8	SLC5A12	MARK1	RGS9BP	SYNCRIP			ACOT7	GPR75-ASB3	SLC25A19			CSNK1G3
		Rgs8	MDGA1	MOB4		PIP5KL1		ELMO1	Ehd2		LCA5	Sgsm1	BLCAP	1700037C18Rik	Gm960	GRIA4	IKBKE	SLC35A5	STOX2	FLT3LG	ALDH1L2			H2BFM	SEMA7A	SLC25A17			CSNK1G1
		Snx27	POGLUT1	RAB11FIP3		RBM23		ELMO2	Ehd1		NOTCH2	Gas1	CCAR1	Tssc1	Vps54	MED26	IDI1	PRSS37	CD69	ZDHHC15	ALDH1L1			ADCY4	KAT2B	SLC25A16			SERPINB1
		BC025446	ZNF594	RAB11FIP2		ARFIP1		SNX1	Lrrtm2		NOTCH3	4933427D14Rik	VANGL2	Zfp687	Egln3	CDYL2	SPTB	SLC35A1	CD68	ZDHHC17	ZNF280D			ADCY5	KIAA0391	KIAA1429			SERPINB5
		Tardbp	ADAM10	RAB11FIP1		VWC2		PDXK	Zc2hc1c		ZNF396	Gas2	MTDH	Tmco1	Egln1	SEPT7	KDM1B	PRSS35	SHCBP1	PCSK9	ZNF280C			ADCY6	OAS1	SLC25A14			SERPINB7
		Srsf10	ADAM11	RAB11FIP4		SNTG2		FUS	Trf		ZNF655	Gas7	EXOSC6	Tmco3	Lnx2	XRCC2	FAM60A	RPGRIP1	ACTR3C	ZDHHC13	ZNF280B			ADCY7	OAS3	SLC25A13			POLG
		Zzz3	ADAM12	METTL20		HECW2		DUSP6	Slc35a5		ZNF654	Pyurf	AP2B1	Tmco4	Lnx1	SKI	38412	MYD88	WDR12	PCSK2	GNG7			ADCY1	OAS2	SLC25A12			PCGF3
		Nab1	ADAM15	IFIH1		ACER3		SNX8	Slc35a3		MCU	Ddn	KDM5A	Sprr3	Wnt10a	SEPT3	OSBPL1A	OSMR	GABPA	PRKAG3	GNG4			ADCY2	TTYH1	SLC25A10			PCGF2
		Mdfic	ADAM17	HMGB3		KCNAB1		SUDS3	Abl1		ZNF652	Zfp397	GTF2E1	Srebf2	Wnt10b	SEPT2	39142	DRAM1	WDR18	PCSK1	GNG2			ADCY3	TTYH3	EAF1			PCGF5
		Serf2	ADAM18	ARHGEF12		NLGN4Y		ARCN1	Abl2		FGFRL1	Foxc1	ADAMTSL4	Zmat3	Lrdd	KANSL3	38777	NXF2	PPP2R1A	PCSK6	GNG3			KIF24	MTM1	NDUFA10			CX3CR1
		Fam160a2	ADAM19	SPNS1		MDC1		ARL4C	Atxn3		PPM1L	Mrpl34	HFE	Srebf1	Slc41a2	KANSL2	ZXDB	KIAA0368	PPP2R1B	PCSK7	MMAA			MAATS1	SERPINB9	FOXF1			PCGF6
		Kif14	ZNF599	ARL10		SLC24A2		SLC11A2	Atxn1		HSF5	Mrpl35	TULP1	Zmat4	Fam120b	SMURF2	IKBKG	FAF2	USP9X	PCSK4	MMAB			ADCY9	SERPINB8	SLC15A5			ATP8B3
		Rab22a	CPNE3	RAB2B		ZNF302		INSL4	Slc6a2		CRLF3	Mrpl32	ZBTB8A	Scel	Eltd1	SLC9A1	37681	LMX1A	WASL	PCSK5	ALG8			KIF23	CSNK1G1	GRIA4			ATP8B1
		Ablim1	CPNE1	ARL15		REST		TRAF3IP3	Plscr4		NISCH	Mrpl33	TULP4	Ube2v1	2310022A10Rik	SUPT7L	COL27A1	PGM2	KIAA0247	DUSP28	PDXK			RBBP4	ANKK1	HSD17B1			EXD3
		Adra1b	HS3ST3A1	ETNK1		KIF18B		ZIK1	Slc6a6		PRPF4B	Gabrq	GAD1	Ube2v2	Mcf2	LIMCH1	FOXI1	PGM3	ZMYND11	HIPK2	FUS			JKAMP	SERPINB5	SYNCRIP			EXD2
		Mrpl49	CPNE6	HEXDC		TPH1		DERL2	Slc6a5		RAPGEF5	Gabrp	CYP26B1	BC030500	Grik2	GK5	CLDN16	ABCB11	BCL9L	HIPK1	GTPBP10			RAB42	PCGF3	ALDH1L2			EXD1
		Mrpl48	WNT8A	CD48		P2RY8		ITPKB	Zfp84		RAPGEF6	Mrpl39	DISC1	Chrna1	Grik3	MEIS2	39508	SLC26A7	CGGBP1	IFT27	UGT3A2			RAB43	PCGF2	ALDH1L1			ATP8B4
		Kcna4	WNT8B	MND1		CTSF		RAB42	Slc6a9		RAPGEF1	Cplx2	NID1	Tfap2c	Grik4	TFRC	CLSTN2	FGF7	CLEC3A	HIPK4	ALG3			ZACN	PCGF5	ZNF280D			STC1
		Bcl7a	G3BP1	CD44		LAMP2		PLXDC1	Calb2		RAPGEF2	Cplx3	NMBR	Ankrd45	Nxpe3	CDK5R1	ZNF562	FGF2	ZFP41	RPS3	UGT3A1			SLC22A1	CX3CR1	ZNF280B			STC2
		Lrguk	DNMT3B	CD47		STS		RASGEF1B	Cd3e		RAPGEF3	Oas3	GTF2H3	Ankrd44	Tnfrsf1b	SYT14	EIF3H	SLC25A40	VSX2	DUSP22	FUZ			DDI2	PCGF6	VIM			ELP3
		Gm5415	DNMT3A	CA13		MMP25		JAM2	Rd3		ZNF354A	Oas2	GAD2	Aida	Stx5a	RBM38	B3GNT5	TCEANC2	WNT2B	LEMD3	WIF1			DDI1	C6orf62	GNG7			ELP2
		2810408A11Rik	AAK1	CA12		MMP24		FIGN	Camk2d		ZNF354C	Ppil4	ANGPT2	Pom121	Aplnr	RIC8B	EIF3J	PMP22	HSPB7	LEMD2	SMARCE1			PTPLAD2	ATP8B3	GNG4			ASPHD2
		Fam207a	NDEL1	FPGT		TRIP12		MMS22L	Camk2g		RORB	Asap2	ZNF277	Ctf2	Anapc15	GSPT1	B3GNT7	ABCE1	PKN2	DUSP26	TTLL1			PTPLAD1	ATP8B2	GNG5			FBXL2
		Rps15a	SNRPB	FGFR1OP		APOBEC3F		SMYD5	Camk2a		RORA	Cplx4	PPP1R14C	Ctf1	Anapc16	EPHB6	B3GNT1	SLC25A45	HSPB8	DUSP27	RNGTT			RAB30	ATP8B1	GNG2			DES
		Zfp41	SNRPA	VMA21		MTERFD2		EIF4H	Camk2b		PARK2	Gabre	SLC46A1	1110032F04Rik	Anapc11	PARP9	B3GNT2	CDC27	RHOBTB2	CD180	STAM			XRCC3	EXD3	MMAA			ROBO4
		Zgpat	SHANK3	RAB21		PHF21A		GALNT7	Fam169a		ZNF471	Camk2n1	FARP2	Vwc2	Anapc10	MIER2	UBQLN4	PLEKHA8	RHOBTB3	NCAN	LTBP2			XRCC2	EXD2	MMAB			DPPA2
		Nova1	SHANK2	EIF4E3		IL17RD		BCAR1	Ubxn8		ZNF470	Nup88	ZNF275	Mef2c	Pde10a	MIER3	SLX1A	TNFAIP1	RHOBTB1	SLC16A6	ARIH1			PITPNA	ATP8B4	ALG8			DEK
		Mtif3	SNRPE	EIF4E2		IFT172		SARM1	Ankhd1		ZNF473	Afap1l1	ZNF746	Wipf3	Mast4	BCCIP	GPATCH2	RBPMS	INO80D	GPATCH2	CLDN8			PITPNB	DTHD1	ALG9			MANEA
		A630023A22Rik	ZNF556	TBL1X		TFG		IRF7	Lrtm1		DMTF1	Clasp1	RASL11B	Mef2a	Gbe1	ZNF142	SLX1B	NUP153	INO80B	ESPL1	GCC2			SMURF1	STC1	FUS			PTGFRN
		Zfp46	HUS1	RAB26		BTRC		TNS1	Lrtm2		GUSB	Sgip1	PRSS23	TRMT2A	C130074G19Rik	TP53INP1	EIF3F	ELOVL4	INO80C	NAPB	TBC1D8B			SMURF2	STC2	ALG2			TLR10
		Dsg2	RGS9BP	PIK3C2B		NUP35		SNX22	Ubxn7		MDM1	Hmgn1	GTF2H2	Mef2d	Psip1	DTNBP1	SEC63	ELOVL5	DIS3L2	NAPA	CLDN1			CLEC7A	ELP2	ALG3			UBAP1
		Wnt16	FLT3LG	GLRA3		CERK		HDAC2	Xkr5		MDM2	Glyat	FZD3	Cyb561d1	Cand1	REV1	RARS	ELOVL2	TNFRSF21	YAF2	RASGEF1C			MEIS3	ROBO2	UGT3A1			TRIM56
		Rprd2	ZDHHC15	GLRA2		MLK4		MED28	Ttpal		MDM4	Stc1	ZNF226	Arid4b	Rnf44	LAMC3	HNF1A	FAM105B	KCNE3	LARP1	RASGEF1B			MEIS2	ROBO4	FUZ			TLR3
		Abcc12	ZDHHC17	GLRA1		NCLN		HDAC9	Xkr6		ROR1	Dstyk	OGFOD1	Cyp3a25	Rnf43	PRLR	PTPLAD2	STON1	ERBB2IP	LARP4	RASGEF1A			NARS	DEK	TTLL6			ASXL1
		Grpel1	PCSK9	ASAH2C		MAP3K10		ONECUT2	Lep		SNRPD3	Ccnd3	SCD5	Btbd3	Rnf41	LMNB2	APOBEC3C	IPO9	LDLRAD3	LARP6	FIGN			PCDHAC2	DPPA4	STAC			ASXL3
		Zdhhc17	ZDHHC13	CALU		PDE1C		ZFHX3	Zfp189		SNRPD1	Ccnd2	USP45	Btbd2	Rnf40	SCUBE3	MTMR9	IPO7	LDLRAD4	LARP7	TRDMT1			TFRC	MANEA	RNGTT			ASXL2
		Piwil4	PCSK2	FAR2		RND2		TMEM161B	Zfp184		SLTM	Specc1	EXOG	Cluh	Foxa1	SCUBE1	CACUL1	IPO4	NAV1	COL15A1	ABO			CTLA4	PTGFRN	STAM			ZBTB39
		Kcnj5	PRKAG3	PPP2R3C		MAP3K13		FABP6	Banf1		KIT	1190002N15Rik	ICMT	Rnf167	Kpna6	PPARG	ARMC10	CD300E	CSNK1D	PAEP	IRF1			TFR2	TLR3	LTBP2			ZBTB38
		Rbpj	PCSK1	NQO1		ADNP2		KIF15	Avl9		WDR93	4933433C11Rik	FZD6	Rnf165	Kpna4	JMJD7-PLA2G4B	MTMR6	ACTR3	CSNK1E	ZNF174	IRF7			MIER1	ASXL1	TTLL3			HTR2A
		Cd164	PCSK6	SFMBT2		AGO3		NHLH2	Rnase10		KPNA5	Tex15	FCF1	Zfp352	Kpna3	MRPS25	MKKS	MALSU1	LIG1	ZNF175	IRF5			MIER2	RNASET2	CCNE2			HTR2C
		Meis1	PCSK7	CD177		ZNF543		SH3BP2	Bhlhe40		NMBR	Cetn4	ZNF740	Rnf169	Kpna2	RYR1	DGCR14	PDZD8	BDP1	EDIL3	IRF4			RALGPS1	ASXL3	INSL4			TMEM9B
		Lgals8	PCSK4	PCF11		SCN1A		TRIP11	Bhlhe41		KPNA3	Cetn2	TBC1D30	Rabgap1l	Kpna1	RIMS4	NOL11	CLUAP1	IREB2	DDX42	IRF8			RSL1D1	ASXL2	CCNE1			GBA2
		Crem	PCSK5	CLEC1B		SLC25A26		ITIH1	Xkrx		KIN	Tex13	TBC1D31	Eomes	Dmbx1	PPP2R5D	ZNF561	BCAP29	FNTA	PTER	LY75			PAPD7	ZBTB39	INSL3			DONSON
		Fosl2	DUSP28	C5orf45		DNAL4		GABRA4	F11r		KPNA1	Vmn1r55	PCDH10	Cd151	Phldb3	PPP2R5A	MTMR1	MYNN	ADAMTS20	DDX47	SNX29			PAPD5	ZBTB38	RAB11A			ZBTB34
		Kat6b	HIPK2	PIP4K2C		ZNF549		ITIH5	Tnfaip8l3		IFT43	Gsdma	FXN	N4bp2l2	Usp49	ADHFE1	NABP1	VAX1	KCTD12	DDX46	SNX22			KIR3DL1	HTR2A	GCC2			ZBTB37
		Ankrd33b	HIPK1	PIP4K2B		ATP13A3		RAB18	Fbxw8		CRP	Vmn1r58	PCDH17	Vamp8	Usp48	LCMT1	CDKN2B	DMRT1	CRCP	ZGPAT	PDX1			KIR3DL2	HTR2C	GCC1			C8orf22
		Scn5a	IFT27	RFFL		EEPD1		CCPG1	Lpar2		UNC119B	Azi2	ATP6V0A2	Mlf1ip	Nanos1	DGCR2	PCYT1A	JAZF1	KCTD10	ATMIN	CLK2			LMNB2	TMEM9B	TBC1D8B			SMC1A
		Vezt	HIPK4	LEFTY2		LIN7A		TRAPPC10	0610037L13Rik		CRX	Tgfb1i1	PCDH15	Rad51d	Usp44	DSC3	TBCCD1	OPCML	KCTD17	EIF5A2	SNX21			IL13RA1	NEUROG2	CLDN1			P2RX7
		Hif3a	RPS3	ARRDC4		TEX9		MTO1	Ncald		FRS2	Acsf2	VPS53	Rad51c	Cnot11	TBX2	PGP	CD84	KCTD16	ELAVL4	CLK4			LRBA	ZBTB33	CLDN2			MDK
		Zfyve20	DUSP22	ARRDC3		TGM2		RAB17	Naa40		GOLT1B	Ctps2	SRRD	Dnpep	Usp46	CTNND2	BARD1	FOXN4	KCTD15	LGR4	SNX27			TOLLIP	TNFSF13B	RASGEF1C			TMEM91
		Zfyve27	LEMD3	RAB27A		IMMP2L		LYSMD3	Ntn3		NAPRT1	Lrsam1	VPS51	Mc1r	Rnf181	KCNA6	EPHA3	ATP1B1	KCTD14	LGR6	SPATA5L1			CD274	ZBTB34	RASGEF1B			TMEM97
		Dck	LEMD2	RAB27B		RSPH4A		ACVR2B	Col4a3		KLHL21	D630023F18Rik	PCDH19	Scgb2b20	Usp40	BCORL1	TSC22D2	CWF19L1	ZKSCAN1	ELAVL1	ONECUT3			MRPS24	ZBTB37	FIGN			TRIM45
		Onecut2	DUSP26	CSAD		SFTPC		KLHL15	Col4a1		CRK	Slc5a12	RALB	Ddx39b	Ska2	SH3GL1	XAF1	CNR1	ZKSCAN3	ELAVL2	ONECUT2			MRPS25	SMC1A	RTN1			TRIM41
		Onecut1	DUSP27	RABGAP1L		AARSD1		RQCD1	Arl4d		DVL3	Inip	CDKAL1	Scgb2b24	Coq9	KCNA3	IMPA1	TNPO3	ZKSCAN2	ELAVL3	SGCA			MRPS22	KLHL31	TRDMT1			PEX1
		Golph3l	CD180	CDON		IPMK		CSTB	Vwc2l		PC	Arrdc3	SUGP1	Erc1	Gdpgp1	ZNF536	APOBEC3B	CNR2	ZKSCAN5	CDKN1C	PANX1			PPP2R5D	SPATA19	IRF3			TBPL1
		1810013L24Rik	NCAN	ELK1		ABCF1		PDCD6	Synrg		B4GALT1	Plag1	APH1B	Chmp2b	Coq6	SLC10A7	EDEM3	NR6A1	ZKSCAN7	CDKN1B	PANX2			PPP2R5E	TMEM91	IRF1			PEX2
		Golga1	SLC16A6	ELK4		UHMK1		TRIM66	Arl4a		B4GALT5	Gnptab	SFXN5	Dhx16	Coq3	ZHX2	SGK494	POLDIP3	ZKSCAN8	CDKN1A	PANX3			PPP2R5A	SGTA	RDM1			PEX7
		Rwdd4a	WAS	PAK4		38412		TRIM67	Tpm3-rs7		B4GALT4	Stra6	TMEM126B	Zfp236	Rab43	ZHX3	EDEM1	SGCD	ICK	UBE2D2	PTGDR2			PPP2R5B	TRIM45	IRF5			SCN3B
		Golga3	NAPG	STRADA		OSBPL1A		TRIT1	St7l		B4GALT6	P2ry10	REPS1	Zfp239	1700019G17Rik	GOLGA2	NYNRIN	CNKSR3	GLIS3	UBE2D3	ZBTB16			PPP2R5C	TRIM40	IRF4			ESAM
		Plce1	ESPL1	PAK2		39142		KIF1B	5830411N06Rik		FCN2	Rhbdd2	ATM	Fibin	Mc3r	ERN2	TUFT1	CNKSR2	H6PD	UBE2D1	ZBTB18			LCMT1	TRIM41	IRF9			ACE
		Tnfrsf26	NAPB	PAK3		38777		KIF1C	Tomm20		CR1	Gm10710	SCYL3	Mthfd1	Scp2	UGGT1	KIAA1161	SYVN1	SLC25A35	DPYSL5	TMEM150A			DGCR2	IVD	IRF8			RINL
		Dcx	NAPA	KCNG1		DCTPP1		TCF20	Irx4		TNFRSF1B	Rhbdd1	RCOR3	Katnal1	Zfp219	BSPRY	OSBPL10	MAPK1	SLC25A34	EDNRA	ADAP2			YY1	TBPL1	LY75			GNAI2
		Zfr	YAF2	NUBPL		MMP23B		RAD51	Ap1b1		CYP19A1	Cpn2	RCOR1	Katnal2	Smurf2	RPS24	SYT9	BCO2	SLC25A37	EDNRB	MTO1			ADCY10	PEX2	SNX29			GNAI3
		9330182L06Rik	LARP1	CEP97		37681		SMEK2	Irx6		GPD1L	Tgfbr3	SYNM	Dbf4	Dlk1	ATRN	TMEM256-PLSCR3	DUSP4	SLC25A36	SAP130	DDX19B			KCNA6	PEX5	SNX22			ATP5E
		H2bfm	LARP4	PRKG1		ZXDA		AATK	Aoc3		TMLHE	Tgfbr2	SMPD1	BC106179	Dlk2	APPL1	JAG1	MAPK8	SLC25A33	DNAI1	LYSMD3			KCNA7	ESAM	SNX20			MPZL3
		Srpk2	LARP6	TNS3		FOXI1		CDYL2	D930048N14Rik		SOGA3	Tgfbr1	ADHFE1	Tpbpb	Gosr2	PLA2G2D	CNN3	MAPK9	SLC25A32	APOD	SLC35F5			KCNA5	ACE	SNX21			GPR142
		Slc10a3	LARP7	TRAF3IP2		ERMN		ERCC3	0610031J06Rik		SOGA2	Cdc14b	ACOXL	Alg9	Zfp212	PLA2G2F	FN1	DRAXIN	TUBA1C	DNAI2	KLHL12			KCNA2	ATP5S	CLK4			MPZL1
		Fgd4	COL15A1	TNS1		FOXI2		ERCC6	Map3k12		SOGA1	Slc34a2	DBF4B	Hal	Dhx33	MVB12B	SEC31B	GABPB2	TUBA1B	APOB	KLHL15			KCNA3	RINL	SNX27			ZNF212
		Ncf1	PAEP	PMEPA1		39508		RPRD1A	Gnrhr		POLR2J3	Alg11	SLC1A2	Alg3	Zfp217	ATRX	SAP30L	ICOS	IGSF10	FARSB	KLHL17			KCNA1	ME1	SNX25			HLA-C
		Fgd6	ZNF174	PTGDR2		CLSTN2		MRPS14	Galnt7		ARNTL2	Alg13	PDE11A	Alg5	Dhx35	VASH2	SYT2	PDE1C	IGSF11	APOM	DAB2IP			JMJD6	ME3	ONECUT3			SFMBT2
		Slc10a5	ZNF175	PIGP		ZNF562		RNF38	Nrp1		PTPN1	Lrp2bp	ZNF623	Strc	Acpl2	FKBP11	SLC2A4	ELN	TMEM181	NDUFV2	SPATA32			FNDC5	B3GALNT2	ONECUT2			HLA-B
		Arnt	EDIL3	PAIP2B		B3GNT5		HIP1	Nrp2		EHMT1	Drg2	FLT1	Prim2	Cops2	CAPN14	SYT4	RBL1	DBF4	FIS1	TRIM68			ZHX2	GNAI2	TECR			DAGLA
		Tcp11l1	DDX42	GLYCTK		GNL1		SOX5	Plxnb2		ADIPOR2	Drg1	PVR	Mcf2l	Cops4	ATL3	SYT5	ELL	RIMKLA	NFIL3	TRIM62			ZHX3	GNAI3	PANX1			ST6GALNAC6
		Rbl1	PTER	DHX40		SETD2		TRDN	Xpot		PTPN7	Sdf4	SKP2	Adrbk1	AI661453	PRRT2	SYT6	ATP8A2	HCAR2	EN1	TRIM66			OPTC	ATP5E	PANX2			NFKBIA
		Nell1	DDX46	TRIM9		EIF3M		PYGO2	Nars2		PTPN6	Slc38a2	ZNF571	Adrbk2	Dhcr24	SLC5A3	PPFIBP1	PAQR3	HCAR1	CACFD1	TRIM67			SUSD5	GNAI1	FECH			PFDN5
		Nedd4	NFRKB	GAS8		B3GNT2		ITSN1	Slc9a3r1		MARK4	Strap	SKP1	Reck	Zfp280c	C14orf2	PRRG3	ATP8A1	RIMKLB	TMEM125	ITK			MCCC1	MPZL2	ZBTB11			PFDN6
		Sec62	ATMIN	CREM		PEA15		RALGAPB	Shisa6		MARK1	Zfp942	COL4A3BP	Rnaset2b	Zfp280b	SLC35D1	UBA52	PAQR5	MMAB	FOXJ1	OMD			CGREF1	MPZL3	PTGDR2			MTHFR
		Sec63	EIF5A2	SHISA3		TSFM		CAPZA2	Shisa7		FOSL2	Zfp940	YME1L1	Hephl1	Zfp280d	CYFIP1	TIAL1	RDX	TAF3	FOXJ2	DRAXIN			CCDC39	GPR142	ZBTB18			ZNF219
		N6amt1	ELAVL4	COX11		GPATCH2		KDM4C	B930094E09Rik		FOXF1	Zfp947	FANCG	Hif1an	Blk	CYFIP2	DIXDC1	OR51E2	TAF1	FOXJ3	NPTX1			ACACA	MPZL1	TMEM150A			TOP1MT
		Stxbp5	LGR4	TRIM2		HHIPL1		TFDP1	Kif3b		CD68	Zfp945	CFLAR	Ahctf1	Fbxl18	DIP2B	PLAGL2	NUBPL	G6PC	FRAS1	ELN			ACACB	ZNF212	ADAP2			DTNA
		Stxbp4	LGR6	SHISA9		ADRA2A		MED16	Kif3c		TPD52L2	6430550D23Rik	AMDHD2	Gyk	Cobll1	EFNB2	NFIC	GGCT	ALDH6A1	TMEM123	HIP1			FOXD2	SLC7A6	ZNF641			ACHE
		Rnf38	ELAVL1	GAS7		ADRA2B		ABCB9	Fam45a		SHCBP1	Lrrc3	TTC28	U2af1l4	Brca1	CORO1B	PLAGL1	METTL8	TAF8	STX16	TRDN			SLFN11	SLC7A7	MTO1			RIN1
		Stxbp6	ELAVL2	PDGFRB		UBE4B		MFSD9	Kazn		ACTR3C	1700034H15Rik	USP46	Slc30a9	Acap2	PARP15	RHD	METTL9	TSPAN31	TMEM129	SERTAD2			FOXD1	CITED2	DDX19A			RIN3
		Ankrd17	ELAVL3	PDGFRA		SEC63		KCND3	Trpv3		ZNF705B	Vmn2r42	ENY2	Rabl6	Acap3	MID1	CCM2L	VPS35	POMT2	TMEM128	ARAP2			APPL1	TRAK1	DDX19B			RIN2
		Ankrd12	CDKN1C	ANKRD13C		RARS		INTS6	Thsd7a		WDR12	Arih1	TTC26	Slc30a4	Mrps26	LHPP	KLHL42	CCL18	AGPS	GPHN	ARAP1			APPL2	CITED4	LYSMD3			PDE4DIP
		Ankrd11	CDKN1B	UGT2A2		MTMR9		INTS4	Xpo4		CHRD	Grb10	DOT1L	Slc30a7	Pfn2	NPAS3	NFATC2	METTL1	ALAD	PAXIP1	HEMK1			PLA2G2D	DAGLA	CRAT			NOX4
		Cisd2	CDKN1A	UGT2A1		CACUL1		LSM4	Xpo7		GABPA	Gm4922	SUGP2	Slc30a1	Baz1b	PRDM6	RPL37A	METTL3	FOSB	STX18	KLKB1			PLA2G2F	ST6GALNAC6	ACVR2B			CLPX
		Foxj3	UBE2D2	MCTP1		DYRK1A		TMEM245	ATF7		SPIRE1	Gm4924	HAS2	Rabl3	Ep400	MLLT3	TG	DGKA	CCNG1	VPRBP	OR51E1			GAS8	DAGLB	KLHL15			LALBA
		Fam49a	UBE2D3	MCTP2		MTMR6		INTS8	Prdm16		LMF1	Gucy1a3	HAS3	Slc30a3	Gm22	PREB	TENM4	NFIX	CCNG2	PREPL	RTEL1-TNFRSF6B			SLC26A10	PFDN6	LYSMD4			RPS15
		Fam210a	UBE2D1	ALCAM		MKKS		PSME3	Kcnh4		USP9X	Gucy1a2	GATAD2B	Slc30a2	Kcnk6	IQGAP2	COLQ	LEP	PDXK	SULT4A1	THEM4			GOT1	MTHFR	DAB2IP			RPS19
		Tbk1	DPYSL5	TPM4		MTMR4		ZNF391	Kcnh7		WASL	Pdcl	COL25A1	9330101J02Rik	Ubash3b	TERT	FAM73B	PCDH1	LRRCC1	RP11-480I12.4	HMHA1			ERLIN2	MTHFS	TRIM68			LATS1
		Agmo	EDNRA	TPM3		MTMR3		DCBLD2	Kcnh6		BCL9L	Gpr17	NIPAL1	Msi2	Gstz1	KERA	EXOSC9	XYLB	NPLOC4	CABP2	CIDEA			CAPN15	HLA-E	MTOR			DDOST
		C130079G13Rik	EDNRB	TPM2		MYT1		MEAF6	Prdm12		CGGBP1	Pabpc1l	FRK	Edil3	3110039M20Rik	ZNHIT6	SPZ1	TBC1D16	FNIP1	SLC35B1	ZNF461			CAPN14	DTNA	UNG			RIPK4
		Irf4	SAP130	FAM21A		CDKN2B		NOTCH2	Prdm10		ZFP41	Tram1	HNRNPA3	Brpf3	Kcnk1	SLCO2A1	MYCBPAP	TBC1D15	FNIP2	SLC35B3	MEAF6			CAPN13	ACHE	TRIM62			CLPB
		Nt5e	DNAI1	FBXW2		SMPDL3B		CACNG8	Prdm11		AMBN	Tram2	TMED7-TICAM2	Slc16a14	Frem2	UPP2	VANGL1	KCTD7	APOC4-APOC2	SLC35B2	AZIN1			CAPN12	SLC7A1	TRIM66			SRCIN1
		Celf2	APOD	FBXW7		KLHL4		SSR1	Cpne1		ZFP42	Tor2a	KDM6B	Brpf1	Frem1	CASP2	VANGL2	NUMA1	PDCD6	FBXO31	NOTCH1			CAPN11	KIR2DL3	TRIM67			FEZF1
		Ube2e3	DNAI2	ETFA		STAMBP		SSR3	Cpne7		WNT2B	Cav1	EIF4E3	Slc16a11	Stox1	NAA50	MTDH	PRPH2	PDCD4	USE1	NOTCH2			CAPN10	HIRA	TRIT1			SLC9A3R2
		Med13	APOB	TGFBR2		ETNK1		GOLGB1	Cpne5		HSPB7	KCTD12	IL6R	Slc16a10	Stox2	DRD2	EXOSC6	KCTD9	PDCD5	FBXO33	ZNF655			SLC22A9	RIN1	ITK			PLCXD3
		Med14	FARSB	TGFBR1		TPO		KAT6A	Cpne4		PKN2	Scarb1	ELMOD1	Slc16a13	C530008M17Rik	LYRM4	AP2B1	FTSJ1	PDCD2	GNS	ZNF654			SLC35D1	RIN3	ARL17A			PLCXD1
		Colec10	APOO	SH3RF2		DAAM1		TGIF2	Cyyr1		RHOBTB2	Rhobtb2	ELMOD2	Slc16a12	Lipa	PURB	KDM5A	ADAM12	TCF21	HLA-ABC	MCU			COX7B	RIN2	NRF1			ZNF419
		Rnf152	APOM	SMNDC1		DAAM2		ZNF653	Fntb		RHOBTB3	Rhobtb3	CARF	Crls1	Lipe	KCNN3	COG7	UST	ALG1	PELP1	ZNF653			SIGMAR1	GDA	HIP1			ZNF417
		Rnf150	NDUFV2	TPMT		TSC22D2		TOMM40	Serpine1		RHOBTB1	Epha10	TAOK1	Erbb2	Lipg	NPEPL1	GTF2E1	ADAM17	MINA	MBOAT2	ZNF652			SARS2	WWOX	TRDN			ZNF415
		Ywhag	FIS1	SSX2IP		INPP5B		HSF4	Tet1		INO80D	Saysd1	TAOK2	Erbb3	Lipi	CLMN	MADD	HK2	HDLBP	MBOAT1	PPM1L			HS3ST5	TOMM20	CILP			ZNF410
		Kras	IL2	RAB10		APPL2		USP41	Sept8		INO80E	Lphn3	TAOK3	Cnst	Ttr	PLK4	HFE	ADAM19	PBLD	MBOAT7	HSF5			HS3ST4	CLPX	SERTAD2			RRAGD
		Gm6460	TMEM125	BABAM1		MTFP1		MLEC	Git2		INO80C	Prkci	CNOT6L	Helq	Gm2a	CCS	GLB1L3	LATS1	ARFGEF2	SPSB3	CRLF3			NECAP1	RPS17	ARAP2			CYB5RL
		Tmem106b	FOXJ1	BBIP1		ZNF500		IST1	Sept5		DIS3L2	Lphn1	TES	Erbb4	Rps6kb1	LZTFL1	ZBTB8A	SAMD8	DSG3	SPSB2	CRLF1			HS3ST2	LALBA	BID			GLIPR1
		Kcns2	FOXJ2	SH3PXD2B		HRK		SLC30A8	Cyth3		LPL	Trim9	LLGL2	Irf2bp2	Cldn25	GLG1	TULP4	DGKZ	GCAT	SPSB1	NISCH			HS3ST1	RPS19	GIN1			SSSCA1
		Zfp616	FOXJ3	TUB		EDEM1		SLC30A7	Sept6		KCNE3	Tmem44	ARSB	Pcnp	Rps6kb2	AKT3	HPGD	CREB3L2	VPS26A	HINT1	PRPF4B			NECAP2	RIPK1	TTPA			POU4F1
		Pcm1	FRAS1	SH3PXD2A		SNAI3		SLC30A1	Cyth4		KCNE1	Trim3	GRIK1	Hipk1	Kctd12b	STX16-NPEPL1	CYP26B1	MAP2K4	VPS26B	HINT2	RAPGEF5			GABRQ	LATS2	OR51E1			POU4F2
		Bod1l	TMEM123	AGRN		KIAA1161		SLC30A2	Sept3		ERBB2IP	Trim2	GRIK2	Irf2bp1	Ttl	C19orf40	DISC1	EXOC6B	PGPEP1	SPSB4	RAPGEF6			SMOC2	RIPK3	CYBB			GGT1
		4922501C03Rik	CCDC59	NFYB		OSBPL10		CERS6	Akap17b		KCNE4	Trim7	GRIK3	Pcnt	Tnrc6c	AHCYL2	NMBR	HAGH	SREBF2	SLC25A53	N4BP2L2			NR1D2	DDOST	THEM4			GGT7
		Cdyl	STX16	RABL3		TMEM256-PLSCR3		SNRNP200	Tacc1		LDLRAD3	Oca2	GRIK4	Sec14l2	Cald1	GRK6	APOL6	CPNE1	SREBF1	SLC25A51	RAPGEF1			WDR35	ARID4A	SLK			MCOLN3
		Myo9b	TMEM129	FYB		SYT1		CERS5	Col1a1		LDLRAD4	Col5a2	TFIP11	Pcnx	Diras1	ASH2L	ANGPT2	NRAS	SMARCE1	IL23A	RAPGEF3			THUMPD2	EIF2S1	HMHA1			GGT5
		Ece1	TMEM128	FYN		SYT2		PLA2G4C	Gm16493		NAV1	Col5a3	NRARP	Zfp523	Diras2	FSTL3	ZNF277	SLC38A11	RAB39B	UNC79	C1RL			PXDNL	CLPB	CIDEA			RASA4
		Slc35d1	GPHN	TOR1B		SLC2A4		ZNF354C	9330151L19Rik		CSNK1D	Ttc17	SMG9	Rgag4	Zfp960	GRK1	TBC1D24	DNASE2	IL12B	DTX3	RORB			LHPP	SRCIN1	PRCP			RASA1
		Rnls	PAXIP1	OSTN		SLC2A3		TSNARE1	Kmt2d		CSNK1E	Ttc16	SH3RF1	Nfkb1	Zfp963	PDE7A	RHBDL2	DGKH	IRAK1BP1	CDC34	RORA			MLLT6	LAMA5	ABCF1			RASA2
		4930572O03Rik	STX18	RUFY3		SYT5		MPP3	Ipo8		LIG1	Rab40c	DNHD1	Fos	Oca2	CAPN6	TRIM4	DGKI	GALNTL6	CDC37	PARK2			UVRAG	FEZF1	MEAF6			RASA3
		Mettl7b	VPRBP	NLE1		SYT6		MPP6	Oprk1		BDP1	Idh3a	HOXA1	Lsm6	Cul4a	OAS3	FARP2	DGKB	CIT	FICD	ZNF471			MLLT1	C7orf72	AZIN1			ACTN2
		Rptor	PREPL	SKIL		SYT7		MPP4	Ipo4		IREB2	Gm156	RNF141	Lsm1	Cryba4	PDE7B	ZNF275	USP6NL	DAO	BIRC6	ZNF470			MLLT3	SLC9A3R1	LCA5			PTPRT
		Gja5	SULT4A1	CYTH1		MYOD1		INHBA	Ift20		FNTA	Clec4a2	LPAR3	Lix1l	Nek7	FLII	PALM2	CABLES2	DAK	BRWD3	DMTF1			NUP188	SVEP1	NOTCH2			PTPRS
		Las1l	RP11-480I12.4	DPH2		UBA52		ZNF473	Prmt2		BOLL	Wnt7a	LPAR1	Neto1	Nek2	TTYH1	CPA4	DGKG	LRP1B	BRWD1	GUSB			KRT14	PLCXD1	PSKH1			PTPRR
		Hmbox1	CABP4	DPH3		CLRN1		GUSB	Gm21992		NKX6-3	Ssbp3	GLRA1	Zmynd11	Nek3	PAG1	AMMECR1	DGKD	DAP	LONRF3	MDM2			SYNJ1	ZNF419	ZNF655			ACTN4
		Alx4	CABP1	DPH6		DLG5		HLA-DPB1	Prmt1		NKX6-1	Trpc4ap	ZNF793	Mon1a	Nek9	CAPN8	DLL1	MIEF1	MTA1	LONRF2	MDM4			PHOSPHO1	ZNF418	ZNF654			TINF2
		C330007P06Rik	SLC35B1	CALCR		KLHL42		HUWE1	Prmt6		KCTD13	Mnt	C5orf63	Mon1b	Idua	ENTPD1	PRRX1	ICK	MTA3	LONRF1	ROR1			SYNJ2	ZNF417	MCU			EZR
		Sgms2	SLC35B3	PSAPL1		NFATC2		SLC25A24	Rnft2		CRCP	Slc15a2	OBSCN	Zmynd19	Slc41a1	ZNF445	GTF2H2	MPHOSPH9	LRP10	TCFL5	SNRPD3			OR2T11	ZNF415	ZNF652			PTPRG
		Gpr133	SLC35B2	AGR2		CCL1		SLC25A25	Rnft1		KCTD10	Slc25a42	SF3A1	Tpx2	Tnfsf10	COG3	MAPK4	DNMT3A	LRP12	BIRC3	SLTM			OR2C3	ZNF410	CRLF3			PTPRF
		Olfr288	FBXO31	CALCB		CHFR		MAN1A1	9130213A22Rik		KCTD17	Ndor1	AMOTL2	Ppp1r26	Cep170b	TESPA1	MYO5B	TMEM106B	CUBN	IRAK3	SFI1			ZNHIT3	RRAGD	NISCH			PTPRE
		Hars2	USE1	TM2D1		TBC1D3G		DHTKD1	Tubgcp4		KCTD16	Slc25a44	RP11-47I22.4	Ppp1r21	Tnfsf15	COG7	AVEN	CNP	GPC1	GJA4	KIT			MRGPRE	RRAGA	PRPF4B			PTPRD
		D930020B18Rik	FBXO33	PAH		TBC1D3H		SNRPD1	Crhr1		KCTD15	Slc25a46	PTK7	H2-Q7	Psg18	COG5	USP45	PGPEP1	GPC4	CDCA7L	KPNA6			OSR2	RRAGC	RAPGEF5			PTPRC
		Ralgapa2	FLNA	PAM		NAT14		SLTM	Stim1		ZKSCAN1	Slc25a48	LCN2	H2-Q6	1110002E22Rik	DLEC1	ICMT	ANLN	GPC6	APBA1	KPNA5			GTPBP4	GLIPR1	RAPGEF6			PTPRB
		Mtx2	HLA-ABC	DCN		TENM4		MYLK	Rffl		ZKSCAN3	Kcnt1	PHB2	Uhmk1	Ccdc19	CSNK1G1	NIPA1	PTGIS	MPHOSPH10	APBA2	KPNA4			GTPBP6	SSSCA1	RAPGEF2			HAUS7
		Ywhaz	PELP1	GPAM		NCSTN		SYNGR1	C230081A13Rik		ZKSCAN2	Kcnt2	CEP57	Hist2h2bb	Gm2016	GPR26	FCF1	RABEPK	MTAP	CTD-3088G3.8	KPNA3			GTPBP1	POU4F2	RAPGEF3			PTPRO
		Esrrg	MBOAT2	ACSM1		EXOSC9		FOXA3	Mapk8ip2		ZKSCAN5	Tmem214	SYNRG	Vprbp	Setd1b	NFAT5	LINGO1	USP12	BICD2	PGLS	KIN			GTPBP3	GGT6	ZNF354A			PTPRN
		Gm5861	MBOAT1	THRB		BCKDK		KPNA4	Pak6		ZKSCAN8	Sh3rf3	MGLL	Calcrl	Aim1	PCGF3	TBC1D30	USP13	BICD1	GJA9	EDAR			NFATC2IP	GGT7	ZNF382			PTPRK
		Esrrb	MBOAT7	NDC1		MAPK6		NCAPG	4632404H12Rik		ATP13A3	Sh3rf1	PRKAA2	Fam196b	Gcsam	KCNMB2	TBC1D31	AAK1	SEC22C	IL23R	IFT43			GTPBP8	MCOLN2	ZNF354C			PTPRJ
		Lrrc31	SPSB2	THRA		VANGL1		MYO5B	Pak2		GLIS2	Med14	MSH6	Fam196a	Smurf1	KCNMB4	PCDH10	GDE1	SEC22A	COL10A1	CRP			PCDHA2	RASA4	RORB			HAUS5
		Pear1	SPSB1	TAF4B		VANGL2		ISG20L2	Pak3		GLIS3	Knstrn	SPECC1	Dnajc28	Gbx1	POLE	DEPDC1	CLTCL1	BBS2	MORC3	UNC119B			PCDHA3	GPATCH2	RORA			ARHGAP19-SLIT1
		Sh3glb1	HINT1	PERP		MTDH		GORASP1	Rhou		H6PD	Ppm1f	XIRP2	Dnajc27	Timp4	GSK3B	ATP6V0A2	SSBP2	BBS4	NEK1	CRX			PCDHA1	RASA1	PARK2			CPD
		Ntrk2	SPSB4	CUL9		BCORL1		TFR2	Yipf2		SLC25A35	Ppm1b	GLYR1	Dnajc25	Timp3	ATP8B4	GPR98	SEZ6	BBS7	DKK2	FRS2			BPNT1	RASA2	ZNF471			CPQ
		Esyt3	SLC25A53	INIP		AP2B1		SPOCK2	Tti2		SLC25A37	Ppm1a	EXOC7	Npy1r	Timp2	STC1	VPS53	SBNO1	ANKDD1A	TXNL4A	GOLT1B			PCDHA7	ACTN2	ZNF470			GAPVD1
		Zfp592	IL23A	CUL5		TBC1D25		EXOC3L4	Yipf4		SLC25A36	Rpl6	MCL1	Twf1	Sdad1	PXDN	SRRD	FAM63B	C2orf49	RS1	NAPRT1			PCDHA4	PTPRU	ZNF473			SPATA32
		Tmem178b	UNC79	DCT		ADAMTSL2		EIF5B	Ss18		SLC25A30	Ppm1m	PRRG4	Bcmo1	Senp8	METAP1	PCDH18	TXNDC15	RP11-849F2.7	CCNA2	CRK			PCDHA5	PTPRT	DMTF1			CYP46A1
		Prrx1	CDC34	CUL2		GFER		SUMF1	Erv3		SLC25A33	Ppm1l	SORBS1	Apobec3	Senp6	MAMDC4	PCDH19	RHCE	NIPA1	DYSF	TNFRSF19			EIF4A1	PTPRS	GUSB			AQPEP
		Abcc5	CDC37	CUL3		KLF8		MAML2	H3f3b		SLC25A32	Ppm1k	ADORA1	Apobec2	Senp2	SPECC1L	RALB	RNF168	AGA	CCNA1	GLDN			ABHD14A-ACY1	SLC40A1	MDM1			N6AMT1
		Brinp3	S100A9	TRIM29		ADAMTSL4		PPP4R1L	H3f3a		IGSF10	Ppm1h	PRKX	Apobec4	Senp1	MANEA	CDKAL1	TXNDC11	PDCD10	DYNC1I1	PPP4R1L			PCDHA9	ACTN4	MDM2			RTN4R
		Abcc1	S100A8	CDH20		KPNA6		SMARCAD1	Tns3		IGSF11	Ica1l	GAL3ST4	Mtmr7	B3gnt5	PNMA3	VPS54	ZBTB40	ATPIF1	VPS28	RTN4IP1			BCL9	TINF2	MDM4			DMPK
		Rpl41	FICD	TRIM25		NBL1		B4GALT5	Ghsr		RIMKLA	Mecr	SEMA6A	Mtmr6	B3gnt7	ST18	APH1B	NEDD4L	SLC50A1	DIAPH3	B4GALT1			BCL6	PTPRG	ROR1			NR5A2
		Gm3424	BIRC6	TRIM26		CYB561		TRPM3	Patl1		HCAR1	4930550C14Rik	MUC3A	Mtmr4	Il6ra	NPRL2	PSMB11	ZBTB43	SLC28A2	ATP13A4	CHRFAM7A			BCL3	PTPRF	PDZD8			DOC2A
		Map3k10	BRWD3	CDH23		TULP4		SULT1C4	Tns4		RIMKLB	Zhx2	SCARA3	Hip1	B3gnt2	KBTBD7	PAOX	ZBTB44	SLC28A3	SKA1	B4GALT5			BCL2	PTPRE	SNRPD3			GPR153
		Tmem127	S100A6	CREB1		EXO5		ACSF2	Vwa5a		USP12	Zhx3	CNIH4	Mtmr2	B3gnt3	ZKSCAN1	MOCOS	BRAF	PPP4C	RAI1	B4GALT4			CDX1	PTPRD	SNRPD1			TFE3
		Atf6	S100A1	TRIM23		CYP26B1		HERC1	Gfi1		MMAB	Cntn2	DDHD1	Mtmr1	Gcnt7	ASXL3	ATM	ZBTB46	PIK3CD	SKA3	B4GALT6			NPEPL1	PTPRB	SFI1			RNASEH1
		Desi2	LONRF3	FLRT1		ATRIP		HERC2	Gnai3		USP10	Gad1-ps	ATG16L1	Cars	Nkap	ASXL2	SCYL3	PDPK1	ZSWIM7	SKA2	FCN2			CDX2	PLAC8	KPNA6			TAF1A
		Fam210b	LONRF2	PER2		NID1		HERC4	Hk2		TAF8	Cntn4	ATG16L2	Man1a	Rpl10a	ZBTB39	ANAPC7	IFITM10	TMEM56	COL28A1	DHRS11			CLMN	PTPRO	KPNA5			RPGRIP1
		Desi1	LONRF1	PER1		ALDH2		APTX	Bche		TSPAN31	Nat8l	XCR1	Gm4969	Slx4	ZBTB38	SMPD4	DUS4L	TMEM57	GRID2IP	DHRS12			LRFN3	CCDC103	KPNA4			GPR150
		Wipi2	TCFL5	FLRT2		APOL6		APOLD1	Hs3st3b1		POMT2	Tle3	RASGRF1	Traip	Pnkp	PCBP4	RCOR1	ZDHHC15	SCLY	PCDH20	GPR89B			LYRM4	PTPRK	KPNA3			ABLIM1
		Wipi1	BIRC3	ARCN1		LRRTM2		RBFOX3	Vps8		AGPS	Pag1	EOMES	Abcb11	Gm4944	GUCY1A2	SYNM	ZDHHC17	SFRP2	MEF2D	GPR89A			NKX2-2	PTPRJ	KIN			ABLIM3
		Tmem129	EIF5	GDF11		NABP1		RBFOX2	Jph4		FOSB	Irgq	SCN2B	Abcb10	Csf1	HTR2A	ATR	CTC1	DIMT1	ADAT1	ASPSCR1			NKX2-3	IFT27	KPNA1			ABLIM2
		Bcat1	IRAK3	PPDPF		NOLC1		GALK2	Nxph4		STOM	Zic3	DNAJC14	1110008J03Rik	Glb1	NPEPPS	ADHFE1	GCOM1	PIK3C3	ADAT2	CR1			NKX2-1	CPM	TTC30A			LMTK3
		Dusp28	GJA4	DNAJC27		SLC46A1		SH3BGRL2	Amz1		CCNG2	Pcdha2	OGN	Sntn	Csf3	TECPR2	RP11-287D1.3	PCSK5	ZNF677	LGALS3BP	TNFRSF1B			NKX2-5	CPD	CRP			LMTK2
		Gm9934	CDCA7L	MMGT1		INCENP		RPAP2	Amz2		ALG9	Cass4	MTX3	Trabd2b	Appl1	ZBTB37	DBF4B	HIPK3	ZNF674	TTBK2	TNFRSF1A			ZP1	CPZ	UNC119B			HHIP
		Lcorl	APBA1	DNAJC25		UBOX5		STK35	Tpm3		ANKRD62	Ppp2r4	DNAJC10	Carf	Appl2	SMC1A	BRIP1	P4HA3	ORM1	TTBK1	CYP19A1			KAT2B	GAPVD1	CRX			HMGN5
		A930011G23Rik	APBA2	DNAJC21		FARP2		SOGA3	Tpm2		LRRCC1	Ccpg1	NANP	Apba1	Pnkd	SIRT7	PDE11A	HIPK1	ZNF671	SOX21	GPD1L			BRINP2	SPATA32	FRS2			HMGN1
		Gm14288	CTD-3088G3.8	ARHGAP4		ZNF275		TFDP2	Spib		NPLOC4	Aldh7a1	EPRS	4931406B18Rik	Aim2	SIRT6	ZNF623	SMARCC1	PRRG3	E2F6	FBL			OAS1	CYP46A1	GOLT1B			RAB6A
		Lmo7	PGLS	ARHGAP5		PALM2		SOGA1	Spic		FNIP1	Pomt1	C3orf38	Gpr50	Dclre1b	SIRT5	BZW1	FDXR	SNN	E2F4	SOGA3			OAS3	AQPEP	KLHL21			RAB6B
		Mre11a	IL23R	ARHGAP6		CPA4		DOHH	Ccdc157		FNIP2	Ccsap	RLIM	Gpr56	Dclre1c	SPATA18	ITGBL1	DUSP22	WHSC1	E2F3	SOGA1			OAS2	N6AMT1	CRK			RC3H1
		A330017A19Rik	COL10A1	ICOSLG		COA1		LAMC2	Mmp8		TCF25	1110008F13Rik	USH1G	2310002L09Rik	Pqlc1	NCAPD3	UPF2	CPM	PARP14	E2F2	POLR2J3			TTYH1	DMPK	TNFRSF19			RC3H2
		Npas4	MORC3	PRLR		FKBP1A		POFUT2	Ccdc158		PDCD4	Fat3	ASF1B	Agtr2	Zfp583	NCOA1	OSTM1	QARS	PARP15	E2F1	PTPN3			TTYH3	NR5A2	GLDN			CHL1
		Preb	MORC1	KIF9		CA12		CD9	Jmjd4		PDCD2	Setd8	PACSIN2	Myrf	Zfp580	PLEK	CYP1B1	NTNG1	ZNF678	ZNFX1	EGLN1			STK11IP	DOC2A	CHODL			CRIPT
		Igfbp3	NEK1	PPP6C		PRRX1		GCSAM	Rarres2		TCF21	Setd3	GREM2	4930451G09Rik	BC021785	TBPL1	SKP1	GFRA1	MAF	C6orf89	PTPN1			SPAG11B	TFE3	PPP4R1L			IFIT5
		Igfbp1	PTPRZ1	ANXA11		LXN		POFUT1	Plch2		ALG1	Setd2	PRKCH	Otop1	Adap1	PEX2	S1PR3	ESPL1	MAK	E2F8	EHMT1			MTM1	RNASEH1	PC			IFIT3
		Celf1	DKK2	HKR1		F10		APH1B	Slc26a8		MINA	Setd5	PRKCA	Abcb1a	Mypn	TMEFF1	GALNT10	NAPB	EVL	ACBD3	ADIPOR2			SPAG11A	DMP1	B4GALT5			EFTUD2
		Kifap3	TXNL4A	HSPA4L		USP45		APH1A	Susd4		HDLBP	Setd7	ATP10A	Glrx	Gpr35	SPOCK1	ATP5A1	GLP1R	ALDH3A2	PPP1R13B	PAX9			OASL	UBXN4	B4GALT4			TRIM13
		Nudt16l1	RS1	RPUSD4		ICMT		ADIPOR2	Susd1		PBLD	Wrn	ATP10B	Scarf1	Stx8	HECW2	AKNA	SCN4B	EVC	ACBD5	MARK4			CSNK1G2	ABLIM1	B4GALT7			MAP1LC3C
		Ppig	MEF2C	ZFAT		EPAS1		SNX11	Zbtb8os		ERP44	Tspan2	PRKCB	Car3	Trak2	CIITA	DNAJB6	NUP205	MGST2	ABLIM1	MARK1			SERPINB8	ABLIM3	B4GALT6			MAP1LC3B
		Il17rd	CCNA2	ZNF611		RBPMS		MARK1	Agps		ARFGEF2	Tspan1	PRKCE	Acss1	Stx3	CFL2	DNAJB4	SF3A1	EDC3	TUSC5	MARK2			CSNK1G1	LMTK2	TRRAP			DAOA
		Il17rb	DYSF	ZNF610		CKB		SLC8A1	Serinc5		C2	Cln8	STX16-NPEPL1	Dsc2	Stx2	RBM28	CFLAR	SLITRK1	ZNF451	TUSC2	FOSL2			SERPINB5	HHIP	GPR89A			ZFP28
		Zbtb16	CCNA1	ZNF615		ZNF792		EPPIN	Snx30		GCAT	Tspan9	TANC2	Car7	Pygb	ERMN	FAM105B	ARHGEF18	CSDE1	TUSC3	CD69			PCGF1	HMGN1	CR2			GPS1
		Polr1c	DYNC1I1	ZNF616		SRRT		RABGEF1	Snx33		ZNF107	Pm20d1	CES1	Colq	Stx7	ACE	LRRFIP1	ARHGEF19	ZNF454	RPGR	CD68			SMO	RAB6B	XYLB			BRCC3
		Trp53inp2	VPS28	ZNF619		PCDH12		BPI	Gm15800		C7	Appbp2	CES3	Crtc1	Stx6	ATP5S	ENY2	FXR1	BACH2	EPHX2	ACTR3C			PCGF3	RC3H1	TNFRSF1B			ARL5A
		AI606181	DIAPH3	ZNF618		TBC1D31		GABRB3	Cdh10		PGPEP1	Zfhx4	CES2	Crtc3	1700001L19Rik	CLDN18	TTC26	PIK3C2A	BACH1	IZUMO1	WDR12			PCGF2	RC3H2	CYP19A1			ARL5B
		Mavs	ATP13A4	EIF4EBP2		PCDH10		TYW1	Cdh13		ZNF100	Zfhx3	LMAN1	Crtc2	Mdc1	STAMBP	DOT1L	LRP6	WSB1	TIGIT	SRP68			CX3CR1	CHL1	PTPN9			FAM89B
		Tsc2	SKA1	MOG		DEPDC1		OSBP2	Cdh17		SREBF2	Zfhx2	EBF2	Abcc10	Ctnnb1	ME3	SUGP2	TDRP	WSB2	PYCR2	CHRD			TAF11	CRIPT	GPD1L			ERLIN1
		Gm10146	RAI1	BAG2		SKAP1		LRP3	Dlst		SREBF1	Bcl9	EBF1	Liph	Edc3	TENM4	HAS2	COL15A1	KCNIP3	PYCR1	SPIN3			ATP8B3	IFIT5	TBC1D15			TFAP4
		Rmnd5a	RAI2	BAG4		PCDH17		LRP4	Pld4		OXCT1	Ngfr	CDK20	Pgk1	Aak1	STMN1	HAS3	STRBP	KCNIP2	CTBS	GABPA			ATP8B2	IFIT3	SOGA3			SPDL1
		Olfm3	SKA2	BAG5		ATP6V0A2		LRP5	Fam211b		RHCE	PRND	TRABD2B	Hsf3	Gp5	ATP5E	STK24	GALNT10	PRSS55	WNT10B	WDR18			ATP8B1	TRO	SOGA2			GABRQ
		1700037H04Rik	COL28A1	KMO		PCDH15		MTMR3	Pars2		SMARCE1	Gm14443	UCP3	Hsf5	Deptor	ZNF746	CA5B	EDIL3	MPV17	GNG10	PPP2R1A			EXD3	EFTUD2	POLR2J2			GABRP
		D15Ertd621e	GRID2IP	SH2D1A		VPS53		PLXNA1	Nfyc		KARS	Gm14440	NAT8L	Hsf4	Nek11	SLC7A8	COL25A1	MBTD1	LIN28B	GNG11	PPP2R1B			EXD1	CDKN1A	POLR2J3			APITD1
		Gm12942	PCDH20	MFRP		SRRD		WDR12	Nfya		RAB39B	Hes3	PM20D2	Scn1a	D430041D05Rik	SRSF7	RAB21	LMLN	LIN28A	GNG12	TIMM9			ELP6	MAP1LC3A	ARNTL2			WDR35
		Galnt2	MEF2D	MSRB3		PCDH19		CHRD	Nkx1-2		FBXO44	Bcl2	NRK	8030462N17Rik	Asap3	TBC1D2	FRK	AHR	MOGAT3	GNG13	USP9X			STC2	MAP1LC3B	GCFC2			WDR36
		Purg	ADAT1	CTDP1		TOR2A		TMTC3	4930427A07Rik		TMEM27	Avpr1b	DDX21	Naalad2	Kat8	TBC1D5	HNRNPA3	PTEN	HMCN1	HCLS1	USP9Y			ELP2	ZFP28	EHMT1			WDR33
		Gm8362	ADAT2	CD79B		CHID1		PDE4C	Kirrel3		IL12B	Ccdc116	SYN1	Ctnnd2	Hyls1	PHIP	TMED7-TICAM2	CEP76	ANAPC7	URB1	ZMYND11			ASPHD2	CACNA1I	ADIPOR2			GABRE
		Chdh	LGALS3BP	MEOX2		VPS54		PDE4D	Scamp4		IRAK1BP1	Ccdc117	ZNF154	Ctnnd1	Kat7	AGTRAP	PHIP	CDS1	RPS6KA1	IL36G	BCL9L			ROBO2	ZNF346	PTPN7			EIF4A1
		Zc3h12b	TTBK2	DENND3		CALCOCO1		PEG3	Gstt4		GALNTL6	Ccdc114	GULP1	Als2cl	Luc7l	H2AFJ	U2SURP	ATMIN	RPS6KA2	NT5C1B	CGGBP1			CYFIP2	GDI2	MARK4			KRT19
		Pofut1	TTBK1	ATXN1L		KRT77		SCAI	Gstt3		DAO	Fam78a	EDRF1	Fgfr1op2	Wnt9b	DNHD1	SYNC	MFAP3	SNRPB2	LIPA	CLEC3A			DES	GDI1	SLC33A1			CRIP2
		Mctp1	SOX21	ZNF385B		ISX		CDH10	Dcdc2a		TATDN1	Ccdc111	RHOBTB3	Gm1070	Wnt9a	FGF14	NPY2R	EIF5A2	RPS6KA5	IFITM2	ZFP41			ROBO4	ARL5A	MARK1			ABHD17B
		Ubl5	E2F6	ZNF385A		SFXN5		PPP2R1B	Glyr1		DAK	Vhl	RDH11	Tmem82	PRAMEL1	DAGLA	EIF4E2	GPR114	PISD	LIPC	ZFP42			SPRYD4	ARL5B	FOSL2			ABHD17C
		Zfp937	E2F5	CBLN2		MOCOS		ANTXR1	B230314M03Rik		LRP1B	Wdr81	PFKFB4	Gm1078	Arhgap31	SEL1L	CARF	GPR113	PSMD11	HPCAL1	HSPB6			DPPA4	ERLIN1	NDUFA11			GIGYF1
		B3galt6	E2F4	UTP11L		JOSD1		MAP4K4	Mansc1		RPIA	Wdr82	ACKR2	Ppip5k2	Pqlc3	PFDN6	TAOK1	STK38L	PSMD13	LIPE	IDH3A			TRIM54	ERLIN2	CD68			GIGYF2
		Fbxo7	E2F3	ERCC1		ATM		CDH17	Polr2c		MTA3	Wdr89	NRIP3	Agtr1b	Ccdc25	MTHFR	TAOK3	GPR111	PSMD12	HPCAL4	HSPB2			PTGFRN	SPDL1	SHCBP1			TLE3
		Vrk1	E2F2	PDHA1		SCYL3		ANTXR2	Mxra8		LRP10	Mlph	MLXIP	Cdyl2	Ccdc24	SLC7A2	CNOT6L	GPR110	UTP23	LIPH	RHOBTB2			UBAP1	SPG20	ACTR3C			PAG1
		Zfp933	E2F1	COL4A3BP		ICOSLG		LIMK2	Polr2m		CUBN	Cacna2d1	ZNF792	Lypd6	Pqlc2	COL9A1	LLGL2	TSN	RTFDC1	DFFA	RHOBTB3			POLL	GABRQ	ZNF705B			NAPEPLD
		Ubl3	ZNFX1	ARHGAP24		STXBP1		KIRREL	Htr1a		GPC1	Vps11	GPR132	Lysmd1	Apol7b	LCOR	FAM65B	MMP16	METTL2B	DFFB	INO80D			TLR3	APITD1	WDR12			FAM206A
		Zfp931	C6orf89	RAP1GAP2		SMPD4		BMPR1A	Gm17067		GPC4	Sf3a1	ATP6V1C1	Tollip	Apol7e	DTNA	STXBP4	IL13	METTL2A	SEC24D	INO80E			ASXL1	WDR35	SRP68			TLE4
		Wnk3	E2F8	G2E3		STXBP2		ZMYND11	Dyrk1b		GPC6	Sufu	GPR139	Lysmd4	Uxs1	KCNB1	CERS3	ELAVL1	VAPB	REV3L	INO80C			POLK	KRT15	CHRD			SLC26A8
		Zfp938	ACBD3	RPS6KC1		SMPD1		BCL9L	Atp11b		HEPH	Pitpna	ZNF696	Akr1d1	Asxl1	HNRNPUL1	GRIK2	DSTYK	VAPA	SEC24A	DIS3L2			ASXL3	WDR36	OR7A17			HGSNAT
		C1d	PPP1R13B	TMPO		HAAO		PTPN23	Atp11a		MTAP	Sprtn	FKBP15	Lypd8	Asxl3	SEMA3A	ACOX1	LSM14B	NPHP3	SEC24C	TNFRSF21			ASXL2	WDR33	GABPA			SLC26A9
		Frrs1l	ACBD5	IDO1		RP11-287D1.3		PLEKHF2	Gabpb2		BICD2	Sstr3	ADD2	Edar	Asxl2	YTHDC1	IGF2BP3	UBE2D4	NPHP4	SEC24B	LPL			ZBTB39	KRT10	WDR18			PLP1
		Ywhab	ABLIM1	CAMK1D		DBF4B		SON	Gabpb1		BICD1	Sstr5	ACTG2	Nxn	Kcnmb1	OSGIN2	TFIP11	QSOX1	ARF4	RNF19B	CMPK1			ZBTB38	GABRE	SPIRE1			PLP2
		Map4k2	PPP1R13L	NAP1L1		SH3RF2		GAN	Poldip3		SEC22C	Selt	RAB3IP	Dpy19l1	Kcnmb4	PAPPA2	IRS2	MMP19	MOBP	RNF19A	KCNE3			NEUROG3	GABRD	PPP2R1A			FGF5
		Mkln1	EEF2	NAP1L3		BRIP1		DAAM2	AU019823		SEC22B	Fto	AC140481.2	Dpy19l3	Ccsap	RIN3	SLC22A11	UBE2D1	MYLK4	HOGA1	KCNE1			NEUROG2	CRIP1	PPP2R1B			TNFSF13B
		Efcab11	TUSC5	NAP1L5		PDE11A		NET1	Clec16a		SEC22A	Stx1a	VPS37C	Dpy19l4	Arf3	MET	HOXA7	MYO18A	MYLK2	PYCRL	ERBB2IP			ZBTB33	ABHD17B	TIMM9			SERF2
		Il1a	TUSC2	RGS4		ZNF623		KMT2C	Thrb		BBS1	Stx1b	FBXO10	Epb4.1l2	Arf2	EMP2	CDK2	MYO18B	RGPD1	MRPL43	KCNE4			ZBTB32	ABHD17C	USP9X			PCDHB13
		Bet1l	TUSC3	RGS5		FBXL5		KMT2A	Gm410		BBS2	Ercc1	TACO1	Epb4.1l1	4930506M07Rik	RNF144A	CDK6	TPK1	RGPD6	KAL1	LDLRAD3			ZBTB34	GIGYF1	USP9Y			PCDHB17
		Efcab14	RLBP1	RGS7		SLC24A5		PCYT2	Fbxo44		BBS4	Ercc2	PPP4R2	Ccdc43	Arf6	STEAP3	SGSH	EDNRA	RGPD5	MRPL47	HPCA			ZBTB37	GIGYF2	WASL			TFPI
		Bcr	RPGR	RGS1		FLT1		ESRRB	Fbxo40		ANKDD1A	Ercc4	ATF7IP	Nrarp	Arf5	RIMS3	COBL	BAZ2B	RGPD8	MRPL46	NAV1			SMC1A	TLE3	ZMYND10			C10orf11
		Ociad2	IZUMO1	PLAG1		PODN		MTR	Fbxo43		C2orf49	Ercc6	TSNAXIP1	Epb4.1l5	Arf4	OXNAD1	TAF9B	PLXNA4	PQLC2	MRPL44	CSNK1D			CLEC5A	PAG1	ZMYND11			TRMT44
		Zfp575	TIGIT	PEAK1		GMPPB		INO80D	Ccnjl		AGK	Exd2	AFF1	Pggt1b	Scrt1	FOXG1	LPAR1	APOD	MOB4	TRIP4	NAV2			SPATA19	SLC26A7	BCL9L			FAIM2
		Chd2	PYCR2	IL1RAP		PHOX2B		LPP	Man2a2		NIPA1	Exd1	PPIL6	Tmem8c	Scrt2	BCL11B	HAPLN3	FUT2	RAB11FIP2	DPP7	LIG1			TMEM91	NAPEPLD	CGGBP1			CCBL1
		Spats2l	PYCR1	CATSPERG		SKP2		FMN1	Man2a1		PDCD10	Ppp1r16a	LAMC3	Tmem8b	Cacna2d2	RIPK1	SKOR1	MTHFSD	RAB11FIP1	ZNF699	LIG3			TMEM97	TLE4	ZFP41			KCNC4
		Erbb2ip	CTBS	CATSPERB		ZNF714		ZNF714	Baiap3		PDCD11	Ppp1r16b	SYNE2	Mbp	5330417C22Rik	VHL	OBSCN	EXOC5	RAB11FIP5	POU3F3	IREB2			SGTA	SLC26A8	AMBN			SDC3
		Chd7	WNT10A	ARAP2		SKP1		THG1L	Vasp		SLC50A1	Ifi44	MFAP3	Pde8a	Cacna2d1	DCAF11	RAP2B	TADA2B	RAB11FIP4	NGF	FNTA			MTNR1B	AUNIP	ZFP42			KCNC1
		Smim14	WNT10B	FSD1L		DNAJB2		ABCC8	Rasl10b		SLC28A2	Rpap2	TMED10	Pde8b	Cacna2d4	CNTNAP2	PTK2	LCTL	METTL20	NGB	FNTB			GBAS	HGSNAT	FAM83D			KCNC2
		Chd9	GNG10	NRDE2		ATP5A1		MAPT	Per3		PIK3CA	Zfp629	SPIDR	Hadha	Aagab	DCAF17	FBN1	NR2C2AP	HMGB3	ZNF692	NKX6-3			TRIM40	SLC26A9	WNT2B			KCNC3
		Chd8	GNG11	RDH11		H1FX		ABCC4	Tbx3		PIK3CB	Zfp623	PPP1R3E	Gm4793	Col13a1	DSCAM	PLEKHF2	ZNF519	HMGB1	ZNF695	NKX6-1			TRIM41	PLP1	HSPB7			TMIE
		Scara5	GNG12	RDH13		ZNF827		ABCC5	Lca5		PRNP	Mbtps2	PPP1R3D	Psen1	1700066B19Rik	SRCIN1	PTK7	NF2	CHP1	ZNF697	KCTD12			IVD	CDC6	PKN2			KIAA2022
		Tfap2e	HCLS1	MGARP		OXSM		PPP2R5C	Ptges		ZSWIM6	Lrit1	PPP1R2	Caml	3110001I22Rik	UBASH3B	RAP2C	NF1	ARHGEF12	HDX	CRCP			VCP	CDC7	RHOBTB2			NGFR
		Spopl	URB1	CDK2AP1		S1PR5		SLFN5	Slc35c2		ZSWIM7	Plcl2	PARD6G	D630039A03Rik	Dguok	GRHL2	GRSF1	ZNF512	FYCO1	HDC	KCTD10			PEX2	CLEC5A	RHOBTB3			CPSF7
		Ralyl	IL36B	NALCN		DNAJB4		DNAH14	Enthd2		TMEM56	Sall4	TRUB1	Fcnb	BC021891	GRHL3	RABGAP1	ZNF510	RAB2A	ARFGAP3	KCTD16			PEX5	CRYZL1	INO80D			CPSF6
		Plekhm1	RPLP1	CIAPIN1		CFLAR		GSR	Dbi		DIMT1	Amfr	CYP4F11	Mylip	Tmem180	TSR1	MGLL	TMSB15B	SPNS3	ARFGAP1	KCTD15			SCN3B	SERF2	INO80E			CPSF2
		Plekhm3	IL36G	PTP4A1		SDR9C7		DNAH10	Dbh		PIK3C3	Stx12	RNPEPL1	Gpatch2l	Tmem186	PLCXD3	PRKAA2	TECTA	ARL15	UNC93B1	SCGB2A2			ESAM	PCDHB11	INO80C			MAD1L1
		Bhmt2	NT5C1B	ZSCAN29		TTC28		ERBB2IP	Slc15a4		ZNF677	Sall1	FGFR2	Nrbp2	Kdm2a	C1GALT1	SF3B3	TSPYL5	ARL16	LAMB2	ZKSCAN1			ERMN	PCDHB16	DIS3L2			ACAA1
		Slc9a3r2	LIPA	PTP4A2		NRP2		UTS2B	Wsb2		ZNF674	Stx17	NSG1	Xpnpep2	Tmem189	MMS19	SPECC1	FOXJ2	ETNK1	ATP7A	ZKSCAN3			ACE	TFPI	LPL			ELOVL5
		Rtp2	LIPC	ZSCAN25		WDPCP		CASP10	Edaradd		ZNF672	Stx16	ZNF572	Xpnpep3	Grip2	TH	LIMS1	FOXJ3	HEXDC	LAMB4	ZKSCAN2			RINL	C10orf11	KCNE3			SIPA1L1
		Nt5dc3	HPCAL1	ZSCAN22		NEURL1B		LCMT2	Gm10735		ZNF671	Stx19	MARVELD1	Gm3512	Gpr39	SLC35E1	MYOCD	TMEM123	CD47	ATP7B	ZKSCAN5			GNAI2	FAIM2	KCNE1			SIPA1L3
		Cdc42	HPCAL4	BMP7		CES5A		LDLRAD4	Pura		PRRG3	Stx18	MARVELD3	Sgk3	Ndufv1	KCTD21	SLC24A1	KIF6	CD46	COPZ1	ZKSCAN8			NES	KCNC4	ERBB2IP			TTLL4
		Prkrip1	LIPI	CD28		DOT1L		ZNF70	Ldb1		PARP16	Dpp10	ZNF577	Sgk2	Dnase1l2	SLC35E4	CRK	ZNF229	CA13	MPHOSPH8	GLIS2			ATP5E	GCH1	KCNE4			TTLL7
		Tal1	LIPH	TRHDE		HAS1		RBM15B	Ammecr1l		WHSC1	Armcx3	ZNF579	Cbwd1	Dnase1l3	DAPK1	RBMX	KCNQ5	CA12	NEK5	GLIS3			ATP5D	KCNC1	LDLRAD3			LTBP4
		Tal2	DFFA	TDRD3		DIDO1		RYR1	Lonp2		PARP14	Tyms	NUP210	Clspn	Atp6v1g3	NR3C1	GAL3ST4	DLG3	CA10	BMF	H6PD			GPR146	KCNC2	LDLRAD4			TTLL1
		Rtp1	DFFB	CD22		PATL1		NDST1	Tbc1d22b		PARP15	Tppp3	LUC7L3	Tmem252	Txnrd3	KCNJ10	SEMA6A	NCAPD2	FGFR1OP	NEK3	SLC25A34			ZNF213	KCNC3	PBXIP1			LTBP2
		8430419L09Rik	SEC24D	MRPS2		SFXN3		RYR3	Gm9924		ZNF678	Wac	FMO2	Tmem251	Txnrd1	TNR	RERE	BLM	VMA21	RUVBL2	SLC25A37			GPR142	TMIE	RFTN1			LTBP1
		Acsl4	REV3L	OTUD1		ARSD		NAV1	Lzic		MYRFL	Rap2c	ZNF207	Rexo1	Acvr1c	TARS	SCARA3	SLC39A9	RAB21	U2AF2	SLC25A36			MPZL1	KIAA2022	LIG4			RNPC3
		Tmed1	SEC24A	ABHD2		H1F0		KMO	Gm14296		MAF	Mrpl12	ATPAF1	1810019J16Rik	Acvr1b	AR	IFT122	VEGFA	EIF4E3	NEK8	BCHE			SLC7A9	CPSF7	CSNK1D			QKI
		Arl10	SEC24C	PA2G4		NIPAL1		CSNK1D	Arsj		MAK	Rap2a	HAL	Rexo2	Acot12	TMX3	CNIH4	AMOTL1	EIF4E2	NEK9	DCP1B			HLA-C	CPSF6	CSNK1E			SUFU
		Mon2	SEC24B	ABHD4		FRK		CSNK1E	Rftn2		MAL	Mrpl15	SHC2	Rexo4	Ino80	RASA4	SCARA5	LHX4	RAB24	TMPRSS13	SLC25A32			ZWINT	GRIA2	LIG1			APC2
		Tmem229a	RNF19B	TWF1		HNRNPA3		KIAA1715	Vmn2r122		NXF2B	Mrpl17	FMO5	Numb	Nars	RASA1	SUN2	RTTN	RAB26	GPR161	SLC25A38			CITED2	CPSF4	LIG3			PLA2G4F
		Mb21d2	RNF19A	NKIRAS2		HNRNPA1		IL36RN	Paqr3		EVL	Mrpl19	FPR2	2610002M06Rik	Oxct1	RASA2	JADE3	XIRP1	PIK3C2B	G0S2	VIP			HLA-A	CPSF2	DEFB134			PLA2G4E
		Fyttd1	HOGA1	WDR55		U2SURP		FNTB	Igfbpl1		ALDH3A2	Calhm2	CTSC	Abcg3	Narf	PTPRU	XCR1	NUFIP1	GLRA3	DHPS	AJAP1			CITED4	CPSF1	DEFB132			PLA2G4D
		Trip4	PYCRL	EIF4G1		PTGR1		SCAMP1	Dennd4a		EVC	Stac	HEG1	Adh6b	Ttll5	CCNYL1	ACSBG1	PDE4C	GLRA2	FLRT3	TMEM181			PFDN1	ACAA1	IREB2			SLC35F5
		Fam160b2	MRPL43	NR1I3		IL6R		ENPP4	Dennd4b		EDC3	Gm5615	SEMA3C	Abcg5	Ttll4	PTPRG	DNAJC16	PSMB2	FAR2	ZZZ3	DBF4			MCFD2	HTT	ISCU			SLC35F6
		Hnrnpd	KAL1	NR1I2		ELMOD1		NEGR1	Caly		ZNF451	Prrg2	KCNAB3	Adh6a	Ttll7	PTPRD	SCN2A	CTSH	AGMO	ASTN2	RIMKLA			SLC7A5	APOBR	IL36RN			SLC35F1
		A830018L16Rik	MRPL47	GRB2		NIPAL3		CACNA2D3	Exoc3		BACH2	Prrg3	KCNAB2	Snx15	Ttll6	G3BP1	ANK3	SLC35B2	PPP2R3C	SHB	HCAR1			PFDN5	GRIA3	FNTA			LRWD1
		Nebl	MRPL45	PSG9		CLU		ATP2B2	Lsm12		BACH1	Prpf19	RPL15	Mars2	Lonrf1	PTPRB	MTX3	ZNF350	PPP2R3A	MLF2	RIMKLB			PFDN6	SIPA1L3	BOLL			SLC35F3
		DGCR8	MRPL44	PSG5		CARF		CSNK2A2	Calr		LSS	Prpf18	TMEM108	Lztfl1	Ttll3	POU2F1	DNAJC10	FLOT2	NQO1	CCDC6	TAF6			MTHFR	SIPA1L2	ADAMTS20			SLC35F2
		Dph3	TRIP6	UQCC2		TAOK1		ELFN2	Pappa		RASEF	H2-M10.5	PTGS2	Kdm4a	Ttll8	PGAP1	NANP	EMC3	SFMBT1	SHF	WFS1			FMN1	TTLL5	NKX6-3			MBD5
		Ubqln2	TRIP4	KCND1		EXOC7		KCTD13	Naa60		KCNIP3	Eva1a	KANSL3	Rpusd2	Sar1a	C17orf70	C3orf38	ATXN7	SFMBT2	SHH	TAF1			TOP1MT	TTLL4	KCTD13			MBD1
		Plcxd3	DPP7	SSU72		CNOT6L		KCTD10	Rasal2		PRSS55	Adcyap1	MCMDC2	Dnal4	Wdhd1	ARHGAP19-SLIT1	RLIM	HARS2	PRPF4	SAMD11	G6PC			HLA-E	TTLL7	KCTD12			MBD2
		Plcxd2	ZNF699	C5orf63		GNB2L1		KCTD16	Phb		LIN28B	Pdx1	FNDC3A	Fam178b	Adam33	IFNAR2	ASF1A	ATXN2	CD177	CCDC8	USP10			DTNA	TTLL6	CRCP			CMTM1
		Cttnbp2nl	POU3F3	LSM4		FAM65C		PPP2CA	Dmtn		LIN28A	Clec12b	TLL1	Fam178a	Dagla	FKBP5	AMD1	ATXN3	C5orf45	PHEX	TAF9			ACHE	LTBP3	KCTD10			CMTM6
		Gtf2a1	NGF	COL27A1		ABCC11		EPT1	Ccdc8		MOGAT2	Clec12a	FGFR4	Dnal1	Tbcel	CPZ	GREM2	ATXN1	PIP4K2A	DYNC2H1	TAF8			SLC7A1	ARIH2	KCTD17			CMTM7
		Fam19a4	NGB	LSM5		LLGL1		PPIP5K2	PRKCC		MOGAT3	Abr	NQO1	Otud6b	Casq2	MFAP4	SPECC1L-ADORA2A	DTX4	ZFP62	MGA	TSPAN32			POMK	TTLL3	KCTD16			MLPH
		Gipc1	RILP	DIRC2		ACOX3		ZKSCAN3	Acsm2		HMCN1	Kctd21	GPATCH2	Tmub2	1110051M20Rik	SRSF11	CUZD1	CEP120	PIP4K2C	MTHFD2	CLTCL1			HIRA	IPO9	KCTD15			COL11A2
		Agfg1	ZNF692	POLR2D		GRIK3		PPIP5K1	Hyal4		ANAPC7	3110047P20Rik	FNDC3B	2010109I03Rik	Abtb2	SRSF10	CHRND	KIF23	PIP4K2B	TBP	TSPAN31			RIN1	TTLL9	KCTD14			MPC1
		Rybp	ZNF695	POLR2F		GRIK5		L3MBTL4	Cyld		RPS6KA1	Smcr8	SETD7	Scn9a	Cenpn	GPM6B	PRKCA	HLA-ABC	RFFL	MGP	POMT2			RIN3	QKI	KCTD18			TSPAN12
		Abcc10	ZNF697	POLR2A		CA3		KDM5D	Samd4b		RPS6KA2	Mto1	SETD6	Simc1	Cdc27	C6orf120	ATP10A	SCMH1	ARRDC3	NSD1	AGPS			RIN2	ZNF267	ZKSCAN1			TSPAN17
		Engase	HDX	POLR2C		SH3RF1		ZKSCAN8	Myh9		RPS6KA3	Ggh	NME4	Lman1	Cdc26	ADK	ATP10B	STIM2	RAB27A	CYP2A6	ALAD			MET	SUFU	ZKSCAN3			SLC25A17
		Elavl1	HDC	POLR2M		CDK5		KDM5A	Rere		RPS6KA5	Mmp16	INPP5A	Lman2	Cdc23	CYP46A1	PRKCB	SRGAP3	RAB27B	ADSS	ZER1			WWOX	APC2	ZKSCAN2			SLC25A16
		Thrap3	MASTL	THOP1		CDK6		AFAP1L2	Slc52a3		SH3D19	Tex38	INPP5B	Cnrip1	Lin28b	APBB2	AEN	SRGAP2	SH3BP5	GMNC	CCNG1			AC012314.1	PLA2G4F	ZKSCAN5			SLC25A15
		Tecpr2	LAMB1	F11R		SGSH		CLDN1	Tmem28		PSMD11	Mmp11	NME7	Plxna1	Lin28a	DMPK	TANC2	DOCK2	CSAD	EID2B	CCNG2			NOX4	PLA2G4E	ZKSCAN8			SLC25A13
		Map2k4	LAMB3	CYBB		RNF141		H6PD	Kif1b		PSMD10	Mmp13	INPP5E	Tmtc2	Plekhs1	IRAK2	INTU	MBOAT1	RABGAP1L	SAMD4A	ALG9			CLPX	SLC35F5	ICK			SLC25A12
		Kcna1	LAMB2	TLK1		TAF9B		SLC25A37	Rhox9		PSMD13	Gm9966	CYP2B6	Arfip1	Cln6	HEBP1	PADI2	AKAP13	C7orf55-LUC7L2	ADSL	ANKRD62			RPS11	SLC35F4	GLIS2			SLC25A11
		Cyb5b	ATP7A	USP54		DSTN		PREX1	9530053A07Rik		PSMD12	Tex35	NME9	Arfip2	Cln5	SV2B	EBF3	REL	ELK3	SAMD4B	LRRCC1			RPS17	SLC35F6	GLIS3			SLC25A10
		Pum2	LAMB4	USP53		FGF14		TUBA1C	Tmem26		UTP23	Klrb1a	NINL	Scoc	Far1	VAC14	EBF1	AKAP11	CDON	PLA2G15	NPLOC4			LALBA	SLC35F1	GLIS1			TUBA3D
		Zdhhc2	ATP7B	ASCC3		HAPLN3		THBS2	Tmem25		RTFDC1	Klrb1c	FREM2	Gnaq	Far2	IRAK4	MYRF	KLHL6	ELK4	LUM	FNIP1			C10orf11	LRWD1	H6PD			EAF1
		Amn1	NEK6	ASCC2		OBSCN		AJAP1	Prdm1		ASAP3	Arglu1	MGST2	Necap2	Rtfdc1	TAF1C	KRIT1	FLNB	PAK4	PTGFRN	FNIP2			CLPS	SLC35F3	SLC25A35			NDUFA10
		Pacsin2	MPHOSPH8	ASCC1		DNPEP		PVRL1	Prdm2		METTL2B	8430427H17Rik	PRSS22	Gnaz	Mapre1	MAN2C1	MAML2	PIK3AP1	PAK7	GAS2L1	PDCD6			RIPK1	SLC35F2	SLC25A34			NDUFA11
		Fzd2	NEK4	AGO1		SF3A1		PVRL3	Cage1		METTL2A	Cmtr1	AMMECR1	Napg	Trak1	DIAPH1	TRABD2B	TSC1	PAK1	RPS27L	SLC7A6OS			LATS2	MBD5	SLC25A37			NUP107
		Fzd5	NEK5	AGO3		AMOTL2		PIK3R3	Rab5c		VAPB	Gpsm2	PRRX1	Slco1b2	Cln8	MON2	UCP3	NEURL1B	STRADB	GAS2L3	PDCD4			LATS1	MBD1	SLC25A36			RBPJL
		Gm8246	BMF	AGO2		EXOC3L1		PIK3R1	Rab5b		VAPA	Gpsm3	SPEG	Atp1a3	Slc16a9	ABLIM3	AGTPBP1	NEDD9	PAK3	GAS2L2	PDCD5			DDOST	MBD3	SLC25A30			GRIA4
		Dnajc5	NEK3	CCDC109B		PTK7		STK25	Slc31a2		NPHP3	Gpsm1	ZNF37A	Atp1a2	Tcf4	SNAP25	POLR2J2	STRIP2	NSDHL	ZNF343	PDCD2			PDCL	MBD2	SLC25A33			DNAJA1
		B430306N03Rik	RUVBL2	FAM120B		HELLS		ATG9A	G6pdx		NPHP1	Ermn	PAPPA2	Napa	Tcf7	CCND3	LATS1	CMTM4	NUBPL	ZNF341	TCF21			ARID4A	CMTM3	TUBA1C			SYNCRIP
		Dnajc1	U2AF1	MAPK14		GRSF1		IFT122	Rgs5		NPHP4	AU022751	EME2	Gnal	Bag3	LITAF	PM20D2	PPIC	CEP97	ZNF436	PDCD1			EIF2S1	CMTM6	TUBA1B			ZNF645
		Plxna4	U2AF2	MAPK10		RABGAP1		SAMD8	Cplx1		CTH	Itga10	COL20A1	Plxna4	Slc16a1	SNAP29	NRK	NEDD4	CYP2D6	ZNF431	ALG1			CLPB	FAM126A	IGSF10			ALDH1L2
		Agrn	NEK8	FZD1		SYNRG		HCAR1	Rgs2		ARF3	Slc29a4	CNST	Os9	Slc16a3	CEP290	ALDH7A1	SMC4	SUB1	ZNF430	OBSL1			PUSL1	CMTM4	IGSF11			ALDH1L1
		Pard3b	NEK9	FZD3		MGLL		RIMKLB	Rgs3		ARF1	Slc29a3	TACC3	Vmac	Slc16a2	AK3	DDX20	PYROXD1	MFSD2A	ZNF345	MINA			SRCIN1	TRMT112	TMEM181			ZNF280D
		Sftpa1	BMX	FZD4		PRKAA2		ATP13A4	2700062C07Rik		ARF5	3110043O21Rik	MTSS1	AI593442	Slc16a5	TOX2	ZNF154	COL3A1	DEFB119	ZNF432	HDLBP			CRABP1	TM4SF1	DBF4			ZNF280C
		Cxcl10	GPR161	FZD5		PRKAA1		PTGIR	Rgs8		SARM1	Slc29a1	SULT1C2	Pon3	Cdo1	NOVA1	GULP1	BRWD3	PRKG1	ZNF439	ERP44			CRABP2	MPC2	HCAR3			ZNF280B
		Cxcl12	G0S2	IQUB		SPECC1		ETV1	Rgs9		MOBP	Sez6	DUOX1	Pon2	Slc16a7	CDKN1C	EDRF1	BRWD1	LCN10	ZNF438	ARFGEF2			C7orf72	COL11A1	HCAR2			VIM
		Cxcl14	DHPS	CACNB3		MYOCD		ETV5	Gnptg		MYLK4	Jam2	DUOX2	Utp15	Slc16a6	HHIP	RDH11	AREL1	TNS3	RALGDS	DSG3			SLC9A3R1	COL11A2	HCAR1			GNG7
		Dtx4	FLRT3	CACNB2		GAL3ST3		TAF1	Gm6086		MYLK2	Gskip	RNH1	Angpt2	Sbk2	TNKS	NRIP1	EGLN3	TRAF3IP2	NUDT12	ZNF107			SVEP1	MPC1	RIMKLB			GNG4
		Ccdc96	ZZZ3	CACNB1		SORBS2		AP1G1	Psma3		RGPD1	Ulbp1	USP26	Utp18	Ttll11	TNFSF11	CELF1	LONRF2	TNS1	DLL1	DSG1			PLCXD2	TSPAN12	TAF7			GNG2
		Cog4	ASTN2	MOCOS		ZNF710		BTBD9	Pde6a		RDM1	4930426L09Rik	RBAK	Lrrc71	Ttll12	ATP6V1A	NRIP3	RETNLB	TNS4	NUDT10	ZNF101			PLCXD1	TSPAN17	ZNF324B			VIT
		Ccdc93	ASTN1	CACNB4		SCARA3		BTBD3	Kif11		PQLC2	Uqcc1	ZNF487	Lmbr1	Zbtb20	TNFSF15	GPR135	BIRC3	PMEPA1	NUDT11	B3GALT5			ZNF418	SLC25A17	TAF4			MMAA
		Gxylt1	MLF2	CIDEA		ELAC1		AASDHPPT	Pde6h		MOB4	Ugt2b1	JADE3	Hells	Zbtb21	AK7	TYMS	PPEF2	ARGLU1	NUDT16	PGPEP1			ZNF417	SLC25A16	TAF1			MMAB
		Cnpy1	CCDC6	ASH1L		SCARA5		SULT1B1	Pcdh20		RAB11FIP3	Ppargc1a	JADE2	Hyou1	Zbtb26	XRRA1	PRMT1	MGA	ZNF774	MTL5	SREBF2			ZNF414	KIAA1429	USP10			ALG8
		Pxdn	SHF	AMFR		SUN2		EHD2	Tmigd1		RAB11FIP2	Ppargc1b	JADE1	Plod2	Ucp2	RAB6B	MLXIP	KIAA0226	PIGP	NUDT15	TXNDC15			RRAGD	SLC25A13	TAF9			PDXK
		Smg7	SHH	PLCD3		ATG16L1		NFATC2	Gm5460		RAB11FIP1	Rhbdf1	SLC22A7	Plod3	Zbtb25	RC3H1	ZNF90	HEBP1	PAIP2B	NUDT18	SREBF1			RRAGC	SLC25A12	DDAH1			STAR
		Smg1	CCDC8	ZNF518B		ATG16L2		IYD	Wnt11		RAB11FIP5	Rhbdf2	USP24	Plod1	Sbk1	B3GAT3	FUT9	LTK	GLYCTK	NUDT19	TXNDC17			GLIPR1	SLC25A10	TSPAN31			ALG2
		Daam1	PHEX	ZNF518A		SUN1		CCNG2	Zdhhc15		RAB11FIP4	Ing4	RP11-1407O15.2	Sult1a1	Chodl	RASA4B	TWISTNB	ALG11	DHX40	STX8	STAC			SSSCA1	EAF1	POMT2			ALG1
		Ankfy1	DYNC2H1	B3GALNT2		XCR1		IKZF4	Kcnj2		METTL20	Ing5	MET	Ushbp1	Otud5	RAD1	GPR132	ALG13	COX18	TM6SF2	TXNDC16			TARS	EAF2	AGPS			ALG6
		Mib1	MGA	SOS1		RGL4		NPLOC4	C1ql2		SLITRK6	Vangl2	DCTD	Sco1	Otud4	SFXN1	ATP6V1C2	ALG14	TRIM8	RSRC1	RAB39B			POU4F3	NDUFA10	FOSB			TTLL6
		Ccl20	MTHFD2	TACC1		SCRT1		IKZF1	Piwil2		ACTR10	Arhgap6	NT5E	Gabbr1	Eif1ax	CHL1	ATP6V1C1	HBS1L	PFN2	RTCB	IL12B			GGT6	NDUFA11	STOM			STAC
		Edem3	MTHFD1	JDP2		DNAJC16		NCAM2	Kcnj5		HMGB3	Ing2	AFF2	Gabbr2	5430427O19Rik	GABBR1	BZW2	SLC13A1	CREM	STX3	IRAK1BP1			GGT7	NR4A3	CCNG2			PDXP
		1110037F02Rik	MGP	TMEM237		SCN2B		HNRNPR	Kcnj9		HMGB1	Csk	VPS37A	Nt5c2	Eif1ad	PANK3	GPR139	NTN4	SHISA2	STX2	GALNTL6			MCOLN3	SLC15A5	PDXK			LTBP3
		Edem1	NSD1	TMEM233		DNAJC14		TMED8	Zdhhc18		CHP1	Rassf8	MAP10	Cpped1	Sap30bp	PANK2	FLVCR2	FITM2	TMEM214	STX5	CIT			GGT5	SIPA1L1	CLTCL1			RNGTT
		Atp2c1	ADSS	MKI67		NARFL		REEP1	Osbpl9		ARHGEF12	Kalrn	LBX2	Smyd4	Mdn1	BNC2	FKBP14	MAP6	COX10	STX4	DAO			RASA4	RYBP	NPLOC4			STAM
		Ank2	GMNC	GNMT		DNAJC10		REEP5	Lgals8		FYCO1	Uba6	PDPR	Smyd5	Fam76b	SOX11	CREB3L3	CRTC3	COX11	STX7	TATDN2			LBX2	HSD17B2	TMEM86B			ARIH2
		Slmo1	EID2B	LPXN		ARHGDIA		HNRNPF	Fosl2		ARL11	Uba7	CARD8	Cox4i1	Ccdc137	SOX13	UBE2J1	RBM7	TRIM2	STX6	WWTR1			HM13	SYNCRIP	FNIP1			TTLL3
		Trim11	SAMD4A	AZIN1		MGAT4A		CECR2	Kat6a		ARL10	1810030O07Rik	RRM2B	Osm	Ccdc130	KCNMA1	ADD1	SBF1	TRIM5	RPS3A	LRP1B			RASA2	ALDH1L2	FNIP2			CCNE2
		Mfn2	ADSL	CAB39		LRP2		NFIB	Vezt		RAB2B	Spin4	PNPLA6	Smyd2	Vps4b	SOX17	RAB3IP	TAF5L	TRIM4	CPN2	DAP			RASA3	ALDH1L1	TCF24			RAB11A
		Kynu	SAMD4B	CKMT1B		PACSIN1		FOXJ2	Rbm11		ARL15	Creg2	PNPLA5	Gm9885	Ccdc132	EFTUD2	AC140481.2	B4GALNT1	GAS7	SLC4A11	MTA3			TIAF1	ZNF280D	PDCD4			GCC2
		Npy4r	PLA2G15	BCL2L11		USH1G		STON1	Rbm14		ARL16	Wars	PNPLA4	Gm9881	Mgat4b	AXL	NT5E	RPL23A	TRIM6	LAGE3	LRP10			PTPRU	ZNF280C	TCF20			TBC1D8B
		Slc7a14	LUM	BCL2L10		PACSIN3		CHRNA2	Ppp2r1b		KIF4A	Stk33	RNF144B	Dock11	Gemin8	FBXW8	FAM3B	SPCS3	PDGFRB	ANPEP	LRP12			PTPRT	ZNF280B	TCF21			CLDN1
		Kcnk6	GAS2L1	BCL2L13		FEM1A		RGS17	Zfx		ETNK2	Pnoc	ZNF710	Entpd7	Cdon	TICRR	FBXO11	ARL8B	PDGFRA	STAB2	CUBN			PTPRS	VIM	PDCD1			CLDN2
		Mrps25	RPS27L	ESCO2		GREM2		ZNF101	Arnt		ETNK1	Pald1	LCN6	Snap25	Slc1a4	PDLIM3	PIDD	C8G	ANKRD13C	LGI4	GPC1			PTPRR	GNG7	ALG1			CLDN5
		Slc7a10	GAS2L3	NUP43		SPECC1L-ADORA2A		PGPEP1	Tcp11l1		HEXDC	Med23	THRSP	Aox2	Slc1a5	BRCC3	PPP4R2	EGFR	AIDA	TRMT2A	GPC3			ACTN4	GNG4	MINA			CLDN6
		Slc7a11	ZNF343	CTU2		MATN3		SREBF1	Nccrp1		CD48	Med22	MAP1A	Trit1	Slc1a1	NFASC	TEKT4	DHFRL1	KIAA1462	ECE2	GPC4			TINF2	GNG5	HDLBP			RASGEF1C
		Ids	ZNF341	ZNF557		MATN2		ERN1	Gfpt1		CD47	Sltm	MAP1B	Entpd1	Slc1a2	FTO	ITGB6	NYNRIN	SERF1B	ECE1	GPC6			EZR	DBF4	PBLD			RASGEF1B
		Eny2	AZI1	ZNF554		CHRND		TXNDC17	Twf2		CD46	Rassf5	GFOD1	Snap23	Slc1a3	GYS1	PPIL3	TTC7A	PPA2	LGI3	HEPH			PTPRG	MMAB	ERP44			RASGEF1A
		Zfp426	ZNF431	CTU1		MCFD2		TIMM21	Agmo		CA13	Oasl2	HOMEZ	Avpr2	Vps36	ZDHHC2	PPIL4	GTF2IRD2B	MCTP1	CLIC2	MTAP			PTPRF	ALG8	ARFGEF1			FIGN
		Samd7	ZNF430	ZNF552		PRKCA		CD53	Prpf38b		CD40	Rassf4	UNC5C	Rtl1	Vps39	ERLIN1	AFF1	PCDP1	MCTP2	IMPACT	BICD2			PTPRE	ALG9	ARFGEF2			PRSS35
		Trmt2a	ZNF345	IL1R1		ATP10A		CHGA	Ube2e2		CA10	Dmpk	RNF144A	Snap29	Tfpi2	ZDHHC8	PPIL6	SIM1	BET1	DRG2	BICD1			PTPRC	FUS	GCAT			SMYD5
		Tnrc6b	ZNF432	ZNF551		ATP10B		SCP2	Slc25a23		FPGT	AI597468	PHKA1	Sh3bp5l	Phf11d	SLC26A2	CWC27	ADCYAP1R1	NUP62	DRG1	SEC22C			PTPRB	ALG2	VPS26B			TRDMT1
		Acn9	ZNF439	SIN3B		PRKCB		SLC33A1	Ptk2b		FGFR1OP	Tor4a	KATNAL1	Dffa	Rex2	CBL	TMED10	CCNA2	ALCAM	CASQ1	SEC22A			PTPRA	ALG3	PGPEP1			SMYD1
		Gm13547	ZNF438	SIN3A		PRKCE		IRAK1BP1	Tnks1bp1		VMA21	Abi2	UNC5D	Zbtb40	3930402G23Rik	SRGAP3	ANKRD42	ZNF559	TPM3	ARHGAP40	BBS1			HAUS7	UGT3A1	C6			ABO
		Sema6d	RALGDS	ISYNA1		TANC2		ACACA	Pex11g		RAB21	Lamp3	TUBB3	Zbtb41	Tet1	PRDM4	SPIDR	VPS25	TPM1	CASQ2	BBS2			PTPRO	FUZ	SREBF2			SERPIND1
		Cdkl2	EPYC	SHOX		PADI1		ELF3	Sprr2a1		EIF4E3	Tmem67	UBA6	Zbtb42	Tet3	SLC22A6	PPP1R3E	DYNC1I1	ETF1	CLIC1	BBS5			PTPRN	LTBP4	SREBF1			IRF3
		Samd8	NUDT12	GTF2H2		CES2		UBOX5	Sprr2a3		EIF4E2	1700061I17Rik	PDP1	Zbtb43	Tet2	GABRE	MAP3K9	ATP13A3	FAM21A	EVC2	BBS4			CCDC103	CSNK1G3	SMARCE1			IRF6
		Luc7l3	DLL1	GTF2H5		KBTBD13		RAB35	Sprr2a2		TBL1X	Sh3bgrl2	ATG12	Zbtb44	Arid2	FLNA	PPP1R3B	VPS29	FBXW2	SNW1	BBS7			PTPRK	STAC	TXNDC16			IRF5
		Luc7l2	NUDT10	COX7A2L		METTL21A		HJURP	Eya3		PIK3C2B	Cd274	UBA5	Zbtb45	Pde4dip	HES2	TIAM1	FAM60A	FBXW7	AURKA	C2orf49			PTPRJ	RNGTT	RAB39A			IRF4
		Cd28	NUDT11	PCDH8		C9orf96		CAND1	Tfam		GLRA3	Cd276	ZNF430	Zbtb46	Anapc1	KLHL25	PARD6G	DYM	TGFBR3	AURKB	RP11-849F2.7			AMER3	STAM	SSRP1			IRF9
		Hiatl1	NUDT16	RPL38		KRIT1		DAO	Scaf11		ASAH2C	Tmem68	MINOS1-NBL1	Map1lc3a	Anapc4	KLHL21	GPX3	PGR	TGFBR2	AURKC	ESM1			IFT20	LTBP2	IRAK1BP1			IRF8
		Scaf11	MTL5	TAB3		RP11-1407O15.2		TATDN1	Nr5a2		CALU	Foxred2	FRMD5	Zbtb49	Anapc7	CACNA1D	MAP3K1	CXCR5	TGFBR1	AP1B1	AGL			CPM	LTBP1	GALNTL6			LY75
		Dennd3	NUDT15	RPL37		TRABD2B		GMPR2	Gpr133		ACTR1B	AA474408	FRMD6	A530053G22Rik	Krtap21-1	RCAN3	RNPEPL1	RABGEF1	SH3RF2	SERPINE3	AGK			CPD	CCNE2	CIT			SNX29
		Me1	NUDT18	TAB1		SCML1		LONP1	Capn11		ACTR1A	4930430F08Rik	SPRR2F	Dync2h1	C1qtnf3	LETM1	PRMT7	ANKRD11	SH3RF1	GNPTG	NIPA2			CPZ	INSL4	DAO			SNX22
		Has2	NUDT19	RPL31		AGTPBP1		CLASP2	Prrx1		FAR2	Nrk	PKNOX1	Mob4	Rufy3	NAPEPLD	TGFBRAP1	PAN2	SMNDC1	TXLNG	NIPA1			CPQ	CCNE1	DAK			SNX20
		Me3	STX8	ATF7		ENDOV		CLASP1	Camkv		PPP2R3C	H1f0	ATP2B4	Phlda2	C1qtnf6	CACNA1E	ANTXR1	QRICH1	TPMT	CELSR3	PDCD10			GAPVD1	INSL3	LRP1B			SNX21
		Cd209b	MXD1	ATF6		LATS1		ACAP3	1700048O20Rik		PPP2R3A	Pros1	UBE2I	Gapvd1	C1qtnf7	SART3	NSG1	ADAT1	LRAT	CDC42EP1	RAB11A			CASS4	RAB11A	DAP			CLK4
		Smoc2	RSRC1	ZNF286A		DDX23		RAB3C	Prkd3		NQO1	St6galnac6	UBE2H	Prdx6	2700081O15Rik	XIAP	MKRN3	PDIK1L	TJP2	DRGX	CRKL			CYP46A1	CLDN9	ALDH1A2			SNX27
		Tnfrsf19	RTCB	ZNF286B		TAGLN3		DACH1	Bet1		SFMBT1	St6galnac4	UBE2K	Prdx1	Itgam	SLC4A3	MARCKS	ADAT2	TJP1	TXLNA	GPR180			N6AMT1	RAB11B	MTA3			SNX24
		Med22	STX3	SMARCC2		ALDH7A1		DACH2	Tlk1		SFMBT2	St6galnac2	ABCA13	Agxt2	1500009C09Rik	TNFRSF10D	FMOD	LGALS3BP	PPAT	CDC42EP4	SLC28A3			DMPK	GCC2	LRP10			INMT
		Gm10447	STX2	AC010547.9		IGDCC3		MTAP	Tlk2		C14orf1	Rara	TP53	Astn2	Slc2a6	PLP1	MARVELD2	IL34	CCDC171	TCP11	PIK3CB			PRSS36	GCC1	CUBN			ONECUT3
		Poll	STX5	SMARCC1		CREB3L2		BICD1	Ercc6l2		PRPF4	Olfml2a	GNAQ	Astn1	Slc2a5	THRA	TRPV1	SEPSECS	SH3PXD2B	TBKBP1	SLC28A1			DOC2A	TBC1D8B	GPC3			ONECUT2
		Deptor	STX4	CTTNBP2		ZNF154		PLEKHG3	Cmklr1		CD177	Rarb	GNAS	Mgat5b	Slc2a4	POLK	SETDB1	TTBK2	TUB	AHCY	PRNP			GPR153	CLDN1	GPC4			PLA2G4C
		Fam175a	STX7	TMCO3		CC2D2A		NFIA	A930011G23Rik		CLEC1A	Fam43a	MED13L	1700128F08Rik	Slc2a3	DCTN4	LUC7L3	PDE12	SH3PXD2A	WFIKKN2	PIK3CG			TFE3	CLDN2	GPC6			TECR
		Ppp1r3a	STX6	PPWD1		GULP1		PLEKHG1	A330017A19Rik		CLEC1B	Btrc	CDHR1	Pitx2	Slc2a2	KLRD1	CTSH	TTBK1	ACVR2A	ABI2	ZSWIM6			RNASEH1	CLDN4	HEPH			MRPL21
		Mesdc2	RPS3A	KIAA0319		EDRF1		SLC7A14	Npas3		C5orf45	Pde2a	PALB2	Panx1	Slc2a1	PKLR	ZNF207	AMZ1	KLHL12	ABI3	TMEM56			RPGRIP1	CLDN6	MTAP			PANX2
		AA987161	CPN2	EEF2K		PFKFB3		DNM1L	B3galtl		PIP4K2A	Mlx	DDX39A	Panx2	Ggact	HIC2	ATPAF1	ARSD	NFYB	OTC	TMEM57			GPR150	RASGEF1C	BICD2			FECH
		AW554918	CPN1	BLOC1S6		NCALD		BCL6B	Vwa5b1		PIP4K2C	Set	ST8SIA3	Pitx1	Gm5097	CRYZL1	ZNF202	E2F6	NFYA	TESC	DIMT1			MON2	RASGEF1B	BICD1			SCPEP1
		Arhgap32	SLC4A11	SDF4		PFKFB4		SIGLEC1	Il17rd		PIP4K2B	Ccdc102a	PTCD3	Dpf2	Rab3gap2	ZNF213	TBXAS1	ARSG	RABL5	NKTR	RIC3			ABLIM3	FIGN	SEC22C			ZBTB11
		Wdr4	LAGE3	BLOC1S3		NRIP2		SPATA5	Nr6a1		RFFL	Gm5420	DSCR3	Dpf3	Cadps	SAP30BP	ERBB4	EXOC6	SMARCA5	OTP	PIK3C3			ABLIM2	SMYD5	SEC22B			ZBTB10
		Ereg	ANPEP	BLOC1S1		NRIP3		GSTK1	Mecom		ARRDC4	Gpatch2	UBE2F	Vdr	Plcb1	PARVB	IDH2	ARSB	FYB	TMEM143	ZNF677			DLX6	TRDMT1	SEC22A			ZBTB14
		Bcorl1	PYHIN1	LHX9		SAE1			Olfm3		ARRDC3	H1fx	AGTR2	Phyhd1	Plcb2	PARVA	CTSB	HMBOX1	OLAH	PITPNC1	ZNF675			PRSS38	SMYD1	BBS1			ZBTB18
		Armc10	LGI4	MIB1		MLXIP			Olfm1		RAB27A	Psme3	GNAL	B430305J03Rik	Plcb4	LAMA4	CTSC	MAPKBP1	KLHL17	AOC1	ZNF674			LMTK3	ABO	BBS2			TMEM150A
		Ado	MTMR14	MIB2		ZNF90			Rps6ka2		RAB27B	Ino80d	DPAGT1	P4ha2	Esrra	IL17A	EVX2	C6orf89	TOR1A	ACADVL	SFRP4			LMTK2	IRF3	BBS4			ADAP2
		Srxn1	TRMT2A	PTGER3		ZNF91			Zc3h12b		CSAD	Prosc	ARHGEF26	P4ha3	Hras	PLCL1	TRPM4	ARSI	RUFY3	RAB4B	ZNF671			DUSP6	IRF2	C2orf49			MTO1
		Serpinb5	ECE2	B3GALTL		GPR133			Zc3h12c		RABGAP1L	Pcdh8	TOP3A	Nkiras2	Supt6	RP11-697E2.6	SH2D2A	LCORL	FCGR2A	SLCO1A2	ZNF670			F7	IRF1	RP11-849F2.7			DDX19A
		Cep97	ECE1	NADK2		ZNF93			Zc3h12d		ELK3	Tectb	UBE2W	P4ha1	Ube2r2	OPRM1	TMEM108	FUT7	NLE1	RAB4A	SNN			HHIP	IRF7	AQP1			DDX19B
		Aasdhppt	LGI3	SLC38A4		ATP6V1C1			B3galt6		CDON	Pcdh1	AGFG1	Mup20	Sgsm1	NREP	PTGS2	ANK1	SKIL	KRT31	WHSC1			HMGN5	IRF6	AGL			LYSMD3
		Ccdc77	NLGN2	SLC38A7		MUL1			Vrk1		ELK1	Gnpda1	DPF2	Mobp	Acot6	CNEP1R1	MCMDC2	ANK3	CYTH1	TSEN54	PARP14			MX2	IRF5	AGK			ACVR2A
		Jmy	IMPACT	SLC38A6		LAMC2			Acacb		LSAMP	Tbcel	ANKRD6	Wdr41	Acot7	UBE2V1	RPL13	MGAT4A	CYTH3	KRT35	PARP15			RAB6B	IRF4	NIPA1			LYSMD1
		Zfp334	DRG2	SLC38A1		GPCPD1			Wnk3		PAK4	Tmem239	DPF1	Wdr43	4933427D14Rik	YAP1	ZNF527	PPP1R13B	CYTH2	AOC3	ERI1			RC3H1	IRF9	PDCD10			KLHL15
		Etv3	DRG1	B3GALT1		PRTG			Wnk4		PAK7	Tmem238	MAP3K7	Wdr46	Gas2	FAIM2	FGFR4	CHRND	DPH1	CHN2	MAF			RC3H2	IRF8	ATPIF1			LYSMD4
		Huwe1	ARHGAP40	SLC38A2		SAC3D1			Bet1l		PAK1	Tmem235	SEC14L1	Wdr47	Gas7	GPR157	CTSS	MON2	DPH2	CHN1	NXF2B			CHL1	LY75	SLC50A1			DAB2IP
		Jup	CASQ2	SLC38A9		FKBP14			Tmem63c		PAK2	Tmem234	SEC14L6	Wdr48	Pyurf	TRIOBP	FGFR2	RPGR	DPH3	IL27	ALDH3A2			CRIPT	SNX29	ESPN			MRPL28
		0610009O20Rik	CLIC1	STK4		FKBP15			Tfap2a		PAK3	2200002D01Rik	SEC14L5	Pramel5	GOLT1A	UBIAD1	ZNF619	SF1	DPH6	KIF2A	EVC			IFIT3	SNX22	GPR180			TRIM68
		Rnf149	EVC2	CXCL11		WWP2			Tfap2c		NUBPL	Atp5g1	SEC14L4	Pramel1	Eif4e2	F9	SETD7	PIK3CA	CALCR	CAV3	MGST2			EFTUD2	PDX1	SLC28A3			MTOR
		Trpc3	SNW1	CYP3A4		UBE2J1			Tfap2b		CEP97	Scfd2	PTAFR	Vps53	Ddo	SSTR3	TMEM104	TNRC6B	PSAPL1	AXL	MGST3			MAP1LC3A	SNX20	PIK3CB			UNG
		Slc25a37	AURKA	CYP3A5		ADD1			CLCF1		CYP2D6	Zfp451	KRT4	Vps52	Ddn	ABCA2	NME4	TNRC6A	CANT1	CAV1	ZNF451			MAP1LC3B	SNX21	PIK3CD			TRIM62
		Slc25a36	AURKB	UBE4A		MFRP			Chrnd		SUB1	Ipmk	SRGN	Gm960	Zfp397	RADIL	INPP5B	USP28	CALCB	IL12RB1	BACH2			DAOA	CLK4	ZSWIM7			TRIM63
		Trpc7	AURKC	YBX3		PPP4R4			Faim2		ATXN7L3	BC037034	CHIA	Vps54	Foxc1	TUBGCP2	NME7	HLA-DOA	PTGS1	IL12RB2	BACH1			GPS1	SNX27	TMEM56			CTD-3222D19.2
		Suz12	AP1B1	LRIT1		AFF3			Bcl6b		CALCRL	Dvl1	THSD7A	Egln3	Mrpl35	TUBGCP4	CXCL5	DAB2	PAH	ATP6AP1	WSB1			NSL1	SNX24	TMEM57			TRIM67
		Mri1	SERPINE3	PTGDR		DTNA			Dph2		DEFB119	Thumpd1	SRPRB	Egln1	Gabrq	TUBGCP6	RASGRF2	DAB1	PAM	ATP6AP2	WSB2			GDI1	SNX25	DIMT1			TRIT1
		Rnf141	RAB37	PTGDS		PIDD			Dph6		PRKG1	Maml2	RBM8A	Lnx2	Mrpl39	KCNC4	P4HA2	ADAMTS4	DCN	ELOF1	JAGN1			ARL5A	INMT	PIK3C3			OMD
		Rnf145	GNPTG	DRP2		VPS37B			Spop		LCN10	Maml3	SIK3	Lnx1	Cplx2	PSMD9	CYP2B6	ALS2CL	GPAM	ENSA	KCNIP4			ARL5C	ONECUT3	ZNF677			ARL17A
		Epg5	TXLNG	UACA		PPIL1			Plcxd3		PRKG2	Mypop	SIK2	Wnt10a	Cplx3	KCNC1	PRAMEF14	SNAP91	THRB	CLINT1	KCNIP2			ARL5B	ONECUT2	ZNF674			NRF1
		Bag2	CELSR3	TBC1D23		PPIL2			Plcxd2		TNS3	Maml1	BCAP29	Wnt10b	Ppil2	KCNC2	INPP5K	ARHGEF9	NDC1	CELF4	PRSS55			FAM89B	SECTM1	SFRP4			NAGPA
		Dcp2	CDC42EP1	ZIC5		SYNE1			Plcxd1		TRAF3IP2	Bmpr1a	PDE3A	Lrdd	Cplx1	KCNC3	NME9	CTBS	THRA	BRCA1	AGPAT1			ERLIN1	TECR	ZNF671			HABP2
		Nfatc2	DRGX	TBC1D24		LAMC3			Msx2		TNS1	Bmpr1b	BMP2K	Slc41a2	Ppil4	TOM1	TRPM1	ARHGEF7	TAF4B	TRMT61A	MPV17			TFAP4	PANX1	PRRG3			HIP1
		Slco3a1	TXLNA	TBC1D2B		SYNE2			Abcc12		TNS4	Rcbtb2	CASK	Fam120b	Asap2	PSMD7	FREM2	CDH8	PERP	VGLL3	LIN28B			PSAP	PANX2	PARP16			TRDN
		Uvssa	CDC42EP4	GUCY2C		TMED10			D17Wsu92e		ZBTB10	Rcbtb1	PHF20	Fam120c	Gabre	IGSF1	FREM1	GMCL1	CUL9	AHRR	LIN28A			APITD1	FECH	WHSC1			SERTAD2
		Tspan11	TCP11	SENP5		SPIDR			Inpp5a		ARGLU1	Qk	RAB22A	Mastl	Camk2n1	KIAA2022	HNRNPA2B1	MKLN1	INIP	CYP24A1	MOGAT2			KRT17	ZBTB11	PARP14			SERTAD3
		Amica1	TBKBP1	SENP2		PRPF39			Zfp641		KLC2	Nadk2	VCPIP1	Eltd1	Coro2a	ZNF16	FKBP1B	EEFSEC	CUL5	ACOT8	ANAPC1			KRT15	PTGDR2	PARP15			BIK
		Tspan13	AHCY	SENP1		MAP3K9			9530003J23Rik		TMEM194A	5430435G22Rik	NMNAT2	Ear1	Afap1l1	ZNF10	PRSS22	CDH3	DCT	ACOT9	HMCN2			WDR36	MRPL23	ERI1			ARAP1
		1810041L15Rik	WFIKKN2	ING1		PPP1R3B			Pum1		PAIP2B	2900055J20Rik	NMNAT1	Rpf2	Afap1l2	RPTOR	TACC1	IL36G	CUL1	ACOT7	HMCN1			KRT13	ZBTB18	MYRFL			GIN1
		Celsr2	FAM170A	ING3		ECH1			Tnks2		GLYCTK	Serp2	GPR85	2310022A10Rik	Ctbs	PLEKHG4B	CHURC1-FNTB	TCERG1	CUL2	LRP8	ANAPC7			WDR33	ADAP1	MAF			OR51E1
		Chst3	ABI2	VASH2		CYP4F12			Npepps		DHX40	Oprm1	ZIM2	Nagpa	Nacc1	TM4SF1	LXN	AMACR	CUL3	H2BFM	RPS6KA2			GABRE	ADAP2	MAK			RTEL1-TNFRSF6B
		9530068E07Rik	ABI3	VASH1		MAP3K3			Mdfi		STK38L	Ppp2r5d	ABCA10	Nutm1	Sgip1	D2HGDH	ZNF37A	REV3L	PNKP	ADCY4	SNRPB2			GABRD	MTO1	EVL			CYBA
		Ptchd4	OTC	TMPRSS13		MAP3K1			Snx13		TRIM9	Ppp2r5e	NDUFA4	Lhx1	AI429214	MAB21L1	FAHD2A	SEC24A	TRIM24	ADCY5	RPS6KA4			CRIP1	DDX19A	ALDH3A2			SLK
		Ptchd1	TMEM145	WDFY1		RNPEPL1			Snx12		GAS8	Ppp2r5c	EPB41L2	Grik1	Glyat	TRIM24	EME2	PROM1	CREB5	ADCY6	RPS6KA5			CRIP3	DDX19B	EVC			HMHA1
		Tfpi	TESC	GFPT1		MAP3K4			Snx11		PFN2	Wars2	EPB41L5	Grik2	Stc1	CNOT3	EMD	SSH1	CDH23	RBBP8	PISD			CRIP2	LYSMD3	MGST2			CTNS
		Aplnr	NKTR	ECHDC1		FGFR2			Agrn		SHISA2	Tmem184b	ACSS2	Grik3	Stc2	CNOT2	CNST	PPP4R1	CREB3	ADCY1	PSMD11			GIGYF1	ACVR2A	EDC3			CIDEA
		Slc35e2	OTP	ACP6		ZNF571			Sftpa1		COX10	Tfdp2	WAC	Grik4	Ccnd1	DYNLRB1	EMB	CENPT	CREB1	ADCY2	PSMD10			GIGYF2	KLHL12	ZNF451			PPM1A
		Slc35e3	PITPNC1	ACP1		ZNF572			Malsu1		COX11	Tfdp1	KIDINS220	Park2	Ccnd2	HSD17B4	USP28	PAFAH1B1	PER2	ADCY3	PSMD12			TLE3	KLHL13	CSDE1			NOTCH4
		Selt	AOC1	SDCCAG8		MARCKS			Grip2		TRIM2	Mif4gd	TPR	Nxpe2	Specc1	CNOT6	EPB42	NHEJ1	PER1	KIF24	FTCD			PAG1	KLHL15	BACH2			MEAF6
		Pitpnc1	ACADVL	SNIP1		FMOD			Glt28d2		ARPP21	Sumo3	KALRN	Nxpe3	1190002N15Rik	HSD17B7	EPB41	PAFAH1B2	FLRT2	KIF27	UTP23			SLC26A7	LYSMD4	BACH1			MCC
		Tbc1d15	SLCO1A2	SLC2A14		MARVELD2			Lhx1		TRIM4	Pds5b	PLEKHM1	Nxpe5	Slc2a9	GTPBP10	VENTX	LIN9	ARCN1	MAATS1	ASAP3			NAPEPLD	DAB2IP	WSB1			NOTCH1
		Dlg2	RAB4A	SLC2A13		NUP210			Lhx3		GAS7	1700028K03Rik	NAA15	Lhx4	Ercc1	ITGB3	HELB	KANSL3	KAT7	RBBP7	METTL2B			TLE4	GAB3	WSB2			NOTCH2
		Rab3gap2	KRT31	SLC2A12		LUC7L3			Lhx4		TRIM6	Ntm	GPR63	Stx5a	Nudt21	ITGB2	METTL10	CTSE	F2R	SECTM1	GANAB			FGF7	TRIM68	KCNIP2			NOTCH3
		Lyg2	TSEN54	SLC2A10		FBXL4			Lhx5		PDGFRB	Rb1cc1	VPS4B	Aplnr	Gem	LTBP3	SHC2	KAL1	DNAJC27	KIF23	VAPB			AUNIP	UNG	PRSS55			ZNF658
		Supt7l	KRT35	ANKRD33		FMO2			Lhx6		PDGFRA	Atpaf1	ADAM22	Anapc15	Cetn4	LTBP2	GFOD2	NLGN1	MMGT1	KIF22	VAPA			HGSNAT	TRIM62	LIN28B			ZNF655
		Arnt2	AOC3	GLS		ERBB3			Mib1		AIDA	Col22a1	GMEB1	1700020L24Rik	Cetn2	TTLL3	PIAS2	CYLD	DNAJC25	JKAMP	NPHP3			SLC26A9	GAB1	LIN28A			ZNF654
		Ankrd9	KRT36	ANKRD39		KRTAP1-3			A530088E08Rik		KIAA1462	BC048403	SLC43A2	Anapc11	Tex13	RTN4	RP11-1407O15.2	PLEKHA1	DNAJC24	RAB42	NPHP4			CDC6	TRIM66	ANAPC7			MCU
		Igf2bp3	CHN2	NCOA2		HAL			Nhlh1		ACTA1	Espnl	FAM162A	Anapc10	Wibg	ITGB8	INTS8	MRPL45	DNAJC21	SARNP	EXOSC10			PKLR	TRIM67	RPS6KA1			ZNF652
		Chst2	CHN1	NCOA3		CASZ1			Stat3		MCTP1	Trappc11	FRMD4A	Ret	Pex5	RNPC3	PDE4DIP	TRIP4	NTSR1	BPY2C	ARF3			TFPT	OMG	RPS6KA2			HSF1
		Lipt1	IL22	ITPR1		PEX26			Ids		MCTP2	Trappc12	RAB9B	Foxn1	Gsdma	GAN	TEKT1	WNT7A	DTD2	ZACN	ARF1			SERF2	ITK	SNRPB2			FGFRL1
		Gpr101	IL24	NCOA6		CTSO			Samd4		BET1	Vipas39	TBL1XR1	Mast3	Azi2	ABR	AFF4	WNT7B	ARHGAP8	DDI2	ARF5			PCDHB11	OMD	RPS6KA4			CRLF3
		Plekha7	KIF2A	NCOA7		ATP2B1			Dtd2		ALCAM	Tubb5	RRP36	Mast4	Tgfb1i1	CREB1	VPS37C	ERAP2	ARHGAP4	DDI1	GALNT1			PCDHB10	ARL17A	RPS6KA5			NISCH
		Rabep2	CAV3	NCOA4		CTSB			Stk4		TPM4	BC027231	WNT3	C130074G19Rik	4921528I07Rik	SUFU	AFF2	ERAP1	ARHGAP5	PTPLAD2	MOBP			PCDHB17	NRF1	PISD			PRPF4B
		Gdf11	AXL	TMEM18		CTSC			Samd1		TPM3	Tbx19	IL11	Cnpy1	Itga3	HGF	VPS37A	STARD13	ARHGAP6	SKAP1	MYLK4			TFPI	NAGPA	PSMD11			RAPGEF4
		Gpr107	CAV1	NT5C3A		CTSD			Tnrc6a		TPM1	9330159F19Rik	GSTM3	Hspb7	Ctps2	LCP2	MYLK	RFESD	ICOSLG	XRCC1	MYLK2			TM9SF2	LCAT	PSMD10			RAPGEF5
		Cables1	IL12RB1	NT5C3B		CTSE			Acn9		FBXW8	Tcerg1	C5orf30	2700050L05Rik	Rpsa	ST6GALNAC4	PNPLA2	PEAK1	ARHGAP1	XRCC3	RGPD2			SRPX2	SLU7	PSMD13			RAPGEF6
		Tmem2	IL12RB2	BSN		KCNAB3			Samd8		FAM21A	Irak3	IL16	Cand1	Slc5a12	COPS7B	SLCO4C1	EMR2	AEN	XRCC2	SP110			FAIM2	ELN	PSMD12			N4BP2L2
		Ippk	ATP6AP1	LCOR		KCNAB2			Sema6c		FBXW2	Irak4	LPAR2	Rnf44	Inip	IPO4	CARD8	PROS1	PRLR	XRCC5	RGPD1			FAIM3	IER3	UTP23			RAPGEF1
		Srsf6	ATP6AP2	P4HTM		RPL14			Sema6a		FBXW5	Ghitm	RIPK2	Rnf43	Arrdc3	ST6GALNAC1	RRM2B	MIB1	KIF9	PITPNB	RGPD6			MEPCE	HIP1	MINPP1			RLN2
		Fastkd2	ELOF1	RIF1		TRPM4			Otp		FBXW7	Daw1	TREML1	Rnf41	Plag1	CRAT	SMPD1	SEC62	PPP6C	SMURF1	RGPD5			A1BG	TRDN	METTL2B			RAPGEF3
		Cdx1	ENSA	SLC27A5		TMEM109			Serpinb9		ETFA	Nav1	CACFD1	Foxa1	Gnptab	NMUR1	KIF1A	CNTN2	ANXA11	SLC22A2	RGPD8			CCBL1	SERTAD1	GANAB			ZNF383
		6330403A02Rik	CLINT1	SLC27A4		TMEM108			Clec14a		TGFBR2	Gng7	AFF4	Kpna6	Stra6	LIN54	RNF144B	TRIB2	CTD-3105H18.14	DCAF12L1	PQLC2			KCNC4	SERTAD2	VAPB			POC1A
		Dhtkd1	CELF4	SLC27A1		CHERP			Ado		TGFBR1	Gng4	C9orf72	Foxa3	Zfp866	SLC35F1	ZNF710	CNTN5	HSPA4L	SMURF2	MOB4			SDC3	SERTAD3	VAPA			POC1B
		Gpatch11	BRCA1	SORT1		LAMC1			Nptx1		SH3RF2	Nav2	FGD6	Kpna4	P2ry12	LRWD1	LCN6	DHX35	RPUSD4	CLEC7A	RAB11FIP3			KCNC1	ARAP3	NPHP3			RORC
[truncated: 10,858 more rows]

## Sheet: Intersection Targets
First author	Arndt	Chartoumpekis	Chen	Chen	Cheng	Collino	Davidson	Flavin	He	Hunter	Jiang	Keck-Wherley	Kraemer	Liang	Liu	Mizuguchi	Munch	Presneau	Raponi	Romero-Cordoba	Sanchez-Diaz	Schonrock	Soh	Sokolov	Tanic	Wu	Yan	Zhang	Ziats
Species	Human	Mouse	Human	Human	Mouse	Human	Human	Human	Mouse	Human	Human	Mouse	Human	Mouse	Mouse	Human	Human	Human	Human	Human	Human	Mouse	Human	Human	Human	Human	Human	Human	Human
Number of Target Genes	1545	310	11173	6997	159	5698	1762	4007	178	712	7001	433	4222	642	601	2741	5364	1373	6765	11033	7631	117	1976	7667	8785	8072	1579	684	7057
Gene List	HSPA5	Sec22b	RNF14	RNF14	Dnmt3b	RNF10	SSPN	RNF14	Pdlim5	HIF3A	RNF14	Cnih1	SSPN	Cnih1	Cnih1	RNF14	HIF3A	HIF3A	RNF14	RNF14	UBE2Q2	Tbpl1	PGM2L1	RNF10	RNF14	RNF14	HIF3A	SMARCC1	RNF14
	ATXN10	Tbpl1	UBE2Q2	UBE2Q2	2700050L05Rik	RNF11	PGM2L1	HSPA2	Slc39a11	PGAP1	UBE2Q2	Cpne8	PGM2L1	Cpne8	Cpne8	HIF3A	PGM2L1	PGM2L1	UBE2Q2	UBE2Q2	RNF10	Dzip3	HSPA5	RNF11	UBE2Q2	RNF17	SSPN	SYNPO	UBE2Q2
	ATRX	Cpne8	RNF10	RNF10	Atp8b5	NDP	UBE2Q2	FGFR1OP2	Hmgcr	ZDHHC17	RNF11	2700050L05Rik	UBE2Q2	2700050L05Rik	2700050L05Rik	RNF10	AGL	AGK	RNF11	RNF10	RNF11	Ano1	NIPA1	REM1	RNF10	RNF10	HSPA5	PPAP2B	RNF10
	ZNF708	Psip1	RNF11	RNF11	Alg2	PMM2	NCBP1	AGK	Sec22b	CRKL	RNF13	Olfml3	RNF11	Appbp2	Appbp2	NCBP2	RNF10	RNF13	RNF13	RNF11	RNF13	Edc3	LIFR	REM2	RNF11	RNF11	NIPA1	ZCCHC14	RNF11
	GPR180	Dzip3	RNF13	MVB12B	Cmpk1	ZNF707	LIFR	NCBP1	Ptpn11	ZCCHC14	REM1	Rbbp5	NCBP2	Gm5546	Gm5546	PGM2L1	RNF11	EN1	REM2	RNF13	UCHL5	Cnot7	PDCD10	CHMP1B	RNF13	RNF13	CD226	CPD	REM2
	ZNF701	Gm5546	REM1	NDP	Cpne1	RNF114	PIK3CD	NCBP2	Rnf44	PCSK1	UCHL5	Spryd3	RNF13	Plekhg5	Cmpk1	CS	HSPA5	SPTLC2	UCHL5	REM1	RNF17	6330408A02Rik	PAWR	PMM1	REM2	REM1	NDP	DAND5	UCHL5
	ZNF700	Dzip1	REM2	ASS1	Sdcbp	RNF111	CAMK4	HSPA4	Sdcbp	SCG2	NDP	Ctbp2	REM1	Cmpk1	Olfml3	SCFD2	RNF13	HMGCLL1	ATRX	REM2	ATRX	D430041D05Rik	CRKL	ZNF703	MVB12B	REM2	ADIPOQ	JPH2	CHMP1B
	SPTLC2	Usp1	UCHL5	DISC1	Slc45a3	FOXQ1	PTPLB	NIPA1	Edc3	FKBP5	PMM2	Scn3a	NIPA1	Rnf44	Maob	LIFR	HSPA9	KDM2A	PMM2	MVB12B	PMM2	Zfp282	GPR180	SPR	NDP	UCHL5	PPP3R1	MOCS2	PMM2
	HMGCLL1	Acsl6	RNF17	CAMK4	Peg10	TCOF1	PCSK2	AGA	Oxr1	LIFR	PMM1	Pdlim1	USP7	Rbbp5	Spryd3	ZNF317	NELFA	NUP98	PMM1	RNF17	PMM1	Pld3	PIK3CD	ZNF707	PMM2	UBE2Q2	GPR180	MOCS1	DISC1
	KDM2B	Chm	NDP	RNF114	Grb10	XPC	RNF114	B2M	Ctbp2	LEMD3	ZNF700	Zfhx4	FGFR1OP2	Cux2	Kpna2	PDCD10	TRAM1L1	SP1	ASS1	NDP	ZNF708	Zfhx4	CAMK4	RNF114	PMM1	NDP	RNF114	SMG1	SPR
	SIRPA	Apbb2	PMM2	RNF115	Rhoq	SP1	ITPKB	UBE2Q2	Adrbk1	GAPVD1	ZNF707	Mier3	CD226	Spryd3	Rbm3	ATPIF1	PPP2R2A	PPP2R2C	CAMK1	PMM2	DISC1	Rhoq	SPTLC2	SPN	ASS1	PMM1	SPTLC2	DLG4	ZNF707
	SP1	Sdcbp	PMM1	ZC3H15	Mier3	SP3	RNF111	CD226	Peg10	OTUD7B	RNF114	Syt6	LIFR	Kpna2	Ctbp2	CLDN8	CD226	OPA1	ZNF701	PMM1	ZNF701	Mier3	SPTLC3	RNF111	NID2	ASS1	SPTLC3	LHX6	CAMK4
	XPA	Edc3	ASS1	RNF111	Pigm	SP4	KDM2A	LIFR	Ppp1r3c	C6orf120	RNF115	Bcl9	CHMP1B	Rbm3	Scn3a	ESPN	LIFR	RAB40C	CAMK4	ASS1	ZNF700	Ptger1	RNF111	GRIN1	ZNF703	DISC1	RNF111	SAMD11	RNF114
	SP3	Oxr1	NCBP1	GRIN1	Gtf3c2	SP6	ABCD2	PDCD10	Zfp282	LHX6	SPN	Gpx4	ATPIF1	Ctbp2	Dzip3	PCSK2	ATRX	MGEA5	RNF114	ZNF708	CAMK4	Syt6	TMEM56	FOXQ1	ZNF701	ZNF707	TMEM56	HKDC1	RNF115
	SP4	Tmem255a	ZNF708	FOXQ1	Nfya	SP7	ABCD4	HSPA6	Grb10	DISC1	RNF111	Homer1	ADIPOQ	Scn3a	Zfhx4	SPTLC3	PDCD10	COL7A1	ZC3H15	DISC1	RNF114	Otub2	CBLB	TCOF1	ZNF700	CAMK4	TMEM57	AGTRAP	ZC3H15
	MUC4	Cbfa2t2	DISC1	NUP98	Lrrc57	OPA3	NSRP1	HSPA5	Ubqln1	LHX9	FOXQ1	Klf9	NCBP1	Zfhx4	Nog	RNF111	L3MBTL1	WHSC1	HMGCLL1	ZNF703	RNF115	Ulk2	SP4	NSRP1	ZNF707	RNF114	ABCD2	PIK3CD	SPN
	OPA3	Uqcc1	ZNF703	XPC	Git2	RAB40C	SP1	CBX3	Syt6	CTAGE5	DHX9	3830406C13Rik	RAB11A	Mier3	Syt6	KDM2A	PMM1	MAZ	PISD	ZNF701	ZC3H15	Ehd3	PPP2R2B	NUP98	CAMK4	ZC3H15	SIRPA	APBB2	RNF111
	GK	Scn3a	STYXL1	SP1	Usp1	RAB40B	SP2	GPR180	G6pdx	PTGER3	NSRP1	Cirbp	SPECC1	Syt6	Gtf3c2	TMEM57	PAWR	BAK1	FOXQ1	ZNF700	RNF111	Slc2a2	OPA3	XPC	RNF114	SPN	SP1	NAPB	FOXQ1
	TRAPPC8	Peg10	SPR	SP2	Stx18	NSL1	SP4	PPP4C	Tmem55b	SPTLC2	NUP98	Cstf3	GPR180	Gtf3c2	Bcl9	ABCD3	RAB11A	ARF5	DHX9	ZNF707	FOXQ1	Erg	HIPK3	SP1	RNF115	RNF111	SP4	DMPK	DHX9
	PARP14	Prdm13	ZNF700	SP3	Ptpn11	ITGA9	PPP2R2C	GPR183	Pigu	RNF111	XPC	Fam78b	PIK3CA	Bcl9	Git2	ABCD2	PPP3R1	MAF	NUP98	CAMK4	DHX9	Zfp367	PARP16	SP2	RNF111	DHX8	SP7	RNF111	NSRP1
	MAF	Bend6	ZNF707	SP4	Nfic	UGCG	ZNF48	PIK3CD	Rbm33	IRX5	SP1	Thsd4	ELF2	Ryr2	Homer1	FOXQ1	DISC1	EVL	XPC	RNF114	NSRP1	Zeb2	WHSC1	SP3	FOXQ1	DHX9	OPA3	KDM2A	NUP98
	ITGA3	Col5a2	CAMK4	SP6	Mpzl3	MYO3B	OPA3	NID1	Caprin1	SV2B	SP3	Wdr82	EN2	Rbm33	Rnf214	MTMR4	GPR180	HACL1	SP1	RNF115	NUP98	Kcnq2	PARP15	SP4	DHX9	NUP98	RAB40B	SLC38A5	XPC
	RIT1	Suz12	RNF114	SP7	Snx5	ATP2A1	MGEA5	PTPLB	Abcc12	YAF2	SP4	Dlk2	PTPLB	Homer1	Rbm39	ZNF45	PIK3CA	ITGA6	SP2	ZC3H15	XPC	Smpd3	PDE5A	SP5	TCOF1	XPC	TRAPPC8	PCDH11Y	SP1
	DENND4B	Rsrc2	RNF115	OPA3	Ddhd1	ATP2A2	SNN	RNF114	Cutal	NPR3	SP5	Themis	CRBN	Klf9	Klf9	XPC	EPHA10	EDC3	SP3	SPN	SP1	Pja2	MAF	SP6	NSRP1	SP1	ZNF672	IGF1R	SP2
	GTF3C4	Zfp282	ZC3H15	OPA1	Kctd18	ATP2A3	WHSC1	ITPKB	Fam219a	WDR1	CAMKV	Fgf1	SPTLC2	3830406C13Rik	3830406C13Rik	SCG3	PTPLA	GTF3C5	SP4	RNF111	SP2	Ncor2	UGCG	SP7	NUP98	XPA	MAX	NPR3	SP3
	SWAP70	Cdk12	SPN	RAB40B	Cstf3	ITGA1	PARP14	SPTLC2	Sat1	SREK1	OPA3	Nipal4	SPN	Olfml3	Rnf44	SP2	DRAXIN	GTF3C4	SP6	GRIN1	SP3	Trim66	ATP2A2	GOLIM4	XPC	SP3	TRAPPC3	SIRPA	SP4
	ZNF451	Zfhx4	HMGCLL1	COL7A1	Fbxl20	ITGA2	PARP15	SPTLC3	Olfml3	PRPF4B	OPA1	D5Ertd579e	RNF111	Samd12	Samd12	SP3	DBR1	SWAP70	SP7	FOXQ1	SP4	Snrk	ITGA1	OPA3	SP1	SP4	MAK	PORCN	SP6
	XPO4	Rhoq	GRIN1	ITGA8	Fam189b	ITGA3	ITGA9	HMGCLL1	Lmtk3	SP4	RAB40C	Fubp1	KDM2A	1110037F02Rik	1110037F02Rik	SP7	C11orf58	CD99L2	OPA3	DHX9	SP6	Rsrc2	ITGA2	OPA1	XPA	SP5	ALDH3A2	SP1	SP7
	XPO7	Nog	FOXQ1	ITGA9	Fubp1	RIT2	MYO3B	KDM2A	Serf2	SP5	COL7A1	Kcnq2	IRX4	Snx5	Cirbp	TRMT2B	SPTLC2	CYP2U1	OPA1	TCOF1	CAMKV	Rtn3	ITGA4	RAB40C	SP3	SP6	ITGA1	CAMK2G	OPA3
	BACH2	Syt6	DHX9	MYO3B	Kcnq2	RIT1	EDC3	ABCD2	Lztfl1	STK4	NSL1	Mex3c	ABCD3	Cirbp	Kctd18	PRRG4	SPTLC3	XPO5	RAB40B	NSRP1	GOLIM4	Npnt	ITGA5	RAB40B	SP4	CAMKV	RIT2	CAMKV	OPA1
	ADRB3	Rptor	TCOF1	ATP2A2	Zfp36l2	ITGA7	PHLDA1	ABCD4	Als2cr11	MACROD2	ITGA9	Tnip1	KDM2B	Kctd18	Cstf3	TRAPPC8	RNF111	XPO4	COL7A1	NUP98	OPA3	Plekha1	ITGA6	COL7A1	SP5	OPA3	PHLDA1	EHF	MYO3A
	LIN28A	Ndfip2	NSRP1	ITGA1	Negr1	DENND4B	CYP2U1	IRX3	Zfp367	NEGR1	UGCG	Stk35	ABCD4	Tomt	Fam78b	ZNF672	KDM2A	XPO6	NSL1	XPC	OPA1	Rnf24	EDC3	NSL1	SP6	OPA1	XPO1	PIK3C2B	ITGA9
	COL4A3	Nfya	NUP98	ITGA2	Farsa	DENND4C	ZNF451	PPHLN1	Wdr82	ZNF677	MYO3B	Ptpro	CBLB	Cstf3	Wdr82	PARP14	TMEM57	BACH2	ITGA9	SP1	RAB40C	Lrtm2	IQSEC1	ITGA9	SP7	RAB40C	ZNF451	SERP1	UGCG
	HMCN1	Baz2a	XPC	ITGA3	Lman1	SWAP70	XPO5	PRKAG2	Zdhhc24	TRAPPC8	ATP2A2	Cebpz	FAM162A	Fam78b	Fgf1	TRAPPC2	ABCD3	HRH1	UGCG	SP2	RAB40B	Ldlrap1	RARRES1	ATP2A2	GOLIM4	RAB40B	XPO5	ABLIM1	ATP2A2
	GCLM	Caprin2	SP1	ITGA5	Smpd3	RARRES1	MYPN	C2CD5	Pbx1	AKAP6	ATP2A3	Rreb1	NSRP1	Hmgcr	Nipal4	BAK1	ABCD2	KSR2	MYO3B	SP3	COL7A1	Atoh8	XPO1	ATP2A3	OPA3	COL7A1	XPO4	SMARCD1	ATP2A3
	CHST7	Whrn	SP2	ITGA6	Abhd2	PHLDA1	KCNIP3	XPC	Ift80	SUV39H1	ITGA1	Szrd1	SIRPA	Themis	Ift80	JPH1	CCR9	KCNIP2	ATP2A2	SP4	NSL1	Ctla4	ZNF451	ITGA2	OPA1	GTSE1	XPO7	TPCN2	ITGA1
	ZEB2	Chmp3	SP3	ITGA7	E130309D02Rik	PHLDA3	SDK1	SP1	Fubp1	LMTK2	ITGA2	Dab2ip	SP1	Fgf1	Unc5c	PDE5A	ABCD4	SDK1	ATP2A3	SP5	ITGA9	Fbxo41	BACH2	ITGA3	RAB40C	NSL1	BACH2	WDTC1	ITGA2
	RPS6KA1	Rnf5	SP4	DENND4B	Rreb1	GAP43	LIN28B	SP2	Derl2	HCN1	ITGA3	Zfp703	SP3	Nipal4	Fubp1	ITGA1	PLSCR4	THSD4	ITGA1	SP6	UGCG	Lnp	BACH1	ITGA5	RAB40B	ITGA9	DGAT2	CCND3	ITGA3
	RPS6KA3	Rbm39	SP5	DENND4C	Ncor2	PAMR1	CHST8	SP3	Zfp36l2	GM2A	ITGA4	Reln	SP4	Syn2	Tmem243	RIT1	SIRPG	LIN28A	ITGA2	SP7	MYO3B	Syngr2	MTCP1	RIT1	COL7A1	UGCG	TTK	LECT2	ITGA4
	RPS6KA5	Ndufc1	SP6	SWAP70	Rab27b	HRH4	COL4A1	SP4	Mex3c	PTEN	ITGA5	Agtrap	PTPRN	Fubp1	Stk35	GTF3C2	DHX9	COL4A6	ITGA3	GOLIM4	ATP2A2	Cbfa2t2	FBXL14	ITGA7	NSL1	MYO3B	TTL	ANGPTL2	ITGA5
	RPS6KA6	Klf9	CAMKV	PREB	Ralbp1	FBXL12	GART	PPP2R2C	Tnip2	CTBP2	ITGA6	Azi2	PPP2R2C	Kcnq2	Ptpro	GTF3C4	PCSK1	COL4A5	ITGA4	OPA3	ITGA1	Phf8	TTL	DENND4B	ITGA9	ATP2A1	KSR2	ATMIN	RIT1
	SH3D19	Eif2s2	GOLIM4	PHLDA1	Rbpj	HRH2	ZEB2	SCG2	Lman1	STK38L	ITGA7	Dennd5b	SP7	Taz	Cebpz	IQSEC2	SIRPA	COL4A4	RIT1	OPA1	ITGA2	Kcna6	KSR1	DENND4C	UGCG	ATP2A2	LIN28B	KLC2	ITGA7
	FRAT2	Ulk2	OPA3	HRH4	Mal2	HRH3	RPS6KA2	NUP50	Rhobtb3	TNKS	DENND4A	Ppp1r9a	GOLIM4	Brat1	Rreb1	PHLDA1	SP1	COL4A3	ITGA7	RAB40C	ITGA3	Rabep2	KSR2	SWAP70	MYO3B	ATP2A3	LIN28A	ITGA9	DENND4B
	GIT1	Matn1	OPA1	FBXL12	Dhrs1	HRH1	RPS6KA3	OPA1	Smpd3	ATP6V1A	DOLPP1	Xrcc3	NUP50	Tnip1	Limch1	GPRASP1	KIAA1244	COL4A2	DENND4A	RAB40B	ITGA4	Mex3a	KCNIP4	PHLDA1	ATP2A1	ITGA1	COL4A6	ELAVL1	DENND4C
	ARFGEF1	Trp53bp1	RHEB	HRH2	Flot2	FBXL19	SH3D19	GK	Abhd2	ELAVL2	DENND4C	Madd	MOB1B	Stk35	Rab27b	HPSE2	SP3	COL4A1	DENND4C	COL7A1	ITGA6	Eif4e2	GRP	PHLDA3	ATP2A2	ITGA2	COL4A4	ELAVL2	SWAP70
	GANAB	Slc11a2	RAB40C	FBXL14	Parg	SDK1	KIF2A	PRRG4	Cebpz	DTL	SWAP70	B230219D22Rik	OPA3	Ptpro	Szrd1	XPO4	SP4	GRN	SWAP70	GTSE1	DENND4B	B230219D22Rik	THSD4	GAP43	ATP2A3	ITGA3	RPS6KA3	CELF6	RARRES1
	SMAD4	Mpzl3	RAB40B	HRH1	Ciao1	TPRN	KCNH8	TRAPPC8	Mex3a	ITGA1	RARRES1	Cdh23	OPA1	Cebpz	Dab2ip	BACH2	PTPRN	HMCN1	PHLDA1	SPPL2A	DENND4C	Rasl10b	LIN28B	PAMR1	ITGA1	ITGA4	FRAT2	CELF4	PHLDA1
	SMAD5	Zpld1	COL7A1	FBXL19	Creld1	THSD4	SERBP1	HNRNPDL	Ncor2	CELF2	PHLDA1	Gga3	PIK3C3	Ipo4	Tmed5	BACH1	PPP2R2C	RPS6KA1	PHLDA3	MYO3A	SWAP70	Sema6d	LIN28A	HRH4	ITGA2	RIT2	HLF	MMP19	GAP43
	VAPA	Gcnt2	SPPL2A	GHDC	Smarcc1	COL4A6	HLF	PARP16	Hace1	RIT1	GAP43	Gga2	GK	Rtel1	Zfp106	WSB1	CAMKV	RPS6KA3	PAMR1	ITGA9	PHLDA1	Hnrnpul2	COL4A3	FBXL12	ITGA3	ITGA6	VAPA	C1QL3	PAMR1
	SMAD3	Ddhd1	MYO3A	SDK2	Fbxo41	COL4A5	SMYD1	WHSC1	Rbpj	PUM2	PAMR1	Tceal6	RAB40B	Limch1	Reln	WSB2	NUP50	ATAD1	HRH4	UGCG	GAP43	Plbd2	CHST1	TIPRL	ITGA4	ITGA7	NPHP3	IMPAD1	HRH4
	NPHP3	Serf2	ITGA9	GRP	Ryr2	COL4A4	GANAB	PARP14	Szrd1	DPYSL2	HRH4	Pde4a	IP6K2	Rab27b	Flot2	FBXL19	MOB1B	C22orf29	FBXL14	MYO3B	HRH4	Etl4	CHST3	CYP27B1	ITGA5	DENND4B	FKTN	GTF3C4	FBXL12
	NDUFAF6	Cstf3	UGCG	THSD4	Dhx40	COL4A3	SMAD3	ERI1	Mal2	SERPINE1	HRH2	Pmm1	PRRG4	Szrd1	Chpf	KSR1	OPA3	FRAT2	HRH1	ATP2A1	TIPRL	Irf4	CHST2	HRH1	RIT1	DENND4C	GDAP2	APOA5	TIPRL
	TMPRSS11B	Fam78b	MYO3B	CHST9	Cbfa2t2	COL4A1	SC5D	JPH1	Cd93	CYP2U1	HRH3	Rap1b	TRAPPC8	Dab2ip	Ciao1	KSR2	OPA1	SERBP1	FBXL19	ATP2A2	FBXL14	Rundc3b	ZEB2	FBXL19	ITGA7	SWAP70	PELI2	FZD10	HRH3
	ARF3	Kcna6	ATP2A1	COL4A6	Phf8	CHST1	SHROOM4	PDE5A	Npnt	TMEM132B	HRH1	Rundc3b	CBX1	Zfp703	Dhx40	GHDC	SGSM2	HLF	SDK1	ATP2A3	HRH1	Sall4	RPS6KA2	SDK1	TRHR	PHLDA1	ARF3	PLXNA4	HRH1
	SLC36A1	Ablim1	ATP2A2	COL4A5	Cacul1	CHST3	IGF2R	MAF	Neurl1a	XPO5	FBXL19	Rfx2	COL7A1	Zfp106	Dennd5b	GAPT	RAB40C	C22orf23	GRP	ITGA1	FBXL19	Diap1	HLX	SDK2	DENND4A	PHLDA3	ARF6	PANK3	FBXL19
	SZT2	Rgs7bp	ATP2A3	COL4A4	Ppp1r9a	CHST4	PELI2	MAK	Crem	CSDE1	GHDC	Sall4	PARP16	Reln	Sec24b	SDK2	MGEA5	ITGAD	THSD4	ITGA2	SDK1	Nell1	ATAD5	GRP	DENND4B	GAP43	SLC36A1	XPO4	GHDC
	RNF111	Hmgcr	ITGA1	COL4A3	Srpk2	CHST6	SLC36A1	KCNJ9	Lmbr1l	MST4	SDK1	Xiap	MAX	Flot2	Ppp1r9a	TPRN	MTMR3	JAZF1	COL4A6	ITGA3	THSD4	Pak6	HLCS	TPRN	DENND4C	PAMR1	ARF4	BACH2	SDK1
	COX4I1	D430041D05Rik	ITGA2	COL4A2	Shc4	ITGAV	ELMSAN1	MYO3A	Tmem243	BACH2	SDK2	Zfp69	PARP14	Chpf	Ppp1r16b	MPV17	PRRG4	SESN1	COL4A5	ITGA4	CHST9	Rtn4rl1	ITGAV	THSD4	SWAP70	HRH4	SPARC	BVES	SDK2
	SH2B3	Tmem68	ITGA3	COL4A1	Eif4e2	HLF	SZT2	RPS6KC1	Parg	SOX12	THSD4	Pak6	G2E3	Etf1	Map3k8	LIN28B	TRAPPC8	VAPB	COL4A4	ITGA5	COL4A6	Epha5	HLF	COL4A6	RARRES1	FBXL12	ELMSAN1	ZIC3	THSD4
	MOB4	Fbxl20	ITGA4	CHST1	B230219D22Rik	SMAD4	GLTP	ATP2A2	Foxp3	AGPAT4	COL4A6	Rufy3	BNIP3L	Dhodh	B230219D22Rik	LIN28A	STRN	SHROOM2	COL4A3	RIT1	COL4A5	Timm17a	ZNF292	COL4A5	PHLDA1	TIPRL	SH2B3	NF1	COL4A6
	RAB11FIP4	Rreb1	ITGA5	CHST3	Arhgef9	SMAD5	CABYR	ITGA2	Smarcc1	H3F3B	COL4A5	Ttc9c	JPH1	Prmt1	Ophn1	COL4A5	HNRNPDL	NPHP4	COL4A1	ITGA7	COL4A4	Ubqln1	SMAD4	COL4A4	PHLDA3	HRH3	OLIG3	KSR1	COL4A5
	HMGB3	Fgf1	RIT1	CHST4	Mtm1	SMAD7	OLIG2	ITGA3	Gpr101	DIO2	COL4A4	Dgkz	PDE5A	Dennd5b	Gga3	COL4A4	P4HA3	EXOSC10	CHST1	TRHR	COL4A3	Acvr1b	SMAD5	COL4A3	GAP43	GPR116	MOB4	SNX33	COL4A4
	CPEB4	Zeb2	ITGA7	CHST6	Adcy9	GOLPH3L	BDKRB2	ITGA6	Syngr1	SNX30	COL4A3	Nog	MAF	Sec24b	Gga2	COL4A1	TRAPPC1	ARF3	CHST3	DENND4B	COL4A2	Adamts9	VAPA	COL4A1	PAMR1	FBXL19	RAB11FIP2	TSPYL5	COL4A3
	CHP1	Inpp5a	TRHR	ITGAX	Rilpl1	SMAD3	RAB11FIP5	EDC3	Cbfa2t2	ZNF510	COL4A2	Dgkq	CTBP2	Ppp1r9a	Ficd	ANAPC1	WHSC1	SLC36A1	CHST2	DENND4C	COL4A1	Pigm	FKTN	GRN	HRH4	SDK1	EDA	IL5RA	COL4A2
	ARHGEF12	Cnr2	DENND4A	HLCS	Gga2	MUS81	ADARB1	MFSD12	U2af1l4	KIF2B	COL4A1	Tmtc2	ATXN2L	Ndrg2	Pde4a	CHST3	PARP14	FAHD1	CHST7	SWAP70	GRN	Crebrf	IGF2R	CHST3	FBXL12	SDK2	RAB11FIP4	HOXB9	COL4A1
	CPEB3	Nipal4	DENND4B	ITGAV	Mief1	NECAP1	ATP1A2	DENND4B	Phf8	ZNF516	CHST1	Sel1l	NSL1	Ifi44	Fam32a	GCLM	TRAPPC2	SPARC	CHST6	RARRES1	CHST3	Spin1	CTH	CHST2	TIPRL	GRP	ADARB1	FRAS1	CHST1
	SBSPON	Zdhhc9	DENND4C	HLF	Gpd2	IGF2R	AGGF1	GTF3C4	Ppp1r9a	FHL3	CHST3	Etv5	ITGA9	Pdlim7	Pmm1	KCNH5	MAML1	ELMSAN1	HLCS	PHLDA1	CHST2	Cdan1	PELI1	CHST4	FBXL14	THSD4	CDC40	LMX1A	CHST3
	ARL10	Fam198b	SWAP70	NOV	Pde4a	TMPRSS11D	HMGB1	IQSEC1	Xrcc3	TSPYL6	CHST2	Nuak1	UGCG	Madd	Pcyt1a	KCNH7	ERI1	RAB11FIP2	NOG	PHLDA3	CHST7	Traf3	SLC36A1	CHST7	HRH1	CHST9	CPEB4	THSD4	CHST2
	ZNF41	Fubp1	PREB	ITGAD	Sema6d	PLRG1	FYCO1	TLR6	Syn2	THSD4	CHST4	Chrnb4	MYO3B	Faah	Tdrd3	RPS6KA3	JPH1	BDKRB2	ITGAV	PHLDA2	HLCS	Traf7	ARF4	CHST6	FBXL19	COL4A6	SBSPON	GABRA2	CHST7
	EEA1	Cux2	PHLDA1	TRERF1	Cep85	SLC36A2	ARL11	SWAP70	Slc25a12	LIN28B	CHST7	Agpat3	ATP2A2	Prkab1	Rffl	KCNH2	PDE5A	RAB11FIP4	HLF	GAP43	NOG	Nuak1	FAHD1	HLCS	GHDC	COL4A5	EEA1	COL4A6	CHST6
	UBTF	Zfp36l2	PHLDA3	SMAD4	Hnrnpul2	SLC36A1	ARL15	IQSEC2	Srpk2	COL4A4	CHST6	Lrrc8e	ATP2A3	Srrm2	Rundc3b	TP53I11	MAF	RLF	NOV	PAMR1	ITGAV	Pik3cb	ELMSAN1	NOG	RPL34	COL4A4	OPHN1	COL4A5	HLCS
	CDCA3	Negr1	GAP43	SMAD5	Cdkn2aipnl	TCEA1	ABAT	PHLDA1	Shc4	CSGALNACT2	HLX	Rit2	ALDH3A2	Gga3	Cap1	ATAD1	TRAF6	CDC42	SMAD9	HRH4	HIBCH	Abi1	MOBP	ITGAV	SDK1	COL4A3	CLIP3	GPAM	NOG
	HOMER1	Pdk3	PAMR1	SMAD6	Stag2	BFAR	RGS20	CYP2U1	B230219D22Rik	XIRP2	HLCS	Arhgap21	ITGA1	Gga2	Gng12	C22orf29	B3GALT2	CPEB4	TRERF1	FBXL12	HLF	Ctdp1	CALB2	ITGAL	SDK2	COL4A2	YLPM1	INSIG2	ITGAV
	UXS1	Tnip1	HRH4	SMAD7	Rffl	CRTAM	TIMM50	XPO1	Rasl10b	ZNRF2	NOG	Atp8b5	ITGA2	Ficd	B4galt4	ITGAL	CTBP2	CPEB3	SMAD4	TIPRL	ITGAD	3110040N11Rik	TCEA1	HLF	GRP	COL4A1	ETNK1	ING4	ITGAL
	CD47	Lman1	FBXL12	GOLPH3L	Macf1	EDA	PPP2R2A	ZNF451	Cd81	KCNH8	ITGAV	6330408A02Rik	ITGA3	Pde4a	Sall4	GIT1	CDK14	ARL10	SMAD5	HRH3	SPR	Sgms1	SH2B3	SMAD9	TPRN	CHST1	CDCA5	HCK	HLF
	CD40	Stk35	TIPRL	SMAD3	Rundc3b	ATP1A2	CD46	LILRB3	Srrm2	ITGAV	ITGAL	Smurf1	RIT2	Pmm1	Xiap	HLF	YWHAH	ABAT	SMAD6	HRH1	SMAD9	Trpc5	EDA	LRPAP1	THSD4	CHST3	CD47	ARNT2	NOV
	PHOX2B	Smpd3	HRH3	TMPRSS11A	Cdon	ATP1A1	EIF4E3	XPO4	Sgip1	C22orf29	HLF	Kmt2a	ITGA7	Mxd3	Rbms3	C22orf23	ITGA9	UBTF	SMAD7	FBXL19	SMAD4	Gpatch2	ADARB1	SMAD5	COL4A6	CHST2	CA12	KCNH7	SMAD9
	RAB21	Abhd2	HRH1	IGF2R	Ss18l1	MGRN1	CALU	GAP43	Gga3	IL11RA	NOV	Ankrd13b	EDC3	Tdrd3	Eef1a1	C9orf114	UGCG	HOMER1	GOLPH3L	AMPH	SMAD5	Tspan18	CTHRC1	SMAD6	COL4A5	CHST4	FGFR1OP	RPS6KA3	SMAD4
	SNW1	Cpsf6	FBXL19	TMPRSS11D	Rbms3	CRTAP	STAM2	BACH2	Mief1	HLF	ITGAD	Ublcp1	GTF3C4	Rffl	Pak6	CD40LG	MYO3B	EIF4E2	SMAD3	GHDC	SMAD7	Sgpl1	HMGB3	SMAD7	COL4A4	CHST7	MUC4	VASH1	SMAD5
	PIK3C2B	D130043K22Rik	AMPH	TMPRSS11F	Eya4	SPHK2	QTRTD1	BACH1	Pde4a	ATXN1	SMAD9	Senp8	SWAP70	Rundc3b	Pgk1	SESN1	ATP2A2	GPT2	MUS81	SDK1	GOLPH3L	Gm608	CPEB4	GOLPH3L	COL4A3	CHST6	RAB21	ZNRF2	SMAD6
	VPS54	Fam171a1	GHDC	SLC36A4	Diap1	DPT	AHCTF1	ADRB2	Sema6d	ABHD17B	TRERF1	Limch1	IQSEC2	Rfx2	Mplkip	SESN2	ALDH3A2	YRDC	TMPRSS11A	SDK2	SMAD1	B3galnt2	FOXO4	SMAD3	COL4A2	ITGAX	EIF4E3	CAMSAP2	SMAD7
	SYTL4	Trim66	RPL34	SLC36A2	Rufy3	IPO11	MCF2	HBS1L	Pcyt1a	SMAD5	SMAD4	Stambp	PHLDA1	Rab14	Ttc9c	SMAD5	ITGA1	CALU	TMPRSS11B	GRP	SMAD3	Bicc1	CPEB3	MUS81	COL4A1	HLX	EIF4E2	KCNH8	GOLPH3L
	TRIM13	Mafg	SDK1	SLC36A1	Eya2	PPHLN1	SPRED1	MYPN	Foxj2	SLC2A12	SMAD5	Abat	CYP2U1	Sall4	Dgkz	SMAD7	ITGA2	SIDT1	IGF2R	TPRN	NECAP1	Ikbkb	FYCO1	IL1RAPL1	CHST1	HLCS	TBL1X	TPD52	SMAD1
	PPP2R3A	Atf6	SDK2	HMGCLL1	Ubqln1	CPEB4	SPRED2	WSB1	Bhlhb9	RAP1A	SMAD7	Spata2	GPRASP1	Xiap	Chst10	GOLPH3L	ITGA3	SIDT2	TMPRSS11D	THSD4	IGF2R	Agps	ARL10	IGF2R	CHST3	NOG	PNP	GPX3	SMAD3
	SPRED1	Enpp5	GRP	TCEA2	Whsc1	CPEB1	SFMBT1	HRH1	Stag2	MIB1	GOLPH3L	Gmeb1	XPO1	Pak6	Ube4a	VAPA	ITGA4	PLEKHH2	TMPRSS11F	THSD1	TMPRSS11D	Arhgap24	RAB2B	TMPRSS11D	CHST2	ITGAV	CALU	SLC35B2	MUS81
	RCBTB1	Ddx26b	TPRN	TCEA1	Pde1a	CPEB3	RCBTB1	KSR1	Cds2	MKRN1	SMAD1	B4galt4	ZNF451	Mplkip	Mier3	SHROOM3	ITGA5	HDGF	SLC36A4	CHST9	TMPRSS11F	Prrx1	ARL15	SLC36A4	CHST4	ITGAL	ACTR1A	GIT2	NECAP1
	C14orf1	Htr2c	THSD4	ABCD1	Epn2	CPEB2	ASB7	KSR2	Cap1	SLC4A7	SMAD3	Ccdc126	XPO5	Ttc9c	B3gnt5	SC5D	RIT1	ARRDC4	SLC36A2	CHST8	SLC36A4	Phldb1	RHEBL1	SLC36A2	CHST7	ITGAM	SYTL4	HES2	IGF2R
	SIX4	Mc1r	THSD1	CRTAM	Foxred2	ABAT	SIX4	KCNIP4	Utp14a	ANKRD33	MUS81	Alg9	CSDE1	Dgkz	Dgkq	SHROOM4	ITGA7	ARRDC3	SLC36A1	COL4A5	SLC36A2	Phldb2	EEA1	SLC36A1	CHST6	HLF	TRIM13	ATXN1	TMPRSS11D
	PLEKHH2	Rtn4	CHST9	ABCD2	Pclo	RHEBL1	VOPP1	KCNIP1	Xiap	ANTXR1	TMPRSS11A	Pde7b	GAP43	Chst10	Cul4b	TMPRSS11D	UQCR11	KHNYN	RNF111	COL4A4	SLC36A1	Nacc1	OPHN1	HMGCLL1	HLX	NOV	PPP2R3A	GANAB	TMPRSS11F
	ZFHX4	Rbpj	COL4A6	CADPS2	Htr2c	C2CD5	RELN	SDK1	Uhrf1bp1	GLS	IGF2R	Anxa11	CADM2	Ube4a	Tmtc2	PELI1	EDC3	RAB27A	TCEA1	COL4A3	HMGCLL1	Uevld	CDCA7	TCEA2	HLCS	SMAD9	SPRED2	ABHD17C	SLC36A4
	SLC47A2	Nbr1	COL4A5	RLF	Crebrf	ATG4A	HMG20A	THSD4	Slc25a25	CTH	TMPRSS11F	Sesn1	BACH2	Hnrnpa1	Tubb2a	PELI2	EDC4	SYPL2	ABCD1	COL4A2	TCEA2	Rbm48	CDCA8	TCEA1	NOG	TRERF1	NQO1	GIGYF2	SLC36A1
	HDGF	Mal2	COL4A4	ATP1A4	Serinc1	ATG4D	PIP4K2B	LIN28B	Eya4	SLC25A53	SLC36A4	Sesn2	DGAT2	Ccdc126	Fam171a1	ARF3	DENND4C	RFX7	CRTAM	COL4A1	TCEA1	Camta2	HOMER2	KDM2A	ITGAV	SMAD4	RCBTB1	RCAN1	ARTN
	PIP4K2C	Cd93	COL4A3	ATP1A2	Fam171a1	CAMKV	RPS6KB1	LIN28A	Diap1	STRIP2	SLC36A2	Tpm2	TTK	Dgkq	Arhgef26	SLC36A4	IQSEC1	CDON	EDA	CHST1	ABCD1	Slc50a1	CRB1	HCAR3	HIBCH	SMAD5	HDAC4	CDC42SE2	ART3
	CRISPLD2	Npnt	COL4A2	SPHK1	Cdan1	PNP	RFFL	THSD1	Bicd1	NCOA6	SLC36A1	Dnd1	HRH4	Tmtc2	Sel1l	FAHD1	SWAP70	IBA57	CADPS2	CHST3	BFAR	Nfic	CD47	CRTAM	CAMK1	SMAD6	ASB1	OTUD3	TCEA1
	SLC16A12	Tsga10	COL4A1	IPO11	Traf3	ATP6V0E1	CHM	COL4A6	Eya2	PELI2	ART3	Rab3b	FBXL12	Fam171a1	Etv5	SPARC	CD99L2	ABCE1	RLF	CHST2	CRTAM	Srsf1	CA13	EDA	ITGAL	SMAD7	ASB7	RAP1A	BFAR
	ARRDC4	Uba2	CHST1	CBLB	Rhbdf1	SIDT1	CYYR1	COL4A5	Dgkz	NEDD4	HMGCLL1	Zcchc11	FBXL15	Arhgef26	Nuak1	ELMSAN1	PHLDA1	XPNPEP1	MCF2L	CHST4	EDA	Sertad2	CA12	PIPOX	HLF	GOLPH3L	VOPP1	CCDC91	CRTAM
	ARRDC3	Reln	CHST3	CPEB4	Prdx6	SIDT2	TBL2	COL4A4	Hnrnpa1	ELMSAN1	TCEA1	Pcid2	WSB1	Etv5	Agpat3	MOBP	SEMA4B	FOXP1	ATP1A2	CHST7	CADPS2	Pcdh15	RSF1	CADPS2	NOV	SMAD3	CIRBP	SHROOM3	EDA
	PDE8A	Flot2	CHST2	CPEB1	Pawr	SIX4	ARRDC3	COL4A3	Acvr1b	BRWD1	BFAR	Tulp4	WSB2	Nuak1	Tead3	ILDR2	CYP2U1	MSL3	MGRN1	CHST6	RLF	Nploc4	CA10	RLF	ITGAD	TMPRSS11A	ZMPSTE24	ADCYAP1	RLF
	RAB27A	Cse1l	CHST4	CPEB3	Emc8	SIX6	KHNYN	COL4A1	Dhx15	RIMS1	CRTAM	Ciao1	HRH1	Chrnb4	Agpat9	MYLK2	GPRASP1	GGCT	CRTAP	ITGAX	MCF2L	Phf20l1	ATG4A	MCF2L	SMAD9	TMPRSS11B	RFFL	FKTN	ATP1A2
	SYPL2	Agtrap	CHST7	SBSPON	Agpat3	SIX1	SYPL1	ANAPC1	Coro1c	RIMS2	EDA	Osbpl9	FBXL19	Agpat3	Slc25a53	CALB1	XPO1	ZNF592	IPO11	HLX	ATP1A2	Map1a	TCL1A	ATP1A4	TRERF1	IGF2R	CHM	SLC19A3	MGRN1
	MANBA	Atat1	CHST6	RBMXL1	Sgms1	SIX2	RCOR3	CHST3	Foxred1	MAGI2	RLF	D130043K22Rik	KSR1	Zkscan17	Brap	ABCD1	ZNF451	MDGA1	CBLB	HLCS	MGRN1	Rgs7bp	RAB23	ATP1A3	SMAD4	TMPRSS11F	ARRDC4	PELI2	CRTAP
	RFX4	Mapre2	ITGAX	ABAT	Gpatch2	CNPY3	PLAG1	ZEB2	Pclo	DCX	MCF2L	Rab35	KSR2	Agpat9	Prpf19	SAR1A	ATPIF1	CEP97	CPEB4	NOG	SPHK1	Lmx1a	TBL1X	ATP1A2	SMAD5	SLC36A4	ARRDC3	ARF3	DPT
	NRXN1	Parg	HLX	RHEBL1	Sgpl1	SYNJ1	RFX7	KCNH5	Crebrf	MYLK2	ATP1A2	Agps	KCNIP4	Slc25a53	Bicc1	SRPK1	LILRB3	MYCN	CPEB1	ITGAV	DPT	Thoc5	GPT2	MGRN1	SMAD6	SLC36A2	CHFR	P2RY13	IPO11
	RFX3	Etf1	HLCS	SIRPA	Gm608	KNDC1	NRXN3	ZNF189	Mtmr4	CNEP1R1	ATP1A1	Osgin1	SDK1	Crispld1	Arhgap21	OLIG3	XPO4	MXD4	CPEB3	SIGMAR1	IPO11	Prkca	GLRA3	CRTAP	SMAD7	SLC36A1	URI1	ATOH7	PPHLN1
	ELK4	Brca2	NOG	FBRS	Sulf1	HMG20A	RHBDL3	RPS6KA3	Cdan1	SRPK1	MGRN1	Lsm12	CADM3	Brap	E130012A19Rik	MOB4	GAP43	TKT	CPEB2	CAMK1	PPHLN1	Tulp4	CALU	SPHK2	GOLPH3L	ARTN	THOC7	HMGB3	CPEB4
	PAK4	Rps6ka4	ITGAV	ADCY6	Agps	CHFR	NRXN1	RPS6KA5	Traf3	YAP1	CRTAP	Serinc3	TSPYL4	Prpf19	Arhgap24	RAB11FIP2	XPO6	PRKG1	RBMXL1	GPR114	CPEB4	Rps6ka4	CYB5B	DPT	SMAD1	HMGCLL1	THOC5	LCOR	CPEB1
	MAVS	Prox1	HIBCH	ATG4A	Slit1	SYPL1	RFX3	ATAD5	Abi1	CAPZA2	DPT	Sf1	THSD4	Rit2	Phldb1	NIPSNAP1	BACH2	MXD1	ABAT	ITGAL	CPEB1	Cftr	FAR1	IPO11	SMAD3	TCEA1	HNRNPDL	MINOS1	CPEB3
	PAK1	Cdc73	CAMK1	PHOX2B	Prrx1	RFX4	ELK4	HLCS	Mfsd6	ZFYVE20	IPO11	Gng12	LIN28B	Arhgap21	6330408A02Rik	EDA	BACH1	PPP1R9A	IFT81	ITGAM	CPEB3	Eda	ACTR1A	CBLB	MUS81	BFAR	RFX4	KIF21B	CPEB2
	IL10RA	Rhobtb3	ITGAL	GPT2	Phldb1	RFX5	APC	BHLHE22	Trpc3	IRF5	PPHLN1	Unc13d	LIN28A	Afg3l1	Phldb3	RAB11FIP4	DGAT2	FAM135A	CTCFL	HLF	SBSPON	Col18a1	PNN	CPEB4	TMPRSS11A	EDA	NRXN3	ZNF576	RBMXL1
	FOXP4	Cnot7	ITGAM	PNP	Phf20l1	APP	PAK1	PSMD11	Agpat3	RAB11FIP4	CPEB4	Mgat4c	MMS22L	Arhgap24	Smurf1	FAM20A	ADRB2	FAM135B	MCM10	NOV	RBMXL1	Atp1b4	SYTL4	CPEB1	TMPRSS11B	RLF	RHBDL3	LONRF1	ABAT
	ZNF593	Ryr2	HLF	ATP6V0E1	Nacc1	RFX7	RECQL5	PSMD10	Sgms1	OXR1	CPEB1	Spock3	CHST9	Phldb1	Rnf5	ATP1A2	MTCP1	TCF4	ATG4A	ITGAD	ZNF44	Slc24a2	TRIM13	CPEB3	IGF2R	MCF2L	NRXN1	TBC1D10A	C2CD5
	ZNF607	Golph3l	NOV	SIDT1	Sertad2	NRXN3	FOXP1	ITGAV	Man1a2	RAB6B	CPEB3	Arl8a	COL4A6	6330408A02Rik	Ankrd13b	CDC40	CORO1C	DPYSL5	KYNU	SPR	ABAT	Rap1b	MCF2	CPEB2	TMPRSS11F	ATP1A2	CDON	SV2A	IFT80
	ZNF605	Dhx40	ITGAD	SIDT2	Limch1	RFX1	MSL2	PSMD12	Bscl2	FOXP1	CPEB2	Smim7	COL4A4	Phldb3	Ublcp1	AGGF1	HRH4	DPYSL2	PHOX2B	SMAD9	C2CD5	Fyco1	SPRED1	RBMXL1	SLC36A4	MGRN1	MTRR	GJA4	TBC1D31
	VEZF1	Cnot6	ZNF701	CSK	Ankrd9	RFX3	KHDRBS1	FRAT1	Slc25a53	ATP1A2	ABAT	Hmgcr	COL4A3	Smurf1	Senp8	IPO11	FBXL14	DPYSL3	GPT2	TRERF1	IFT80	Ccdc126	SIDT2	ABAT	SLC36A2	CRTAP	PAK1	RAB11FIP3	MCM10
	PPP1R9A	Grin2b	SMAD9	SIX4	Etf1	IBA57	COPS4	DLAT	Esrrg	CDK5RAP2	RHEBL1	Ano1	COL4A1	Kmt2a	Senp5	LARP1	WSB2	DLD	PNN	SMAD4	IFT81	Szrd1	RCBTB1	FBRS	SLC36A1	SPHK2	ADNP	MAP2	NUP93
	TDRP	Ppil1	TRERF1	SIX5	Gpr101	APC	MED1	HLF	Suz12	CDIP1	SIRPA	Sdcbp	CHST3	Rnf5	Ccdc68	HMGB1	TTL	BVES	SIDT1	SMAD5	IFT88	Baz2b	SIX4	IGFBPL1	ST13	DPT	NUBPL	EDA	CREBL2
	FAM135A	Dennd5b	SMAD4	SIX2	Ank3	ABCE1	MDGA1	NOV	Rtkn2	TMEM8B	IFT80	Edc3	AMFR	Ankrd13b	Abat	CPEB1	FBXL19	ARID2	SIDT2	SMAD6	CTCFL	Tmem252	VOPP1	ATG4A	ART3	IPO11	KHDRBS2	ARID5B	ATG4A
	NLN	Phf8	SMAD5	NAALAD2	Camta2	ADNP	MDGA2	FOXC1	Sulf1	PRKD3	IFT81	Uqcc1	ZEB2	Ublcp1	Nod2	CPEB3	KSR1	SCMH1	SIX4	SMAD7	NUP93		SIX1	ATG4D	HMGCLL1	CBLB	ZNF592	TRIOBP	ATG4D
	GCA	Sec24b	SMAD6	NODAL	Pml	KHDRBS1	ZNF605	ZNF292	Arhgap21	RBM7	MCM10	D430041D05Rik	RPS6KA1	Senp8	Rilpl1	CPEB2	KSR2	COL16A1	SIX1	GOLPH3L	ATG4A		PCF11	PHOX2B	TCEA1	CPEB4	MED1	SLC17A4	PHOX2A
	TCF4	Ppp1r9a	SMAD7	HMG20A	Rab14	KHDRBS2	PEAK1	G6PC2	Pik3r1	MORC3	ATG4A	Agbl5	RPS6KA3	Senp5	Spata2	ARL15	KCNIP4	MEF2C	SIX2	SMAD1	ATG4D		NID1	GPT2	KDM2A	CPEB1	MED6	CLPTM1	CAMKV
	DPYSL2	Syn2	GOLPH3L	HMG20B	Slc50a1	DPYSL4	PLCH1	SMAD9	Phldb1	IPO11	PHOX2B	Ppp1r3c	RPS6KA4	Stambp	Ifit2	GCHFR	KCNIP3	CREM	NAALAD2	SMAD3	PHOX2B		PIP4K2A	PNP	BFAR	CPEB3	ZNF594	CXXC5	PNP
	ARID2	Mex3c	SMAD1	SHOX2	Ulk2	DPYSL5	PRKG1	SESN3	6330408A02Rik	ANKH	GPT2	Rhbdf1	SH3D19	Ccdc68	Ccdc126	NEK11	GHDC	ARPP21	HMG20A	MUS81	GPT2		PIP4K2B	LHPP	CRTAM	CPEB2	MED9	TMEM8A	MLLT4
	NUDT4	Mex3a	SMAD3	SYPL1	Aif1l	DPYSL3	MXD1	SMAD4	Nacc1	CPEB4	CREBBP	Nfya	HLCS	Abat	Hecw2	EEA1	CRTAP	ISLR2	CREB1	TMPRSS11A	PNN		MRPL35	CREBBP	EDA	RBMXL1	ARPP21	PRELID1	SIDT1
	PMEPA1	Shc4	MUS81	SYPL2	Gng10	IGFBP3	TNS3	SMAD5	Smurf1	MYOT	PNN	Atf6	BHLHE22	Nod2	Sclt1	HOMER1	SDK1	GAS7	SHOX2	TMPRSS11B	ATP6V0E2		RFFL	ATP6V0E1	CADPS2	ABAT	RPRM	FAM89B	SIDT2
	IGFBP6	6430573F11Rik	TMPRSS11A	RFX4	Esrrg	SET	TNS1	GOLPH3L	Dlg2	PLCG1	ATP6V0E1	Smarca4	ATAD1	Spata2	Acat3	CD47	IL2RB	PDGFRB	SYPL1	IGF2R	LTBP1		UBE2R2	ATP6V0E2	RLF	RHEBL1	PKDREJ	LMOD1	CSK
	IGFBP4	Tmed5	TMPRSS11B	RFX5	Fbrsl1	IGFBP7	IGF2	VAPB	Dnah11	AP1S3	SIDT1	Slc11a2	KCNH8	Gmeb1	Pnpo	CA10	GRP	PDGFRA	SYPL2	TMPRSS11D	SIDT1		CYYR1	SIDT1	MCF2L	C2CD5	PPP1R9A	PCDH11X	SIX4
	IGFBP5	Eif4e2	IGF2R	RFX6	Tle4	IGFBP5	TCF4	VAPA	Wdr48	RS1	SIDT2	Ddhd1	ITGAV	B4galt4	Anxa11	FXN	NCK2	ANKRD13C	RFX4	TMPRSS11F	SIDT2		CHFR	SIX4	ATP1A2	IFT81	FAM135B	KCNC3	SIX5
	GJA3	Faah	TMPRSS11D	RFX7	Ctnnd1	GJA1	DPYSL3	SMAD3	Senp5	ZNF12	SIX4	Thbs4	ATAD2	Ehmt1	Lmtk3	RAB21	THSD4	AMPD3	RFX5	SLC36A4	SIX4		SYPL1	SIX5	ATP1A1	MCM10	TCF4	ARL8B	NAALAD2
	GJA5	Rasl10b	TMPRSS11F	NRXN3	Anxa11	GJA3	DLD	NPHP3	Uevld	SLC37A3	SIX6	Zfp367	C22orf29	B3gnt5	Sesn1	NIPAL2	LIN28B	MLF1	APP	SLC36A2	SIX6		RCOR3	SIX6	MGRN1	ATG4A	DPYSL3	CHMP4C	HMG20A
	TRIM2	Arhgef9	SLC36A4	RFX1	Rrbp1	KDM3A	BVES	SHROOM2	Fhl3	CDK18	SIX2	Zeb2	RAG1	Ctnnd1	Sesn2	THAP5	LIN28A	PRPF40A	RFX7	SLC36A1	SIX1		DIEXF	MR1	CRTAP	ATG4D	DLD	CPEB1	SHOX2
	TMC4	3110057O12Rik	SLC36A2	NRXN1	Cadm1	ZNF112	NUDT5	FKTN	Ank3	TOB1	CNPY3	Inpp5a	GIT1	Pcdh15	Tpm2	GLRA3	MMS22L	PRIMA1	NRXN3	ARTN	SIX2		RFX6	SIX2	SPHK2	PHOX2B	NUDT4	SLITRK4	CHFR
	ZNF333	Mtm1	SLC36A1	RFX3	Map1a	SEZ6L	PMEPA1	TMPRSS11A	Rabep2	PMPCB	HMG20A	Ptgs1	GIT2	Cdhr4	Tpm1	GLRA2	COL4A6	PRELP	RFX1	ART1	NAALAD2		RFX7	CNPY3	DPT	GPT2	PMEPA1	KIAA2022	SYPL1
	ZNF331	Arl8a	ARTN	IBA57	L2hgdh	DYX1C1	IGFBP3	CCNG2	Pml	DYNC1I1	CDH26	Arhgef15	SERBP1	Sclt1	Dnd1	CYB5B	COL4A5	FBXW7	NRXN1	ART3	HMG20A		NRXN3	CNPY2	IPO11	PNP	PTGDR2	TEAD3	SYPL2
	TEX15	Sgip1	ART1	APC	Nck2	TMC7	GJA1	IGF2R	Kcna6	ATP13A3	CHFR	Zdhhc9	HLF	Terf2	Glyr1	FAR1	COL4A4	NLGN3	RFX3	ART4	CHFR		NRXN1	COPG2	CBLB	LHPP	TK2	NGFR	RFX4
	CYLC2	Gga3	ART3	ABCE1	Tmem255a	EIF2B2	TRIM9	PELI1	Rffl	CDK14	SYPL2	Fam189b	NOV	Pde7b	Zcchc11	ACTR1A	COL4A3	MTMR10	IBA57	HMGCLL1	SYPL1		ELK3	KNDC1	AIM1	PNN	CTBP2	MITF	RFX5
	ELAVL1	Traf3	RNF111	GGCX	Vimp	PRKAR2A	GAS8	GDAP1	Cftr	CPSF2	RFX4	Enpp5	FOXC1	Pnpo	Letmd1	HDAC1	MOGAT3	TET1	APC	TCEA2	SYPL2		APC	HMG20A	CPEB4	ATP6V0E1	ABTB2	LPIN2	APP
	NOTCH2NL	Tnrc6c	TCEA2	ADNP	Mtus1	TXNIP	PFN2	PELI2	Mapre2	GRIN3A	RFX5	Zfp568	ZNF292	Dmtf1	Pcid2	TRIM13	COL4A1	SEPHS1	ABCE1	TCEA3	RFX4		PAK7	HMG20B	CPEB1	ATP6V0E2	GJA5	LPIN1	RFX7
	RPS6KB1	Smarcc1	TCEA3	KHDRBS1	Pik3r1	MLF2	MEF2D	ARF3	Lrrc8e	CLIP2	APP	Zfp36l2	GANAB	Zpld1	Tulp4	PPP2R3A	CNTFR	TET2	GGCX	TCEA1	RFX5		ADNP	CDH26	CPEB3	LTBP1	MEF2D	CDK16	NRXN3
	GTPBP8	Klk7	TCEA1	DPYSL5	Lysmd3	MECOM	KDM3B	SLC36A2	Srsf1	PELO	RFX7	Negr1	SESN1	Sesn2	Osbpl9	SIDT1	SOX2	RIT1	ADNP	ABCD1	APP		FOXP4	SHOX2	CPEB2	SIDT1	TRIM5	UHMK1	RFX1
	NDFIP2	Zfp703	ABCD1	DPYSL2	Akap5	ITGA2B	TRIM2	SLC36A1	Mpv17l	KLF3	NRXN2	Abhd2	TRERF1	Tpm2	Slc12a1	SPRED1	CHST3	LRRC32	KHDRBS1	COX4I1	RFX7		COPS2	CHFR	RBMXL1	SIDT2	LCORL	GRIN3A	RFX2
	MYT1L	Pde4a	COX4I1	DPYSL3	Gpam	LURAP1	PROC	ARF4	Sertad2	ZNF644	NRXN1	Cpsf6	SMAD4	Tpm1	Col26a1	SPRED2	CHST2	RTKN2	KHDRBS2	BFAR	NRXN3		SERINC3	SYPL1	ABAT	SIX4	PDGFRA	KLF6	RFX3
	FBXW7	Sema6d	BFAR	IGFBP3	Plekhf1	MYT1L	ISLR2	SPARC	Nudcd3	KLF8	RFX3	Pja2	SMAD5	Appl2	Dos	SIDT2	ZEB1	YOD1	LHCGR	CRTAM	NRXN2		YTHDF2	SYPL2	RHEBL1	SIX1	TEX15	KLF3	IBA57
	TGFBR2	Hnrnpul2	CRTAM	IGFBP7	Zranb2	PHACTR4	GAS7	ELMSAN1	Muc20	ITGB2	IBA57	Eral1	SMAD7	Dnd1	D130043K22Rik	SFMBT2	PPIE	SH3PXD2B	DPYSL4	EDA	NRXN1		ZNF594	RFX4	SIRPA	SIX2	TEX14	RYBP	APC
	TGFBR1	Ugp2	EDA	IGFBP4	Dcun1d2	CLIC4	PDGFRA	EIF4B	Ctnnd1	LTBP2	APC	Ralbp1	VAPB	Rab3b	Rab35	EFNB1	CHST7	SH3PXD2A	DPYSL5	PIPOX	RFX3		LMLN	RFX5	IFT80	CNPY3	KIAA1462	NOS1AP	ABCE1
	LARP4B	Nrk	PIPOX	IGFBP5	Akt1s1	NOP2	ZBTB18	SCN11A	Pcdh15	ITGB8	ABCE1	Rtn4	VAPA	Ppp1r12c	Eda	PRPF4	ZEB2	SVIL	DPYSL2	CADPS2	IBA57		CEP97	APP	IFT81	HMG20A	PRKAR2A	ZNF501	ADNP
	TET2	Itga8	CADPS2	GJA1	Dnm2	PHACTR1	LGR4	ART3	Tpm2	CD47	UQCRC2	Rsrc2	SMAD3	Glyr1	Odf2l	HDAC4	KCNH5	LYSMD1	DPYSL3	RLF	APC		MYCL	RFX7	IFT88	SHOX2	TPM3	HS6ST1	PM20D2
	CELSR1	Foxj2	RLF	GJA3	Zfp239	NLGN1	AMPD3	RNF111	Rrbp1	ZNF304	XPNPEP1	Mal2	SHROOM3	Zcchc11	Slc24a2	ASB1	RPS6KA2	SMARCA2	IGFBP7	MCF2L	ABCE1		SUB1	NRXN3	CTCFL	CHFR	ETF1	LTBP2	KHDRBS1
	TMEM144	Pja2	MCF2L	GJA5	Rps6ka4	TMEM145	AIDA	TCEA1	Cnot6	ZNF302	KHDRBS1	Rtn3	SC5D	Letmd1	Serinc3	ASB6	SNRPB2	MYBL2	IGFBP5	LEO1	XPNPEP1		PRKG1	RFX1	SP2	KRAS	NDFIP1	CD40	KHDRBS3
	PTCHD1	Adss	LEO1	CYP8B1	Efcab14	ITGA6	KIAA1462	BARX2	Ppm1b	FBN1	KHDRBS3	Tsga10	NPHP1	Pcid2	Sf1	ASB5	KCNH2	OTUB2	GJA1	ATP1A4	UQCRC1		VEZF1	NRXN1	MCM10	SYPL1	CCPG1	GANC	KHDRBS2
	ATXN2L	Htr7	ATP1A4	KDM3B	Tsku	API5	PRKAR2A	TMEM56	Gpr3	ST6GALNAC6	KHDRBS2	Ston2	NDUFAF6	Tulp4	Zxdb	SIX4	PISD	ST3GAL4	GJA3	ATP1A3	GGCX		PPP1R9A	RFX3	ATG4A	SYPL2	MYT1L	PDE12	FLT3
	YOD1	Stag2	ATP1A3	KDM3A	Dpy19l4	RTKN2	PRKAR2B	CABYR	Map1a	COPS7B	FLT3	Rnf24	FKTN	B230219D22Rik	Spock3	VOPP1	HLCS	VCL	GJA5	ATP1A2	ADNP		TRAF3IP2	IBA57	ATG4D	RFX4	FBXW7	PAPPA	DPYSL4
	SH3PXD2A	Bbs9	ATP1A2	SEZ6L	Farp1	FAM32A	PPA2	PRKAR1A	Slc38a3	NRP2	DPYSL4	Atat1	NECAP1	Ciao1	Tmem252	PLEKHH2	NOG	LNPEP	CYP8B1	ATP1A1	KHDRBS1		TDRP	APC	CAMKV	RFX5	TGFBR3	PLA2G4F	DPYSL5
	NAA50	Rffl	ATP1A1	TMC5	Atp1b4	KIAA1191	NOTCH2NL	SAR1A	Stk35	E2F7	DPYSL5	Ldlrap1	CEBPG	Osbpl9	Arl8a	SIX3	ATAD1	IL6R	KDM3B	MGRN1	KHDRBS3		FAM135A	UQCRC2	KITLG	APP	TGFBR1	E2F7	DPYSL2
	PCBD2	Macf1	MGRN1	TMC7	Slc24a2	VMP1	TPM3	SRPK1	Scn3a	E2F6	DPYSL2	Ap2s1	TMPRSS11F	Slc12a1	Hmgcr	PCF11	STOX2	DPH2	KDM3A	CRTAP	KHDRBS2		IGF2	UQCRC1	GPT2	RFX7	MTMR10	BACE1	DPYSL3
	AP3S1	Rundc3b	CRTAP	TMC1	Trp53bp1	ZMAT3	TPM1	PQLC2	Amdhd2	NMUR1	DPYSL3	Fbxo41	PELI1	Gtpbp3	Usp1	RELN	ITGAV	SPAST	ZNF112	DHX8	ZNHIT6		TCF4	ADNP	PNP	NRXN3	SEPHS1	NIPAL3	IGFBP2
	NR1D2	Cap1	SPHK2	TMC8	Zxdb	MYBL1	NDFIP1	MOB4	Eif1ad	ZNF502	IGFBP3	42248	GDAP2	Col26a1	Cutal	ZFHX4	C22orf29	SLC16A1	MYO3A	SPHK1	LHCGR		DPYSL2	KHDRBS1	LHPP	RFX1	TET2	EXOC7	IGFBP3
	SMARCA4	Gng12	SPHK1	EIF2B1	Spock3	SMOC2	MYT1L	OLIG1	Rad51	SLC35F1	SET	Phf8	PELI2	D130043K22Rik	Chm	HDGF	FRAT2	CALCR	TMC7	DPT	FLT3		DPYSL3	REG1A	PNN	NRXN1	CELSR3	RAB26	GSG1L
	RABL3	Sall4	DPT	PRKAR2A	Baz2b	NR1D2	FBXW7	RAB11FIP2	Glyr1	EXOC5	IGFBP7	Tcf12	SLC36A4	Sesn1	Sdcbp	PIP4K2A	RAG1	SLC16A2	EIF2B1	IPO11	DPYSL5		GCG	DPYSL5	ATP6V0E1	RFX3	SSX2IP	HMBOX1	IGFBP4
	FYB	Xiap	IPO11	PRKAR2B	Prox1	ZNF2	CLIC6	BDKRB2	Thoc2	DKK2	IGFBP4	Syn2	ELL2	Rab35	Edc3	PIP4K2B	ITGAL	SLC16A7	PRKAR2A	IPO13	DPYSL2		BVES	DPYSL2	ATP6V0E2	IBA57	FOXL2	ABCG4	IGFBP5
	MMRN2	Pou6f1	CBLB	TXNIP		ZNF3	TGFBR2	RAB11FIP4	Cadm1	ANK1	IGFBP5	Slc25a12	CKS1B	Agps	Oser1	MRPL33	UTP23	DCAF7	PRKAR2B	AIM1	DPYSL3		ARID2	DPYSL3	OSER1	APC	PTCHD1	NCLN	GJA1
	VASN	Nfyb	CPEB4	MLF1		TIPIN	TGFBR1	CADPS2	Kif3c	FAR1	GJA1	Mex3a	ARF4	Odf2l	Uqcc1	RFFL	GIT2	ARHGAP35	TXNIP	CPEB4	IGFBP3		GJA1	IGFBP3	SIDT1	ABCE1	BBX	PNN	GJA3
	SBDS	Slc25a27	CPEB1	MECOM		SYNDIG1	NLGN2	RLF	Letmd1	ZNF507	GJA3	Tmed5	MOBP	Slc24a2	D430041D05Rik	RGS3	SERBP1	DCAF5	IFT140	CPEB1	GSG1L		DHX40	IGFBP1	SIDT2	XPNPEP2	CXADR	CMTM4	APLNR
	NINJ1	Rbms3	CPEB3	MYT1L		OGFR	SH3RF1	ADARB1	Rragc	MON2	KDM3B	Rasl10b	EIF4B	Serinc3	Agbl5	CYYR1	HLF	WIPF2	MLF2	CPEB3	IGFBP4		MEF2C	IGFBP4	CSK	GGCX	TJP1	SF1	GJA5
	NLE1	Nuak1	CPEB2	ABCA12		RAC2	SEPHS1	SPP1	Lrrc41	PPP3CB	KDM3A	Arhgef9	ART1	Sf1	Irf4	TBL2	NOV	ZFX	CFLAR	SBSPON	IGFBP5		PFN2	IGFBP5	SIX4	ADNP	RTKN2	HPS4	CYP8B1
	CPLX4	Rnf152	RBMXL1	PHACTR4		RAC3	TET2	CLPTM1	Zfhx4	BZW1	SEZ6L	Mief1	SZT2	Unc13d	Tbp	KLK5	C22orf23	JOSD1	MECOM	RBMXL1	SKP2		MEF2D	GJA3	SIX5	KHDRBS1	ISY1	VTCN1	KDM3B
	PBX3	Eya4	ABAT	CLIC4		RAC1	CELSR2	ZBTB38	Nell1	SLC1A2	NIF3L1	Tbx4	ILDR2	Zxdb	Nfyb	KHNYN	NSMF	POLR3H	MYT1L	ABAT	GJA1		KDM3A	APLNR	SIX6	KHDRBS2	SH3PXD2B	36951	KDM3A
	CYP7B1	Fhl3	RHEBL1	CLIC5		VCL	CASP5	CDC42	Usp32	SMARCD2	MYO3A	Foxp3	HMGCLL1	Mgat4c	Nfya	THOC7	ZNF292	GPAM	CLIC6	RHEBL1	GJA3		SEZ6L	GJA5	SIX1	LHCGR	TUB	37681	ZNF112
	SLC16A1	Rtn4rl1	ZNF41	NLGN2		AP2A1	PTCHD1	AGGF1	Fam78b	LIN7C	TMC7	Adss	CALB2	Sh3bgr	Lrrc57	PDE8B	METTL2B	CALM3	PHACTR4	ZNF41	GJA5		PPP6R3	CYP8B1	SIX2	INF2	SH3PXD2A	MIP	SEZ6L
	SLC16A4	Mplkip	IFT80	LARP4B		CPLX4	PPP1CC	IPO11	Klc2	SPRED1	PRKAR2A	Etl4	CALB1	Trnp1	Smarca2	RAB27B	GANAB	CACNA1A	CLIC4	IFT80	KDM3B		TMC7	KDM3B	NAALAD2	DPYSL4	AP3S2	USP24	NSL1
	ARHGAP31	Ttc9c	IFT81	RIT2		PBX3	DLST	ACTR10	Dynlrb1	VTCN1	PRKAR2B	Stag2	TCEA1	Arl8a	Atf6	RFX4	CARD10	CACNA1E	CLIC5	IFT81	KDM3A		ZNF330	KDM3A	SYNJ1	DPYSL5	NFYB	SLC25A10	TMC7
	CANT1	Mief1	IFT88	TMEM145		PBX1	YOD1	HMGB3	Eda	TNRC6B	TXNIP	Ss18l1	BARX2	Smim7	Smarca4	RFX1	SMAD9	UPK1B	NLGN2	IFT88	ZNF112		RASGRP3	ZNF112	KNDC1	DPYSL2	AP3S1	ILF3	TMC1
	WIPF2	Dgkz	XPA	TMEM144		TUBG1	MFN2	CPEB4	Nck2	NUDT21	MLF1	Wsb1	TMEM56	Wdr82	Slc11a2	RFX3	SESN2	DLGAP2	LARP4B	XPA	SEZ6L		TEX15	TMC5	HMG20A	DPYSL3	BMPER	ADAMTS6	EIF2B3
	PTCH1	Pdgfa	MCM10	FOXL2		PTCH1	TUB	HMGB1	Farp1	USP24	MLF2	Depdc5	SH2B3	Cutal	Ddhd1	CDON	SESN3	PSD2	TMEM145	MCM10	MYO3A		AIDA	DYX1C1	SHOX2	IGFBP2	MYBL1	RARG	EIF2B1
	ZSCAN32	Mier3	NUP93	RIT1		RAD9A	SH3PXD2A	ERBB2IP	Stmn2	ADAMTS5	MECOM	Gpr82	SAR1A	Chm	Creld1	ELK1	SMAD4	DCX	TMEM144	NUP93	TMC7		PRKAR2A	TMC7	ZFP82	IGFBP3	NR1D2	ARHGEF9	PRKAR2A
	LYVE1	Brap	IGFBPL1	API5		ERGIC1	PCBD2	ARHGEF12	Slc24a2	CLIP3	LURAP1	Acvr1b	OLIG2	Sdcbp	Erg	MTRR	SMAD5	TRIM25	FOXL2	IGFBPL1	EIF2B5		RAB18	TMC1	CHFR	IGFBP1	RABL3	CCSER2	TXNIP
	ERGIC2	Ccdc126	ATG4C	RTKN2		B3GAT3	BAZ2A	CPEB3	Rap1b	ST5	MYT1L	Hoxa10	OLIG3	Edc3	Zfp367	PAK4	SMAD7	CREB5	ITGA6	ATG4C	EIF2B2		MECOM	EIF2B5	SYPL1	IGFBP7	FYB	ADAMTS9	MLF1
	POLR3A	Pde1a	ATG4A	FAM32A		B3GAT2	MYBL1	CPEB2	Baz2b	SIX4	PHACTR4	Foxred2	MOB4	Uqcc1	Vangl2	APC	GOLPH3L	PRMT1	FOXL1	ATG4A	EIF2B1		RPS6KB1	EIF2B2	SYPL2	IGFBP4	ZNF2	FGR	MLF2
	B3GAT1	Dgkq	THUMPD2	FER1L6		B3GAT1	RABL3	RBMXL1	Prox1	NFE2L1	CLIC4	Foxred1	OLIG1	D430041D05Rik	Zeb2	PAK3	VAPB	PRMT6	API5	KYNU	PRKAR2A		PRPF40A	EIF2B3	RFX4	IGFBP5	ZNF3	SLC12A6	FANCF
	TRIM62	Tcf12	ATG4D	VMP1		SRSF11	OTUB2	RAB2A		GPR124	CLIC5	Pold3	RAB11FIP2	Agbl5	Inpp5a	FOXP2	VAPA	CLCN5	RTKN2	ATG4D	PRKAR2B		ETF1	EIF2B1	RFX5	SKP2	SNAPIN	MKLN1	MECOM
	DCN	Trib2	PHOX2A	ZMAT3		TTC30A	ZNF3	ABAT		SLC12A5	NLGN2	Oxct1	EDA	Ppp1r3c	Arhgef15	G6PC	SMAD3	CLCN4	KIAA1191	PHOX2A	TXNIP		PRIMA1	PRKAR2A	RFX6	GJA1	BNIPL	CACUL1	LURAP1
	TTC30A	Epn2	SP7	MYBL1		TTC30B	TOR1A	SLITRK2		ROR1	NLGN3	Htr2c	RAB11FIP5	Cldn17	Zdhhc9	FOXP1	SHROOM3	PER3	FER1L6	CAMKV	MLF1		PRELP	TXNIP	RFX7	GJA3	RUFY3	PPP1R3D	MYT1L
	GSDMA	Pclo	GPT2	SMOC2		SPG20	SNAPIN	PEX13		MKLN1	LARP4B	Spin1	RAB11FIP4	Irf4	Fam189b	ADNP	SC5D	HMGCR	ZMAT3	GPT2	FANCF		FBXW7	QPRT	NRXN3	GJA5	CYTH3	DCHS1	CLIC6
	DLGAP2	Tmtc2	PNP	NR1D2		GSDMA	ST3GAL1	WDR45B		CACUL1	RIT2	Nrk	CADPS2	Tbp	Enpp5	MYRIP	SHROOM1	SLC15A2	MYBL1	PNP	MECOM		TGFBR1	MECOM	RFX1	CYP8B1	PAPOLG	PIP4K2C	PHACTR4
	CUL5	Srpx2	LHPP	MYBL2		UPK1A	VCL	SIRPA		DYRK1A	TMEM145	Traf3	RLF	Nfyb	Zfp568	KHDRBS1	TGFBR1	KIF5A	SMOC2	MLLT4	LURAP1		RPS6KL1	ITGA2B	NRXN1	KDM3B	SPAST	HPCAL1	CLIC4
	MBNL2	Crebrf	CREBBP	ZNF2		DLGAP2	NLE1	CBLB		SLC12A8	FOXL2	Abi1	ADARB1	Nfya	Zfp36l2	TBR1	FKTN	NCMAP	SMOC1	CDKAL1	MYT1L		MTMR10	LURAP1	RFX3	KDM3A	PSAPL1	TEP1	CLIC5
	MBNL3	Llgl2	PNN	ZNF3		DLGAP4	AP2A1	AASS		ADPGK	RIT1	Aplp2	ATP1A2	Smarca2	Negr1	MED1	NECAP1	RRAS2	ZNF2	PNN	CEPT1		TET1	MYT1L	IBA57	ZNF112	SLC16A7	EXT2	NLGN2
	CLCN3	Mdm2	ATP6V0E1	SYNDIG1		TIPRL	DPH2	DCLRE1B		RFFL	API5	Gpatch2	CDC40	Atf6	Abhd2	MDGA1	IGF2R	GAB2	ZNF3	ATP6V0E1	CLIC6		UBE2D2	CLIC6	APC	SEZ6L	BCKDHB	HPCAL4	NLGN3
	TRIM25	Mtmr4	ATP6V0E2	RAC2		MBNL2	SPAST	UBTF		TSC22D2	RTKN2	Sertad2	CDC42	Smarca4	Cpsf6	MDGA2	TMPRSS11D	FOXJ2	TIPIN	ATP6V0E2	PHACTR4		TET2	PHACTR4	ABCE1	TMC4	ARHGAP35	PTAR1	LARP4B
	CREB5	Spin1	LTBP1	RAC1		MBNL3	SLC16A2	OPHN1		CEP192	RNF180	Gm608	HTR7	Slc11a2	Pja2	GABRA4	TMEM9	GAB1	SYNDIG1	OSER1	CLIC4		CELSR3	CLIC4	XPNPEP1	TMC5	DCAF5	ATP1B2	RIT2
	CLCN5	Cep97	SIDT1	SBDS		CYP27B1	SLC16A7	CDCA7		SCD5	FAM32A	Pdp1	IPO11	Ddhd1	Ncor2	MED8	EXOSC10	DMRTB1	OGFR	HAMP	CLIC5		SSX2IP	NLGN2	ADHFE1	TMC6	WIPF2	MCHR1	ITGA6
	FLRT1	Akt1s1	SIDT2	VCL		OIP5	WIPF3	HOMER1		LDB2	KIAA1191	Eda	PPHLN1	Ubqln1	Ralbp1	MYCN	PELI1	ZFP91	RAC2	LTBP1	NLGN2		FOXL2	NLGN3	GGCX	TMC7	PTCH1	PROM1	API5
	PER2	Arhgef26	CSK	CPLX2		CLCN3	WIPF2	HOMER2		CLCF1	VMP1	Pik3r1	HMGB2	Creld1	Rtn4	MYCL	GDAP1	NDRG4	RAC3	SIDT1	NLGN3		PTCHD1	LRSAM1	ADNP	EIF2B3	RAD9B	PAFAH1B1	RTKN2
	FLRT3	Cdan1	SIX4	CPLX3		CLCN5	PTCH1	PCDH17		REV3L	ZMAT3	Nacc1	HMGB1	Erg	Snrk	PARPBP	PELI2	PPM1D	RAC1	SIDT2	LRSAM1		UBE2D1	LARP4B	KHDRBS1	PRKAR2A	POLR3A	ADCY1	FAM32A
	BRD8	Sel1l	SIX5	CPLX1		CLCN4	ZFY	DHRS7B		KHNYN	MYBL1	Tada3	CHP1	Zfp367	Rsrc2	GABRA1	COPA	PPARGC1A	SBDS	SIX4	LARP4B		CYP24A1	ASGR2	KHDRBS3	PRKAR2B	TXNDC5	ARID1A	HAS3
	CARHSP1	Slbp	SIX6	PBX3		BRD8	ZFX	AP3B1		RNF19A	SMOC2	Dnah11	ARHGEF12	Tmem68	Mal2	PRKG1	ARF1	USP43	VCL	SIX5	TMEM144		RTKN2	TMEM144	KHDRBS2	TXNIP	POLR3H	SLC2A4	KIAA1191
	DNAJA3	Tbp	MR1	TUBG2		BRD9	LYVE1	NUP93		SYPL1	NR1D2	Ank3	CPEB3	Zdhhc24	Rtn3	VEZF1	SLC36A4	XDH	CPLX2	SIX6	RIT1		YOD1	FOXL2	LHCGR	MECOM	CALM3	RHBDL3	VMP1
	PTPN12	Morc4	SIX2	PTCH1		BRD4	CD36	CD47		SNRPD1	MYBL2	Camta2	FYCO1	Zeb2	Slain1	PPP1R9A	ELL2	RAPH1	AP2A2	MR1	FOXL1		SH3PXD2A	ITGA6	INF2	LURAP1	CALM1	CDON	ZMAT3
	GAB3	Rhbdf1	SIX3	TIMM44		BRD1	B3GAT1	CD46		ARID1B	ZNF2	Cul9	RAB2A	Inpp5a	Timm13	TNS1	SLC36A1	DNAJB11	CADPS	SIX2	API5		SNRNP48	FOXL1	DPYSL4	MYT1L	CACNA1E	CACNA1E	MYBL1
	DNAJC21	Ogt	NAALAD2	RAD9B		DNAJA2	CACNA1I	CA13		ARID1A	ZNF3	Mapre2	RAB2B	Arhgef15	Nol4	FDFT1	ARF4	CX3CL1	FIGNL1	SIX3	RTKN2		NFYB	API5	DPYSL5	PHACTR4	PSD3	CYLD	SMOC2
	HABP4	Epha5	CNPY2	RAD9A		DNAJA3	GPAM	RSF1		RFX7	SYNDIG1	Aif1l	ARL15	Dock2	Rnf24	FAM135A	FAHD1	PRKAB2	PBX3	CNPY3	KIAA1191		AP3S1	RTKN2	DPYSL2	CLIC4	TAF4B	PLEKHA2	NR1D2
	DTD1	Acin1	PLCZ1	ERGIC1		PTPN18	CALM1	CA10		SYT6	OGFR	Slc24a2	PRND	Fam189b	Atat1	TNS4	SPARC	SIKE1	PBX1	CNPY2	VMP1		BMPER	FAM32A	DPYSL3	NOP2	DCX	GON4L	MYBL2
	ZFP90	Cdkn1c	COPG2	B3GAT2		DNAJA4	PI4K2A	FPGT		RFX3	RAC2	Hnrnpa1	PEX12	Enpp5	Ldlrap1	TCF4	ELMSAN1	PTPN1	NSUN2	PLCZ1	PRPH2		NR1D2	HAS3	IGFBP3	NLGN2	CYP51A1	DMRT1	ITGB1BP1
	CD200	Notch1	KNDC1	B3GAT1		PTPN11	THRB	FGFR1OP		PIGO	RAC3	Upf2	WDR45B	Derl2	Arid3a	TCF7	SNN	ZFAT	TUBG1	SYNJ1	ZMAT3		PITX1	KIAA1191	SET	LRSAM1	MBNL1	SNX1	ZNF2
	ARHGAP5	Mfsd6	HMG20A	SRSF11		MYCBP	CACNA1E	RAB21		MTRR	RAC1	Rrbp1	IFT80	Zfp36l2	Ctla4	DPYSL3	MOBP	NANOS1	PTCH1	KNDC1	MYBL1		SMARCA5	ZMAT3	IGFBP7	LARP4B	MBNL3	STARD13	ZNF3
	ARHGAP6	Sgms1	HMG20B	CALM2		MAGEL2	CACNA1G	EIF4E3		PLAGL2	VCL	Fyco1	IFT81	Negr1	Ap2s1	BVES	INSM2	MSTN	TIMM44	HMG20A	SMOC2		SNAPIN	MYBL1	IGFBP4	ITGA5	HOXD8	STAR	SYNDIG1
	RICTOR	Trpc5	SYNJ2	CALM3		UTRN	PSD3	NIPAL3		ME1	CPLX2	Cadm1	EEA1	Ahrr	Fbxo41	ARID2	HP1BP3	CAMKK2	RAD9B	HMG20B	SMOC1		ST3GAL6	SMOC2	IGFBP5	TMEM145	SLC25A3	FUBP1	OGFR
	SUCO	Rrbp1	SHOX2	SPG20		DMD	PSD2	TBL1X		ACTB	CPLX3	Chpf	SLC5A3	Abhd2	Stmn2	PMEPA1	GRIA4	PTDSS1	RAD9A	SYNJ2	MYBL2		RUFY3	SMOC1	GJA1	TMEM144	HRH1	ESRRG	RAC2
	ZSCAN2	Ranbp1	ZFP82	UPK1B		SEH1L	DCX	WASF2		NFATC1	PBX3	Vimp	MAOA	Lbh	Pdk3	IGFBP3	KIAA0226	AGBL4	B3GAT1	SHOX2	ITGB1BP2		VCL	MYBL2	GJA3	FOXL2	CLCN5	ZNF697	RAC3
	SRSF6	Gtf2a1	CHFR	DLGAP2		GAB4	MBNL1	PIK3C2B		SNX1	NSUN2	Mtus1	OPHN1	Pja2	Phf8	SEPN1	KREMEN1	ADAMTS10	SRSF11	ZFP82	ZNF2		AP2A1	ITGB1BP1	GJA5	RIT1	HOXD3	CNTN2	RAC1
	USP45	Ss18l1	SYPL1	DLGAP3		GAB2	MBNL2	GLRA3		CCND2	TUBG1	Nfic	CLIP2	Ncor2	Tcf12	PVR	ZSWIM3	ADAMTS14	TTC30A	CHFR	ZNF3		CYTH1	ITGB1BP2	CYP8B1	FOXL1	FLRT2	MED1	VCL
	USP46	Esrrg	RCOR3	DLGAP1		MRPL28	CUL3	SLC4A7		SNX6	PTCH1	Rragc	CLIP1	Eral1	Syn2	TK2	CALB2	ADAMTS17	TTC30B	KRAS	TIPIN		CADPS	ZNF2	KDM3B	SF1	BRD4	ARFGAP2	CPLX2
	PPARGC1A	Sypl2	SYPL2	DLGAP4		GAB1	CLCN3	CALU		HSPB7	ERGIC1	Cdon	GCDH	Ralbp1	Mex3c	IGFBP4	CALB1	ADAMTS19	CALM1	SYPL1	SYNDIG1		PAPOLG	ZNF3	ZNF114	API5	DNAJA1	STAC	CPLX3
	XDH	Rab2b	RFX4	MBNL1		HABP4	CREB5	CYB5B		HDX	B3GAT1	Adhfe1	ETNK1	Eng	Mex3a	IGFBP5	TCEA1	ADAMTS18	GSDMA	SYPL2	RAC1		PAPOLB	CTCFL	KDM3A	RTKN2	PTPN11	VANGL1	AP2A2
	RAPH1	Neurod4	RFX5	MBNL2		DMRTB1	CLCN5	FAR1		MED1	SRSF11	Rcbtb1	HOMER1	Rtn4	Shc4	EIF5A2	IRX5	ADPRH	UPK1B	RFX4	SBDS		SPAST	SYNDIG1	ZNF112	HAS3	KIF5C	MYCN	PBX3
	DNAJB11	Rtkn2	APP	MBNL3		ZSCAN9	CLCN4	CDKAL1		ZNF594	CALM3	Dhx15	MID1	Snrk	Zfp703	STK32B	SENP2	FSTL1	DLGAP2	RFX5	VCL		CALCR	RAC2	SEZ6L	KIAA1191	MYCBP	MYCL	NSUN2
	PRKAB2	Rit2	RFX7	CYP27B1		NPTX1	PER3	ACTR1A		CNTN5	TTC30B	Cd47	ALKBH8	Rsrc2	Rasl10b	GJA3	CHRNG	CD79B	DLGAP1	APP	VCP		SLC16A4	RAC3	PPP6R3	FER1L6	KAT7	NEK3	TUBG1
	CDK6	Nrxn1	NRXN3	CLCN3		NDRG3	FLRT3	PNN		PINK1	CALM1	Myh9	PRICKLE1	Mal2	Arhgef9	GJA5	PRKAR1A	CHMP6	MBNL1	RFX7	CPLX3		DCAF7	RAC1	MYO3A	VMP1	NCMAP	NCAM1	TUBG2
	SIKE1	4930402H24Rik	NRXN2	CLCN5		NDRG4	FLRT2	ATP6V0E2		VANGL1	UPK1B	Trp53bp1	PPP2R2A	Rtn3	3110057O12Rik	MEF2C	MMAB	PDE7A	MBNL2	NRXN3	CPLX1		DCAF5	VCL	TMC7	ZMAT3	DMD	CYP26B1	PTCH1
	PTPN9	Pax6	NRXN1	CLCN4		SRSF7	BRD8	IGDCC3		ATP7A	DLGAP2	Pax6	CD47	Tsga10	Slbp	PFN2	SAR1A	CTPS1	MBNL3	NRXN2	AP2A1		WIPF1	CPLX2	APIP	MYBL1	PNRC1	CDC42BPA	ERGIC1
	TIPARP	Pik3r1	RFX3	GMFB		SRSF6	BRD9	STAM2		TIMELESS	DLGAP4	Phc1	CA12	Ston2	Mief1	RAB35	NFRKB	ZER1	NPEPL1	NRXN1	CPLX4		PTCH1	CPLX3	TMC1	SMOC2	GAB2	LMBR1	B3GAT2
	PAX3	Arhgap24	IBA57	BRD4		SRSF3	CARHSP1	WDR77		MKL1	TIPRL	Satb1	RSF1	Rnf24	Tbx4	CREM	OLIG3	OAS3	HRH3	RFX3	CADPS		ZFY	CPLX1	EIF2B5	SMOC1	MRPL28	PPP1R14C	B3GAT1
	ZNF586	Prrx1	APC	BRD1		SRSF2	KAT8	TRIM13		MKL2	MBNL2	Eif5a	AZIN1	Atat1	Bbc3	MEF2D	MOB4	ARPP19	CLCN3	IBA57	MRPS18C		ZFX	AP2A1	EIF2B2	MYBL2	DNAJC21	TXNRD1	SRSF11
	PTPN3	Wnt5b	ABCE1	BRD3		TRAPPC6B	DNAJA3	PCK1		CLDN8	MBNL3	Pdlim5	ATG4A	Ldlrap1	Cdkn2aipnl	KDM3B	OLIG1	DSG3	CLCN5	APC	PBX3		RAD9B	CPLX4	EIF2B1	ZNF2	NPTX1	TCF4	PLN
	ZNF611	Flt4	UQCRC2	DNAJA2		RAPH1	DNAJA4	AHCTF1		DERL1	CLCN3	Pdlim7	FXN	Arid3a	Fkbp14	TRIM2	RAB11FIP2	SLC6A17	CLCN4	ABCE1	NSUN4		POLR3G	AP2A2	PRKAR2A	ZNF3	ZFP91	DPYSL5	TTC30A
	HOXC11	Nacc1	XPNPEP1	DNAJA3		RNF135	PTPN11	SPRED1		SF3A1	CLCN7	4930563D23Rik	FGFR1OP	Ap2s1	Adss	ARPP21	EDA	SLC6A14	BRD8	XPNPEP1	PTCH1		B3GAT1	CADPS	PRKAR2B	CTCFL	RICTOR	DPYSL3	TTC30B
	ZNF615	Sertad2	XPNPEP2	PTPN18		RNF138	NPY1R	SPRED2		ANGPT1	CLCN5	Dzip3	PRICKLE4	Fbxo41	Etl4	LCORL	RAB11FIP5	FBXO45	BRD4	XPNPEP2	RAD9B		GPAM	PBX3	TXNIP	SYNDIG1	AEN	FIGN	CALM1
	ZNF614	Fuk	UQCRC1	DNAJA4		CLNS1A	GRIK2	NQO1		TCF4	CLCN4	Slc39a14	DLC1	Stmn2	Stag2	MDN1	RAB11FIP4	HMGCS1	BRD3	UQCRC1	B3GAT2		TTC30A	PBX1	MLF1	RAC1	PPM1F	PMEPA1	UPK1A
	NANOS1	Ccnl1	GGCX	PTPN13		HOXA1	PUS7L	VIMP		ZNF181	BRD8	Tmem27	PHOX2B	Phf8	Ss18l1	MMP14	RIC8A	FBXO40	DNAJA2	GGCX	CALM2		CALM1	NSUN4	IFT140	VCL	SRSF6	SMYD5	DLGAP2
	ZNF618	Dach2	ADNP	PTPN11		TSHZ2	AES	SFMBT2		ZZZ3	BRD9	Oxr1	RAB21	Cacul1	Wsb1	PDGFRA	CADPS2	LGALS8	PTPN18	ADNP	TTC30A		UPK1B	TUBG1	MLF2	CPLX2	PPM1A	RAG1	DLGAP3
	CAMKK2	Pex5	KHDRBS1	MYCBP		TSHZ3	ACOX1	RCBTB1		PALM2	BRD4	Ubr2	EIF4E3	D5Ertd579e	Depdc5	ANKRD13C	SCP2	RAP1GAP2	DNAJA4	PM20D2	SPG21		TAOK1	PTCH1	FANCF	CPLX3	USP45	TRDMT1	DLGAP1
	CAMKK1	Abcc12	KHDRBS3	MAGEL2		TSHZ1	PNRC2	THEMIS		CNOT11	BRD1	Adrbk1	SNW1	Mex3c	Gpr82	RASGRP3	RLF	FSCN1	PTPN13	KHDRBS1	CALM1		DLGAP2	TUFM	MECOM	AP2A1	USP46	OSR2	DLGAP4
	EIF4EBP2	Cftr	GGCT	UTRN		TRMT12	DNAJC27	ASB2		NUDT4	BRD3	Peg10	GIF	Mex3a	Txnrd3	AMPD3	GXYLT1	TRAFD1	PTPN12	KHDRBS3	UPK1B		TAF4B	RAD9B	ITGA2B	CPLX4	PPARGC1A	GALNT1	MBNL1
	BAG4	Lnp	REG1A	MRPL27		FOXS1	GNAO1	ASB1		GTF2IRD2	DNAJA2	Zfp286	GLRA3	Shc4	Tesk2	AMPD2	ADARB1	TDG	PTPN11	KHDRBS2	DLGAP2		DCX	ERGIC1	LURAP1	MRPS18C	USP42	MGA	MBNL2
	SH2D1B	Azi2	LHCGR	DMD		TIPARP	GAB2	ASB6		IGFBP2	DNAJA3	Rhoq	DMWD	Tmed5	Stau1	AIDA	SENP1	AGPAT5	MYCBP	ZNHIT6	DLGAP3		MBNL1	B3GAT3	MYT1L	PBX3	PPP6C	SUPT6H	MBNL3
	MYO1D	Gpr101	FLT3	SEH1L		ZNF586	GAB3	ASB7		IBTK	PTPN18	Whrn	CALR	Rasl10b	Pdgfd	KIAA1462	ATP1A2	AGPAT4	MAGEL2	LHCGR	DLGAP1		MBNL2	B3GAT2	CLIC6	PBX1	ANXA11	RALY	CLCN3
	RTKN	Ank3	DPYSL4	GAB2		LPAR6	DTD2	ASB4		CNGA3	DNAJA4	Armc2	CALU	Arhgef9	Acvr1b	PRKAR2A	CD97	COL1A2	UTRN	INF2	DLGAP4		MBNL3	B3GAT1	PHACTR4	NSUN2	RPUSD4	TBP	CLCN7
	ARRB1	Pml	DPYSL5	MRPL28		PSD	ZFP90	ASB5		TRDMT1	PTPN13	Fam219a	FAR1	3110057O12Rik	Tmem68	TMSB10	CTHRC1	COL1A1	MRPL27	DPYSL4	MBNL1		CUL2	TTC30A	CLIC4	PTCH1	PTPN3	IRF8	CLCN5
	BCR	Spata2	DPYSL2	GAB1		CAMKK2	ZFP91	SIX4		EIF4E	PTPN12	Eif2s2	ACTR1B	Mief1	Foxred2	TXNIP	CDC42	MYO16	DMD	DPYSL5	MBNL2		CUL3	CALM1	CLIC5	TIMM44	SCRN1	S1PR3	CLCN4
	ADI1	Pbx1	DPYSL3	HABP4		CAMKK1	ARHGAP5	VOPP1		GALNT7	PTPN11	Sclt1	ACTR1A	Tbx4	Foxred1	ELAVL1	AGGF1	ASAP1	SEH1L	DPYSL2	MBNL3		CREB5	GSDMA	NLGN2	RAD9B	ZFAT	ATP6V0A1	BRD4
	DHX58	Rilpl2	PTPRCAP	DMRTB1		LPAR4	SEC16B	PLEKHH3		SEMA5A	MYCBP	Gcnt2	PNN	Bbc3	Htr2c	MECOM	BRPF1	ASAP2	MRPL22	DPYSL3	CYP27B1		CREB1	UPK1A	NLGN3	RAD9A	ZNF618	MEF2D	BRD7
	GMFB	Rab15	IGFBP2	ZSCAN9		MYO1F	RICTOR	MR1		HAT1	MAGEL2	Serf2	CORO1C	Fkbp14	Spin1	ALCAM	IDS	CAMK1D	GAB4	IGFBP2	OIP5		TRIM23	DLGAP2	LARP4B	ERGIC1	CAMKK2	SNX22	BRD1
	TLL1	Cds2	IGFBP3	NPTX2		MYO1E	NDRG4	PCF11		SH3TC2	UTRN	Fam160a2	VPS54	Adss	Gpr68	RPS6KB1	IPO11	CMYA5	GAB2	IGFBP3	CLCN3		PER3	DLGAP3	RIT2	B3GAT3	CAMKK1	PCDH19	BRD3
	ZNF107	Dpm1	IGFBP1	NPTX1		MYO1D	ZSCAN2	ESRP2		PLCXD3	CH25H	Chm	MLLT6	Etl4	Nrk	SIPA1	CREB1	FOXO3	GAB3	IGFBP1	CLCN5		PER2	DLGAP1	TMEM144	B3GAT1	EIF4EBP2	TBC1D2	DNAJA2
	ZNF100	Ston2	IGFBP6	NDRG1		MYO1C	SRSF4	ZCCHC8		CD93	MRPL27	Sox8	SYTL4	Stag2	Traf3	PRELP	CBLB	LRRC23	GAB1	IGFBP6	CLCN4		PNKD	SRPX2	FOXL2	TTC30A	NRF1	VPS54	DNAJA3
	FBXO45	B3gnt5	IGFBP7	NDRG2		CHMP3	USP45	CLEC1A		SNX29	DMD	Ablim1	TRIM13	Dnase1l3	Traf7	FBXW4	HMGB3	FOXO4	HABP4	IGFBP7	BRD8		BRD1	MBNL1	ITGA6	CALM1	MYO1D	TMEM135	PTPN18
	FBXO40	Tmc6	IGFBP4	NDRG3		CHMP7	PPM1M	CLYBL		HS6ST2	SEH1L	Mark2	TRIM14	Commd7	Abi1	FBXW7	CPEB4	LOX	DMRTB1	IGFBP4	BRD4		ITK	MBNL2	FOXL1	GSDMA	MYO1C	AMPD3	DNAJA4
	SRI	Srsf1	IGFBP5	NDRG4		BCR	PPARGC1A	ZFP64		DEPDC5	GAB4	Ppp1r16b	SYTL2	Ss18l1	Gstcd	TGFBR3	HMGB1	LPGAT1	ZSCAN9	IGFBP5	BRD7		PTPN13	MBNL3	SF1	UPK1B	PTK2	ONECUT2	PTPN13
	ZNF329	Ccdc122	SKP2	SRSF7		CTPS2	USP42	PIP4K2A		KDM3A	GAB2	Ctnna2	NPAS3	Dcun1d3	Aplp2	TGFBR2	FOXO4	PRICKLE2	NPTX2	SKP2	BRD1		KIF5B	HRH3	API5	DLGAP2	ARRB2	PDZD3	PTPN11
	CS	1110037F02Rik	CYP2R1	SRSF6		CTPS1	RAPH1	PRX		LCORL	GAB3	Cd2bp2	PPP2R3A	Wsb1	Bscl2	CLIC4	CHP1	GCNT2	NPTX1	GJA1	DNAJA2		KIF5C	PLK2	RTKN2	DLGAP3	ADAMTS17	ITGBL1	MYCBP
	RAP1GAP2	Upf2	CKLF	SRSF1		ZER1	VIL1	ZMPSTE24		COX16	GAB1	Mfng	SIDT1	Depdc5	Sertad2	NTF3	CPEB3	NAP1L3	NDRG1	GJA3	DNAJA3		F2R	CLCN3	FAM32A	DLGAP1	CHMP3	ZBTB11	MAGEL2
	FSCN1	Psmd11	GJA1	SRSF3		FAM188A	HLA-DQB1	ZNF677		THEMIS	HABP4	Rab2b	SPRED1	Nell1	Gm608	NLGN3	CPEB2	RPL22	NDRG3	APLNR	DNAJA4		SIRT1	CLCN2	KIAA1191	DLGAP4	CD79B	NLRP1	UTRN
	EIF2AK1	Abi1	GJA3	SRSF2		SRC	RNF139	MRPL32		HDAC4	DMRTB1	Mafg	SIDT2	Gpr82	9930021J03Rik	RPS6KL1	ARL11	SLC16A14	ZSCAN1	GJA5	PTPN13		DMD	CLCN5	VMP1	HRH2	MEOX1	SNCAIP	CH25H
	AGPAT4	Tle4	GJA4	SRSF9		ZNF326	PJA2	RFFL		TPM3	HABP2	Ppp5c	BRK1	Txnrd3	4930402H24Rik	SH3RF1	ARL10	PLAG1	SRSF7	CYP8B1	PTPN12		SEH1L	CLCN4	ZMAT3	MBNL2	PDE7A	RACGAP1	DMD
	AGPAT3	Hn1	GJA5	TRAPPC6B		SRF	PRKAB2	ATG5		ZNF230	NDRG1	Rbpj	SFMBT2	Tmem67	Agps	TET1	RAB2B	PEAK1	SRSF6	KDM3B	PTPN11		RRAS2	BRD8	MYBL1	MBNL3	UTP11L	PSEN2	SEH1L
	KIAA1217	Gm608	CYP8B1	RAPH1		ZNF322	CDK6	PTH2R		RCOR3	NDRG2	Tbc1d4	CHI3L1	Abi1	Pik3r1	TET2	SLITRK5	IL1RAP	SRSF1	ZNF114	MYCBP		DNAJC21	BRD9	SMOC2	FBXL14	ZNF106	RPS6KB1	GAB4
	ASAP2	Pnpo	KDM3B	VIL1		SRI	PAX5	UBE2R2		RCOR1	NDRG3	Cse1l	CYP4F2	Pdgfd	Wnt5b	CELSR3	ARL15	TAX1BP1	CHD1L	KDM3A	UTRN		GAB1	BRD4	NR1D2	CDX2	FBXO45	MEX3C	GAB2
	CAMK1D	Ctnnd1	KDM3A	RNF135		ZNF329	CDK8	CYYR1		TIGD5	NDRG4	Mon1a	CYP4F3	Acvr1b	Nacc1	YKT6	ABAT	PDK4	SRSF3	ZNF112	MRPL27		HABP4	BRD1	MYBL2	OIP5	ZNF326	ETF1	GAB3
	FOXO1	Pcdh15	ZNF112	RNF138		SRR	ZNF583	ARRDC4		SMPD3	ZSCAN2	Cdc73	PRPF4	Dpysl4	Phldb2	UBE2D3	ARL16	COL6A1	SRSF2	SEZ6L	DMD		DTD2	BRD3	ZNF2	CLCN3	KIAA1456	FANCE	GAB1
	MPDU1	Nploc4	SEZ6L	CDK6		LGALS8	PAX2	KLK2		MMP24	SRSF7	Golph3l	HDAC4	Hoxa10	Tada3	FOXL2	SLITRK2	COL6A3	TRAPPC6B	PPP6R3	SEH1L		ARHGAP5	DNAJA2	ZNF3	CLCN5	EVI5	TRAPPC10	HABP4
	KIAA1033	Phf20l1	PPP6R3	TSHZ2		EIF2AK1	ZFAT	DMRTC2		XYLT1	SRSF6	Kcna6	ASB1	Foxred2	Dnah11	PTCHD1	C2CD5	SEC61A1	RAPH1	TMC4	MRPL22		RICTOR	DNAJA3	TIPIN	CLCN4	SRR	FANCA	DMRTB1
	NIP7	Kctd20	TMC4	TSHZ3		EIF2AK3	PTPN7	ARRDC3		ATXN7L3	SRSF1	Srpk2	ASB7	Foxred1	Lnp	FSD1L	BIN2	COL6A6	DNAJB11	NSL1	GAB4		SRSF7	PTPN18	SYNDIG1	BRD4	LGALS8	FBXW2	HABP2
	LOX	Il9	NSL1	ZNF580		EIF2AK2	LRCH4	THOC3		MLF2	SRSF3	Mtm1	ASB5	Pold3	Ank3	ATXN2L	NEK11	KIAA0141	PCTP	TMC6	GAB2		SRSF1	DNAJA4	OGFR	BRD1	RAP1GAP2	PTPRD	NDRG1
	LPGAT1	L2hgdh	DYX1C1	ZNF583		TDG	CAMKK2	KHNYN		DNAJB1	SRSF2	Sgip1	SIX4	Oxct1	Ikzf3	RTKN2	RHEBL1	MAFB	RNF138	TMC7	MRPL28		USP48	PTPN12	RAC2	BRD3	ARHGAP29	TGFBR1	NDRG2
	ALDH1A3	Vangl2	TMC7	TIPARP		EIF2AK4	CAMKK1	KRAS		RPS6KB1	TRAPPC6B	Hnrnpul2	LIMA1	Htr2c	Mapre2	YOD1	ZNF41	CANX	SUPT20H	APIP	GAB1		PPM1A	PTPN11	RAC3	DNAJA2	KCNJ1	NLGN1	NDRG3
	PRICKLE2	Nck2	APIP	HAPLN4		EREG	RBCK1	DYNC2LI1		PRPF40A	RNF130	Itga8	SIX6	Spin1	Tspan18	ZNF33B	IFT81	MAFG	TSHZ2	TMC1	HABP4		PRLR	MYCBP	RAC1	DNAJA3	G2E3	GNB1	NDRG4
	NAP1L1	Bbc3	TMC1	PSD		ASAP1	EIF4EBP2	RAB27B		FBXW8	RAPH1	Foxj2	VOPP1	Gpr68	Aif1l	ZNF33A	EEA1	SLC39A13	TSHZ3	TMC2	DMRTB1		USP44	UTRN	SBDS	DNAJA1	EIF2AK3	U2SURP	SRSF4
	RGS7	Bhlhb9	TMC2	CAMKK2		ASAP2	EPG5	SYPL2		ADAP2	DNAJB11	Plbd2	PLEKHH3	Lpin3	Rtcb	F2RL2	SLC5A3	SLC39A10	TSHZ1	EIF2B5	NPTX1		USP47	MRPL27	VCL	DNAJA4	EIF2AK2	TRIM68	SRSF7
	RGS3	Lmx1a	EIF2B5	HAPLN3		MYO10	BAG2	RFX4		ZNF345	HLA-DQB1	Gorasp1	CD177	Nrk	Sgpl1	SH3PXD2A	SLITRK1	DVL3	FOXS1	EIF2B2	NDRG1		PPM1L	DMD	CPLX2	PTPN13	AGPAT4	FOXL2	SRSF6
	EYA4	Tpm1	TMC8	HAPLN2		OCRL	SH2D1B	EYA1		RAPGEFL1	MSMB	Ddx41	CA8	Traf3	H2afz	KIAA1191	OPHN1	NTRK3	TIPARP	EIF2B3	NDRG2		PPARGC1A	SEH1L	AP2A1	PTPN12	WAPAL	DOCK4	SRSF1
	PLAG1	9930021J03Rik	EIF2B1	MTRF1L		MPDU1	MSRB3	APP		CADM2	RNF138	Rnf152	PCF11	Hdac5	Hnrnpa1	VMP1	IRAK1	ARHGAP20	ZNF586	EIF2B1	NDRG3		PPARGC1B	GAB4	CPLX4	PTPN11	COL1A1	SATB1	SRSF3
	EYA3	Mtus1	PRKAR2A	MYO1F		KIAA1033	ADAMTS14	RFX7		CADM1	CDK6	Eya4	ESRP2	Traf7	Cse1l	SVIL	CLIP1	PTP4A1	PSD	PRKAR2A	NDRG4		RAPH1	GAB2	CADPS	MYCBP	KIAA1217	BBX	SRSF2
	ZNF423	Phc1	PRKAR2B	MYO1E		LOX	CHMP3	NRXN3		KIAA0430	TSHZ2	Kcnip1	CNPY3	Acin1	Rrbp1	THPO	DEPDC1	NARFL	CAMKK2	PRKAR2B	ZSCAN2		RNF138	GAB3	MRPS18C	PTPN14	ASAP1	IGF2BP1	TRAPPC6B
	PEAK1	Fgf13	TXNIP	MYO1D		LPGAT1	CHMP7	RHBDL3		CLIC2	TSHZ3	Tmem41b	RELN	Ttll9	Ahrr	KTN1	CDCA7	CD28	CAMKK1	TXNIP	SRSF5		CDK6	DMRTB1	PBX3	UTRN	FOXO1	TMEM2	RAPH1
	PIGH	Glyr1	MLF1	MYO1C		TIMM17B	CHST3	RFX3		RPS6KL1	TSHZ1	Pde1a	SLC47A2	Notch1	Pam	ST6GAL1	ETNK1	COL19A1	HAPLN3	MLF1	SRSF7		SIKE1	NPTX2	PBX1	CH25H	FMR1	API5	HLA-DQB1
	PIGK	Thoc2	QPRT	MYO1B		GCNT4	ZNF385A	SNN		NLGN1	TRMT12	Adamts9	HDGF	Aplp2	Cadm1	PITX2	CDCA5	IFI30	MYO1E	QPRT	SRSF6		SLC39A10	NPTX1	NSUN2	MRPL27	ALDH1A1	TJP1	RNF135
	BIK	Cadm1	IFT140	CHMP7		GCNT1	HOXA13	CDON		TET2	FOXS1	Adam9	PIP4K2A	Gpatch2	Scfd2	SLMAP	HOMER1	NKRF	MYO1D	IFT140	SRSF1		TIPARP	NDRG1	TUBG1	DMD	AP3B1	ARNT	RNF138
	FSD1L	Kif3c	MLF2	BCR		GCNT3	ARPP19	ELK1		CELSR3	ZNF580	Crebrf	HMG20A	Sgpl1	Ccdc55	RABL3	CDCA8	SRGAP2	MYO1C	MLF2	SRSF3		SOX21	NDRG2	TUBG2	SEH1L	PRICKLE2	DLST	RNF139
	SRRM2	Smarcd2	TMEM14C	CTPS2		GCNT2	DSG3	APC		REEP1	ZNF583	Mtmr4	PIP4K2C	Gm608	Mtus1	NPTN	HOMER2	ABHD4	MYO1B	TMEM14C	SRSF2		PAX3	ZSCAN1	PTCH1	GAB4	PRICKLE4	BNC2	HOXA1
	SRRM4	Mycn	CFLAR	CTPS1		MID1IP1	SLC6A17	ABCE1		NUDT10	ZNF582	Cdan1	ZMPSTE24	4930402H24Rik	Fgf13	AXIN2	PNOC	NKIRAS2	CHMP3	FANCF	CDK2		SCRN3	ZSCAN2	TIMM44	GAB2	GCNT2	YOD1	TSHZ3
	CCDC176	Kctd18	MECOM	ZER1		PIGA	SLC6A14	PAK2		NUDT11	TIPARP	Nfyb	CRISPLD2	Pdp1	Rad51b	SRF	ATP6V0A2	SOCS1	CHMP7	MECOM	RAPH1		PTPN2	SRSF4	RAD9B	GAB3	PCYOX1	BASP1	TSHZ1
	KANK2	Grb10	LURAP1	HOXA11		PIGF	KIF16B	PAK3		GXYLT1	ZNF586	Cds2	MRPL35	Eda	Mycn	HHIP	UXS1	BMP1	BCR	ITGA2B	DNAJB11		GCFC2	SRSF7	RAD9A	GAB1	SOX6	SLC23A2	FOXS1
	COL6A2	Rragc	MYT1L	FAM188A		PIGK	KIAA1456	CLUAP1		ACADSB	CAMKK2	Cttnbp2	RFFL	Pik3r1	Gpam	SYNDIG1	CRB1	PPP2CA	HOXA13	LURAP1	HLA-DQB1		ZFAT	SRSF6	ERGIC1	HABP4	NAP1L2	HOXA3	LPAR2
	COL6A6	Prkca	CEPT1	TSSK6		PIGM	FBXO40	COPS8		TBL1X	CAMKK1	Mfsd6	ATG5	Wnt5b	Rragc	RDH11	CD47	FAT3	HOXA11	MYT1L	RNF135		PAX9	SRSF1	B3GAT3	DMRTB1	RPL22	CDK6	ZNF583
	FXYD3	Cacul1	CLIC6	ZNF324		PIGN	LGALS8	FOXP1		API5	LPAR4	Jup	PTH2R	Nacc1	Ghitm	ST3GAL3	CA13	ULBP2	CEP57	CLIC6	RNF138		ZNF618	SRSF3	B3GAT2	ZSCAN9	SLC16A14	TUB	ZNF582
	CREBL2	Tulp4	PHACTR4	NEMF		PIGQ	RAP1GAP2	IL10RA		SKIV2L2	MTRF1L	Zcchc6	UBE2R2	Phldb2	Cdon	ST3GAL2	CD40	AMD1	SRC	PHACTR4	RNF139		UEVLD	SRSF2	B3GAT1	NPTX2	LPCAT2	LPAR1	TIPARP
	SLC39A11	B230219D22Rik	CLIC4	ZNF326		PIGS	SFRP2	MSL3		STX5	MYO1E	Sgms1	CYYR1	Panx2	Pou6f1	ST3GAL6	RSF1	IL20RB	NEMF	CLIC4	CLNS1A		CAMKK2	CDK2	CALM2	HABP2	LPCAT3	KTN1	ZNF586
	SLC39A14	Ciao1	CLIC5	SRF		PIGU	KCNJ2	KCNG1		YOD1	MYO1D	Esrrg	KLK2	Tada3	Rcbtb1	ST3GAL5	CA10	SHROOM4	GALNTL6	CLIC5	CDK6		CEP120	RAPH1	TTC30A	NDRG2	EYA2	USP2	CAMKK2
	HIF1AN	Cdon	NLGN2	ZNF322		PIGZ	NUP50	KHDRBS1		IRS2	MYO1C	Sypl2	KLK3	Lnp	Dhx15	RUFY3	ATG4A	TRIM37	SRF	NLGN2	TSHZ2		EPG5	CDK3	TTC30B	NDRG3	PIGC	ZFP91	CAMKK1
	NTRK2	Rufy3	NLGN3	SRI		TAX1BP3	G2E3	KHDRBS3		TRAPPC6B	MYO1B	Pear1	TBL2	Ank3	Eif4a1	VCL	FPGT	RASSF4	ZNF322	NLGN3	TSHZ3		MYO1E	HLA-DQB1	CALM1	NDRG4	PIGN	USP7	LPAR4
	NTRK3	Mars2	LRSAM1	LGALS8		ANKLE2	EIF2AK3	KHDRBS2		RAD51	GRN	Capn12	ARRDC2	Camta2	D5Ertd579e	VCP	FGFR1OP	LPPR4	SRI	LRSAM1	TSHZ1		EVI5L	RNF135	GSDMA	ZSCAN2	IL1RAP	AP3S2	MTRF1L
	ARHGAP22	Cep112	LARP4B	EIF2AK1		OLR1	AGPAT4	ZNF592		ZNF33A	CHMP3	Nrxn1	ARRDC3	Cul9	Atp8b5	CYTH1	EPDR1	KREMEN2	LGALS8	LARP4B	FOXS1		ADAMTS14	RNF138	UPK1A	SRSF5	SNAPC3	MEGF9	MYO1F
	ARHGAP21	Dhx15	RIT2	EIF2AK3		RHPN2	AGPAT3	YTHDF2		HAS3	CHMP7	Ahsa2	KLK8	Ikzf4	Cd47	PAPOLG	PRICKLE4	NEK10	AKIRIN2	STMN2	ZNF583		CHMP3	RNF139	UPK1B	SRSF7	SYDE2	BAZ2A	MYO1E
	ARHGAP24	Dos	ASGR1	EIF2AK2		CCDC170	COL1A1	MED1		NRF1	CHMP6	Prrx1	CHFR	Ikzf3	Myh9	PAPOLA	PHOX2B	CHD5	EIF2AK1	RIT2	ZNF582		MEOX2	CLNS1A	DLGAP2	SRSF6	SRRM4	PITX2	MYO1D
	ARHGAP29	Lztfl1	TMEM145	TDG		SRRM4	MYO16	MDGA1		USP8	BCR	Flt4	THOC1	Mapre2	Trp53bp1	SLC16A9	DIEXF	NEBL	EIF2AK3	ASGR1	TIPARP		CTPS1	HOXA1	DLGAP3	SRSF1	FAM26E	F13A1	MYO1C
	CD28	Vwc2	TMEM144	EIF2AK4		RGL1	KIAA1217	MDGA2		PHF16	CTPS2	Uty	PDE8A	Dpf2	Pax6	DPH1	SASH3	WISP1	EIF2AK2	TMEM145	ZNF586		GMFB	TSHZ2	DLGAP1	SRSF3	COL6A3	PRKX	MYO1B
	NKIRAS2	Efcab14	FOXL2	EREG		PDK4	ASAP1	MED8		PHF12	CTPS1	Pex5	PDE8B	Aif1l	Phc1	SPAST	USP31	CHTF8	TDG	TMEM144	ZNF589		PPAPDC1B	TSHZ3	DLGAP4	SRSF2	PTGS1	SMARCA4	CHMP3
	TDRD1	Lhfpl2	ITGA6	AVPI1		LNPEP	ASAP3	ZNF599		ST6GAL1	HOXA13	Rabgef1	RAB27A	Serinc1	Satb1	CALCR	WASF1	SPSB4	EREG	FOXL2	ASUN		HOXA11	TSHZ1	MBNL1	CDK2	DMGDH	IQGAP3	CHMP7
	SRGAP3	Tmem164	FOXL1	MYO16		C9orf114	TMPO	FBXO9		FAM13B	FAM188A	Uevld	RAB27B	Sertad2	Pawr	SLC16A2	RAB21	PIKFYVE	AVPI1	ITGA6	PSD		ARPP19	TRMT12	MBNL2	RNF130	ADH6	ARHGAP44	BCR
	ABHD2	Agps	API5	ASAP1		SEC61A1	CAMK1G	CEP97		NFYA	SRC	Sidt2	SYPL2	Ptp4a3	Pdlim5	ARHGAP31	TCL1A	TANC1	ASAP1	FOXL1	CAMKK2		SLC39A6	FOXS1	MBNL3	RAPH1	MAFG	SERTAD2	CTPS2
	UBR7	Skida1	RTKN2	ASAP2		SEC61A2	FOXO3	MYCN		FGD6	NEMF	Etf1	SH3BP5	Upf2	Alg9	ARHGAP32	RAB23	RNF43	ASAP2	API5	CAMKK1		ZSCAN29	ZNF581	HRH3	VIL1	SLC39A13	ZNF3	CTPS1
	ABHD4	Atp1b4	FAM32A	MYO10		PTGS1	FOXO1	MYCL		GOLGA3	GALNTL6	Zscan12	RFX4	Rrbp1	4930563D23Rik	DCAF7	TBL1X	ARPC5	MYO10	RTKN2	HOXA9		FBXO45	CDK8	PLK2	RNF135	SLC39A14	MTMR10	ZER1
	KRAS	Slc24a2	KIAA1191	OCRL		ZFAND6	KIAA1033	SUB1		SORBS1	SRF	Rab15	RFX6	Igf2bp2	Pdlim1	WIPF3	THAP5	DCUN1D1	OCRL	FAM32A	MYO1E		KIF16B	TIPARP	OIP5	RNF138	HIF1AN	POR	NEMF
	SOCS4	Rap1b	FER1L6	PLAUR		ZFAND5	LOX	RPRM		NR1D2	ZNF322	Rab14	RFX7	Pam	Slc39a14	WIPF2	GPT2	DCUN1D4	KIAA1033	KIAA1191	MYO1C		KIAA1456	HAPLN4	CLCN3	RNF139	NTRK2	ETS1	ZNF326
	SOCS7	Fyco1	VMP1	HILPDA		SLC39A13	LPGAT1	PKDREJ		SOX4	SRI	Nudcd3	NRXN3	Cadm1	Dzip1	PTCH1	GLRA3	DAG1	LOX	VMP1	MYO1B		FBXO40	CHST8	CLCN5	CLNS1A	NTRK3	NDEL1	SRF
	BMP3	Celsr1	ZMAT3	LOR		SLC39A10	ALDH1A2	PLCH1		ARHGAP44	SRR	Hsf4	RCOR1	Agtrap	Alg2	ZSCAN32	GLRA2	ACO1	LPGAT1	PRPH2	MYO1A		NRBF2	LPAR6	CLCN4	HOXA1	PTP4A1	TNNI1	ZNF322
	ACSL4	Zxdb	MYBL1	MPDU1		SLC39A11	PRICKLE2	PRKG1		ZNF2	LGALS8	Preb	NRXN1	Vimp	Apbb2	RAD9B	YRDC	SUV420H1	TIMM17B	ZMAT3	CHMP3		KCNJ3	PSD	BRD8	TSHZ2	ARHGAP26	NANP	SRI
	TERF2	Zfp367	SMOC2	KIAA1033		SLC39A14	TAC1	VEZF1		ICA1	AKIRIN2	Ankdd1b	RFX3	Mtus1	Azi2	POLR3D	CALU	F11R	GCNT4	MYBL1	CHMP7		RPS6KC1	CAMKK2	BRD9	TSHZ3	PTP4A2	HEMK1	LGALS8
	TRIM33	Baz2b	SMOC1	LOX		CEP120	NAP1L4	PRKG2		MED13	EIF2AK1	Arrdc1	ELK3	Fgf13	Oxr1	POLR3A	CYB5B	ABCG4	TIMM17A	NR1D1	CHMP6		TDG	HAPLN3	BRD4	VILL	ZSCAN25	LMAN2L	EIF2AK1
	RASSF5	Stau1	MYBL2	LPGAT1		EIF1AX	SLC16A14	PPP1R9A		MTX3	EIF2AK3	Ctnnd1	CDON	Mc1r	Ubr2	B3GAT3	ALKBH3	PRDM13	GCNT1	NR1D2	BCR		ADRB2	MYO1F	BRD1	ZNF583	PPP1R16B	ASF1B	EIF2AK3
	RASSF6	Suv420h1	ITGB1BP1	GCNT4		NTRK2	SLC16A10	TNS1		SUZ12	TDG	Pcdh15	HNRNPA2B1	Gpam	Ubr1	B3GAT2	MTF1	HNF4G	GCNT3	MYBL2	CTPS2		EREG	MYO1E	BRD3	TIPARP	ARHGAP28	PRKCI	EIF2AK2
	CHD2		ITGB1BP2	TIMM17A		NTRK3	EYA4	GABRA2		MED19	EIF2AK4	Zbtb20	ELK4	Rragc	Adrbk1	B3GAT1	DERL3	HNF4A	GCNT2	ITGB1BP1	CTPS1		WAPAL	MYO1D	DNAJA2	ZNF584	BMP7	ERLIN2	TDG
	LRRK1		ZNF2	GCNT1		ARHGAP21	EYA1	FAM135A		AQP11	EREG	Gpr3	MTRR	Spock3	Peg10	SRSF11	FAR1	KLHL42	LPCAT3	ITGB1BP2	ZER1		MYO16	MYO1C	DNAJA3	CDK9	COL19A1	KCND2	EIF2AK4
	WISP1		ZNF3	GCNT3		ARHGAP20	CALHM1	FAM135B		DNAJC19	MYO16	Map1a	APC	Ghitm	Pnrc1	TOPORS	TLN1	IL17RD	LPCAT1	ZNF2	HOXA11		ASAP1	MYO1B	PTPN18	ASUN	RBP1	ST3GAL6	EREG
	PSME4		CTCFL	GCNT2		ARHGAP26	CALCRL	NLN		ST3GAL5	ASAP1	Igf2bp2	TAF5L	Cdon	Zfp282	DCN	ACTR1A	AGO1	MID1IP1	ZNF3	FAM188A		ASAP2	CHST1	DNAJA4	LPAR6	UBR1	ZBTB5	AVPI1
	TROAP		SYNDIG1	LPCAT3		EVI5	PIEZO2	GCA		ZBTB4	ASAP2	Ppip5k1	PAK1	Pou6f1	Unc119b	GPAM	PNN	GRPEL2	PIGA	CTCFL	NEMF		OCRL	CHMP3	PTPN13	PSD	ATG2B	PRKCA	ASAP1
	C3orf58		OGFR	LPCAT1		NARFL	TAX1BP1	TCF4		TXLNG	ASAP3	Thoc2	PAK2	Rcbtb1	Pip5k1b	CALM3	ATP6V0E1	MAPK11	PIGF	SYNDIG1	GALNTL6		TMPO	CENPM	PTPN12	CAMKK2	KRAS	PRKCE	ASAP2
	IL4R		RAC2	MID1IP1		ARHGAP28	PPP1CB	DPYSL2		NR4A1	OCRL	Elp5	STXBP4	Dhx15	Thsd4	SPG20	ALKBH1	NCOR2	CALCRL	OGFR	SRF		LDHAL6A	CHMP7	PTPN11	CAMKK1	SOCS5	PSME3	NMI
	RCN1		RAC3	PIGA		DDIT4	FSD1L	TOR1AIP1		PRKCE	HILPDA	Lysmd3	FOXP2	Diap1	Ptger1	CACNA1C	MLLT6	FZD4	PIGK	RAC2	ZNF322		FOXO3	BCR	MYCBP	HAPLN3	SOCS4	PRKCG	OCRL
[truncated: 10,855 more rows]

## Sheet: CLIP Targets
First author	Arndt	Chartoumpekis	Chen	Chen	Cheng	Collino	Davidson	Flavin	He	Hunter	Jiang	Keck-Wherley	Kraemer	Liang	Liu	Mizuguchi	Munch	Presneau	Raponi	Romero-Cordoba	Sanchez-Diaz	Schonrock	Soh	Sokolov	Tanic	Wu	Yan	Zhang	Ziats
[truncated: 7,097 more rows]
