# Supplementary material for: Bias in microRNA functional enrichment analysis
Source: Bioinformatics. 2015 Jan 20;31(10):1592–8. doi: 10.1093/bioinformatics/btv023 (PMC4426843; doi:10.1093/bioinformatics/btv023)
Supplement: Supplementary Data [file supp_btv023_supplementary_table_4.xls]

## Sheet: Summary
Supplementary Table 4: Select published studies using the standard method in analysis of rice miRNAs with results of empirical algorithm, input miRNA lists and union of targeted genes
Title	First Author	Mentioned in Abstract	Species	Prediction Algorithms	MicroRNA List Extracted	Significant GO Terms	Notes
Grass MicroRNA Gene Paleohistory Unveils New Insights into Gene Dosage Balance in Subgenome Partitioning after Whole-Genome Duplication	Abrouk	No	Rice	miRanda	69	34	Used all known mature osa miRNAs from given families
Differential expression of the microRNAs in superior and inferior spikelets in rice (Oryza sativa)	Peng	Yes	Rice	psRNA-Target	90	0	Excluded osa-miR1861h* as unclear; where authors group paralogs into a single DE unit, we use only one mature miRNA; removed osa-miR819a due to dead miRBase entry, removed osa-miR811a, removed osa-miR1884a, removed osa-miR1884b, removed osa-miR808, removed osa-miR827a, osa-miR1423b merged, removed osa-miR809a, removed osa-miR441a, removed osa-miR442, removed osa-miR1867
Deep sequencing on genome-wide scale reveals the unique composition and expression patterns of microRNAs in developing pollen of Oryza sativa.	Wei	Yes	Rice	psRNA-Target	68	0	Where authors group paralogs into a single DE unit, we use only one mature miRNA; removed osa-miR806c; removed osa-miR806b; removed osa-miR806e; removed osa-miR806a; removed osa-miR442; osa-miR1853-3p could not be matched to targets for unknown reasons, so was removed; removed osa-miR1884a; removed osa-miR1867; osa-miR810b.2 could not be matched to targets for unknown reasons, so was removed
Identification and Expression Analysis of microRNAs at the Grain Filling Stage in Rice (Oryza sativa L.) via Deep Sequencing	Yi	Yes	Rice	starBase and psRNA	142	49	Removed dead miRBase entry osa-miR811b; merged osa-miR166j and osa-miR166n; removed osa-miR1848, osa-miR1853-3p, osa-miR1870-3p, osa-miR2099-3p and osa-miR2095-5p missing targets for unknown reason; removed osa-miR811a; removed unrecognised osa-miR396i; removed unrecognised osa-miR1317-5p.2, osa-miR827a; merged osa-miR1423; removed unrecognised osa-miR1433; removed osa-miR441a, osa-miR441c; remov…

## Sheet: miRNA Lists
First Author	Abrouk	Peng	Yi	Wei
miRNA Number	69	90	142	68
miRNA List	osa-miR159a.1	osa-miR156a	osa-miR1423-5p	osa-miR1319a
	osa-miR159b	osa-miR156k	osa-miR1423-3p	osa-miR1425-5p
	osa-miR159c	osa-miR156l-5p	osa-miR1427	osa-miR1429-3p
	osa-miR159d	osa-miR159a.1	osa-miR166a-3p	osa-miR1436
	osa-miR159e	osa-miR159f	osa-miR166b-3p	osa-miR156k
	osa-miR159f	osa-miR164d	osa-miR166c-3p	osa-miR159a.2
	osa-miR159a.2	osa-miR164e	osa-miR166d-3p	osa-miR160a-5p
	osa-miR168a-5p	osa-miR166e-3p	osa-miR166e-3p	osa-miR160e-5p
	osa-miR168b	osa-miR166i-3p	osa-miR166f-3p	osa-miR160f-5p
	osa-miR168a-3p	osa-miR166m	osa-miR166i-3p	osa-miR162a
	osa-miR171c-3p	osa-miR167a-5p	osa-miR166j-3p	osa-miR162b
	osa-miR171d-3p	osa-miR167d-5p	osa-miR167d-5p	osa-miR164a
	osa-miR171e-3p	osa-miR168a-5p	osa-miR167f	osa-miR164d
	osa-miR171f-3p	osa-miR169a	osa-miR167g	osa-miR167a-5p
	osa-miR171i-3p	osa-miR169b	osa-miR167h-5p	osa-miR167b
	osa-miR171a	osa-miR169e	osa-miR167j	osa-miR167e-5p
	osa-miR171b	osa-miR169h	osa-miR169e	osa-miR167i-5p
	osa-miR171g	osa-miR169n	osa-miR1850.1	osa-miR168a-5p
	osa-miR171h	osa-miR172a	osa-miR1859	osa-miR169e
	osa-miR171c-5p	osa-miR319a-3p.2-3p	osa-miR1864	osa-miR169n
	osa-miR171d-5p	osa-miR390-5p	osa-miR1865-5p	osa-miR171a
	osa-miR171e-5p	osa-miR394	osa-miR1874-3p	osa-miR171i-3p
	osa-miR171f-5p	osa-miR396c-5p	osa-miR1876	osa-miR1846b-5p
	osa-miR171i-5p	osa-miR397a	osa-miR1881	osa-miR1846c-5p
	osa-miR172d-3p	osa-miR397b	osa-miR1882a	osa-miR1846e
	osa-miR172a	osa-miR399a	osa-miR1882b	osa-miR1850.1
	osa-miR172b	osa-miR399d	osa-miR1882c	osa-miR1850.2
	osa-miR172c	osa-miR399i	osa-miR1882d	osa-miR1850.3
	osa-miR172d-5p	osa-miR399j	osa-miR1882e-5p	osa-miR1851
	osa-miR319a-3p.2-3p	osa-miR408-3p	osa-miR1882f	osa-miR1852
	osa-miR319b	osa-miR435	osa-miR1882g	osa-miR1854-3p
	osa-miR319a-5p	osa-miR437	osa-miR1882h	osa-miR1855
	osa-miR319a-3p	osa-miR439a	osa-miR1883a	osa-miR1857-3p
	osa-miR390-5p	osa-miR444b.2	osa-miR1883b	osa-miR1858a
	osa-miR393a	osa-miR528-5p	osa-miR2055	osa-miR1858b
	osa-miR393b-5p	osa-miR530-3p	osa-miR2093-5p	osa-miR1859
	osa-miR393b-3p	osa-miR530-5p	osa-miR390-5p	osa-miR1860-3p
	osa-miR394	osa-miR535-5p	osa-miR397a	osa-miR1860-5p
	osa-miR395s	osa-miR812a	osa-miR397b	osa-miR1862a
	osa-miR395t	osa-miR812f	osa-miR408-3p	osa-miR1862c
	osa-miR395c	osa-miR812g	osa-miR435	osa-miR1862d
	osa-miR395a	osa-miR815a	osa-miR439d	osa-miR1863a
	osa-miR395f	osa-miR818a	osa-miR439g	osa-miR1866-5p
	osa-miR395u	osa-miR820a	osa-miR444a-3p.1	osa-miR1871
	osa-miR395b	osa-miR1320-5p	osa-miR444a-3p.2	osa-miR1874-3p
	osa-miR395d	osa-miR1423-3p	osa-miR444b.1	osa-miR1874-5p
	osa-miR395e	osa-miR1428a-5p	osa-miR444c.1	osa-miR1875
	osa-miR395g	osa-miR1428b	osa-miR444d.1	osa-miR1881
	osa-miR395h	osa-miR1428e-3p	osa-miR444d.2	osa-miR2055
	osa-miR395i	osa-miR1436	osa-miR444d.3	osa-miR2090
	osa-miR395j	osa-miR1846d-5p	osa-miR812a	osa-miR2094-3p
	osa-miR395k	osa-miR1847.1	osa-miR812b	osa-miR2106
	osa-miR395l	osa-miR1849	osa-miR812c	osa-miR396a-5p
	osa-miR395m	osa-miR1850.1	osa-miR812e	osa-miR399h
	osa-miR395n	osa-miR1850.2	osa-miR812f	osa-miR418
	osa-miR395o	osa-miR1851	osa-miR815c	osa-miR439a
	osa-miR395p	osa-miR1854-5p	osa-miR827	osa-miR444d.2
	osa-miR395q	osa-miR1855	osa-miR1319a	osa-miR444c.2
	osa-miR395v	osa-miR1856	osa-miR164e	osa-miR444e
	osa-miR395w	osa-miR1858a	osa-miR169h	osa-miR444f
	osa-miR395r	osa-miR1859	osa-miR169i-5p.1	osa-miR531a
	osa-miR395x	osa-miR1860-3p	osa-miR169j	osa-miR810a
	osa-miR395y	osa-miR1861b	osa-miR169k	osa-miR810b.1
	osa-miR397a	osa-miR1861d	osa-miR169l	osa-miR812f
	osa-miR397b	osa-miR1861e	osa-miR169m	osa-miR818a
	osa-miR398a	osa-miR1861g	osa-miR169n	osa-miR818b
	osa-miR398b	osa-miR1861h	osa-miR169o	osa-miR818d
	osa-miR528-5p	osa-miR1862a	osa-miR1858a	osa-miR820a
	osa-miR535-5p	osa-miR1862d	osa-miR1858b
		osa-miR1862e	osa-miR1874-5p
		osa-miR1863a	osa-miR2091-5p
		osa-miR1864	osa-miR2878-3p
		osa-miR1866-3p	osa-miR2880
		osa-miR1866-5p	osa-miR393b-5p
		osa-miR1868	osa-miR399d
		osa-miR1869	osa-miR815a
		osa-miR1871	osa-miR818d
		osa-miR1873	osa-miR1425-5p
		osa-miR1874-3p	osa-miR159a.2
		osa-miR1875	osa-miR160a-5p
		osa-miR1876	osa-miR160b-5p
		osa-miR1877	osa-miR160c-5p
		osa-miR1878	osa-miR160d-5p
		osa-miR1879	osa-miR160e-5p
		osa-miR1883a	osa-miR167e-5p
		osa-miR2092-5p	osa-miR167i-5p
		osa-miR2093-5p	osa-miR1862a
		osa-miR2094-3p	osa-miR1862b
		osa-miR2101-5p	osa-miR1862c
		osa-miR2102-5p	osa-miR1862e
			osa-miR1880
			osa-miR394
			osa-miR396c-5p
			osa-miR396d
			osa-miR396e-5p
			osa-miR396f-5p
			osa-miR396g
			osa-miR396h
			osa-miR529b
			osa-miR530-5p
			osa-miR810b.1
			osa-miR166m
			osa-miR1863c
			osa-miR444f
			osa-miR528-5p
			osa-miR1846e
			osa-miR1861b
			osa-miR1861f
			osa-miR1861i
			osa-miR1861l
			osa-miR399j
			osa-miR530-3p
			osa-miR531a
			osa-miR531b
			osa-miR1428e-3p
			osa-miR169a
			osa-miR2101-3p
			osa-miR399h
			osa-miR1428b
			osa-miR1428c
			osa-miR1428d
			osa-miR156l-5p
			osa-miR159a.1
			osa-miR159b
			osa-miR159f
			osa-miR168a-5p
			osa-miR168a-3p
			osa-miR1846a-5p
			osa-miR1846b-5p
			osa-miR1846c-5p
			osa-miR1847.1
			osa-miR1854-3p
			osa-miR1854-5p
			osa-miR1861d
			osa-miR1861e
			osa-miR1861g
			osa-miR1861h
			osa-miR1861j
			osa-miR1861k
			osa-miR1861m
			osa-miR2094-3p
			osa-miR815b

## Sheet: Target Gene Lists
First Author	Abrouk	Peng	Yi	Wei
miRNA Number	69	90	142	68
Target Gene List as Predicted by psRNA-Target	LOC_Os03g51040.1	LOC_Os01g35720.1	LOC_Os08g34140.1	LOC_Os11g30370.1
TIGR genome cDNA OSA1 R5V5	LOC_Os08g04460.1	LOC_Os03g51040.1	LOC_Os02g47690.1	LOC_Os01g33430.1
	LOC_Os05g34270.1	LOC_Os01g33430.1	LOC_Os11g30370.1	LOC_Os10g40920.1
	LOC_Os10g40920.1	LOC_Os03g38980.1	LOC_Os03g51040.1	LOC_Os08g41940.1
	LOC_Os03g09940.1	LOC_Os03g38980.3	LOC_Os10g08970.1	LOC_Os03g15350.1
	LOC_Os05g38420.1	LOC_Os03g38980.2	LOC_Os01g33430.1	LOC_Os03g48970.2
	LOC_Os02g01740.1	LOC_Os05g38420.1	LOC_Os09g09500.1	LOC_Os01g65080.1
	LOC_Os05g49890.2	LOC_Os07g30970.1	LOC_Os05g10580.1	LOC_Os01g60000.1
	LOC_Os02g10100.1	LOC_Os07g30970.2	LOC_Os10g40920.1	LOC_Os07g30970.1
	LOC_Os07g13170.2	LOC_Os01g47350.1	LOC_Os08g41940.1	LOC_Os07g30970.2
	LOC_Os03g19590.1	LOC_Os02g10100.1	LOC_Os03g38980.1	LOC_Os07g32170.1
	LOC_Os11g12490.1	LOC_Os01g12700.1	LOC_Os03g48970.2	LOC_Os03g16220.4
	LOC_Os01g12700.1	LOC_Os02g03040.2	LOC_Os03g38980.3	LOC_Os03g16220.5
	LOC_Os04g29990.1	LOC_Os02g03040.1	LOC_Os03g38980.2	LOC_Os03g16220.1
	LOC_Os02g58490.1	LOC_Os02g58490.1	LOC_Os02g43660.1	LOC_Os03g16220.2
	LOC_Os05g26902.1	LOC_Os02g03040.4	LOC_Os05g38420.1	LOC_Os03g16220.3
	LOC_Os04g46220.1	LOC_Os12g38210.2	LOC_Os01g63810.2	LOC_Os08g17370.1
	LOC_Os12g18080.1	LOC_Os02g48900.2	LOC_Os06g44970.1	LOC_Os03g20080.1
	LOC_Os05g33160.1	LOC_Os11g30010.1	LOC_Os07g30970.1	LOC_Os08g06510.1
	LOC_Os11g44580.1	LOC_Os01g53800.1	LOC_Os07g30970.2	LOC_Os02g03040.3
	LOC_Os11g30010.1	LOC_Os02g49840.1	LOC_Os07g32170.1	LOC_Os02g03040.2
	LOC_Os05g41010.1	LOC_Os02g49840.3	LOC_Os03g16220.4	LOC_Os02g03040.1
	LOC_Os02g36450.1	LOC_Os02g49840.2	LOC_Os03g16220.5	LOC_Os02g42280.1
	LOC_Os02g36450.2	LOC_Os04g20474.3	LOC_Os01g37980.1	LOC_Os02g58490.1
	LOC_Os05g37970.4	LOC_Os04g20474.2	LOC_Os10g36740.1	LOC_Os04g59430.1
	LOC_Os05g37970.3	LOC_Os03g43930.2	LOC_Os08g06510.1	LOC_Os02g03040.4
	LOC_Os05g37970.2	LOC_Os01g63180.1	LOC_Os03g16220.2	LOC_Os08g43120.1
	LOC_Os05g37970.1	LOC_Os03g43930.1	LOC_Os03g16220.3	LOC_Os12g18080.1
	LOC_Os08g20000.1	LOC_Os05g34270.1	LOC_Os09g24200.1	LOC_Os03g15590.1
	LOC_Os11g44860.1	LOC_Os05g05810.1	LOC_Os05g29120.1	LOC_Os11g30010.1
	LOC_Os11g42090.1	LOC_Os05g05810.2	LOC_Os02g10100.1	LOC_Os05g50070.1
	LOC_Os01g60000.1	LOC_Os08g36840.1	LOC_Os01g40150.1	LOC_Os02g43560.1
	LOC_Os07g38290.1	LOC_Os05g34460.1	LOC_Os11g12490.1	LOC_Os10g38110.1
	LOC_Os07g01020.1	LOC_Os02g34080.1	LOC_Os02g03040.3	LOC_Os02g49840.1
	LOC_Os02g47690.1	LOC_Os10g38930.1	LOC_Os02g03040.2	LOC_Os12g07110.1
	LOC_Os09g38330.1	LOC_Os12g38110.1	LOC_Os02g03040.1	LOC_Os02g49840.3
	LOC_Os05g34460.1	LOC_Os03g32540.1	LOC_Os02g42280.1	LOC_Os02g49840.2
	LOC_Os03g19750.1	LOC_Os07g49240.1	LOC_Os02g58490.1	LOC_Os11g44860.1
	LOC_Os03g21250.1	LOC_Os12g15680.1	LOC_Os04g59430.1	LOC_Os09g32944.1
	LOC_Os01g59660.3	LOC_Os03g60820.1	LOC_Os02g03040.4	LOC_Os03g01090.1
	LOC_Os01g59660.2	LOC_Os05g48390.1	LOC_Os02g48310.1	LOC_Os04g23910.1
	LOC_Os01g59660.1	LOC_Os04g59494.1	LOC_Os09g24200.2	LOC_Os02g07780.2
	LOC_Os05g07070.1	LOC_Os04g59494.2	LOC_Os03g48970.4	LOC_Os12g13950.1
	LOC_Os11g48060.1	LOC_Os09g32380.1	LOC_Os05g07090.3	LOC_Os06g05530.1
	LOC_Os05g07070.3	LOC_Os08g32060.1	LOC_Os05g33160.1	LOC_Os01g44990.1
	LOC_Os05g07070.2	LOC_Os10g24090.1	LOC_Os03g15590.1	LOC_Os02g26040.1
	LOC_Os04g30330.1	LOC_Os03g16220.1	LOC_Os11g30010.1	LOC_Os10g20990.1
	LOC_Os12g32440.1	LOC_Os01g16180.3	LOC_Os06g49420.2	LOC_Os06g03830.2
	LOC_Os05g21120.1	LOC_Os01g16180.2	LOC_Os02g36450.1	LOC_Os06g03830.1
	LOC_Os04g55560.3	LOC_Os01g16180.1	LOC_Os02g36450.2	LOC_Os09g38330.1
	LOC_Os01g63180.1	LOC_Os01g16180.4	LOC_Os01g52640.3	LOC_Os07g45180.1
	LOC_Os02g55150.2	LOC_Os02g36140.2	LOC_Os02g49840.1	LOC_Os08g36840.1
	LOC_Os05g26914.2	LOC_Os12g17550.1	LOC_Os03g06760.2	LOC_Os10g08580.1
	LOC_Os12g15680.1	LOC_Os01g46610.1	LOC_Os02g49840.3	LOC_Os03g50620.1
	LOC_Os02g19990.2	LOC_Os04g47410.5	LOC_Os02g49840.2	LOC_Os12g42400.3
	LOC_Os02g19990.1	LOC_Os06g46270.1	LOC_Os11g44860.1	LOC_Os07g41720.1
	LOC_Os03g16610.1	LOC_Os02g03040.3	LOC_Os03g17980.2	LOC_Os07g41720.2
	LOC_Os03g09930.1	LOC_Os08g33488.1	LOC_Os02g07720.3	LOC_Os12g42400.1
	LOC_Os05g51150.1	LOC_Os03g48380.1	LOC_Os03g17980.1	LOC_Os02g43780.1
	LOC_Os08g17040.1	LOC_Os12g41860.1	LOC_Os04g20474.3	LOC_Os05g45350.2
	LOC_Os05g51150.3	LOC_Os11g20689.1	LOC_Os04g20474.2	LOC_Os01g25810.1
	LOC_Os12g40480.2	LOC_Os12g24400.1	LOC_Os11g42090.1	LOC_Os02g34080.1
	LOC_Os06g40330.1	LOC_Os04g51630.3	LOC_Os03g43930.2	LOC_Os02g47690.1
	LOC_Os10g24090.1	LOC_Os04g41540.1	LOC_Os01g63180.1	LOC_Os10g38930.1
	LOC_Os01g03640.1	LOC_Os01g12280.1	LOC_Os03g43930.1	LOC_Os02g18870.1
	LOC_Os04g47870.1	LOC_Os06g11500.1	LOC_Os07g38290.1	LOC_Os01g17470.1
	LOC_Os04g47870.2	LOC_Os09g30454.1	LOC_Os05g34270.1	LOC_Os12g07110.2
	LOC_Os01g68770.1	LOC_Os11g17540.1	LOC_Os04g28420.2	LOC_Os02g17470.2
	LOC_Os11g27440.1	LOC_Os05g38410.1	LOC_Os06g05530.1	LOC_Os01g53800.1
	LOC_Os11g36140.1	LOC_Os12g44340.1	LOC_Os01g70100.1	LOC_Os04g21580.1
	LOC_Os01g40150.1	LOC_Os03g57070.2	LOC_Os01g44990.1	LOC_Os05g48390.1
	LOC_Os08g16660.1	LOC_Os03g57070.1	LOC_Os11g47160.1	LOC_Os03g12610.1
	LOC_Os10g42439.1	LOC_Os08g04650.1	LOC_Os05g05810.1	LOC_Os02g19990.2
	LOC_Os05g26926.1	LOC_Os01g04720.1	LOC_Os10g20990.1	LOC_Os02g19990.1
	LOC_Os06g02304.1	LOC_Os02g39070.1	LOC_Os05g05810.2	LOC_Os10g36650.1
	LOC_Os04g03250.1	LOC_Os07g11270.1	LOC_Os06g03830.2	LOC_Os03g42040.1
	LOC_Os01g62490.1	LOC_Os11g42220.1	LOC_Os05g14010.1	LOC_Os09g39690.1
	LOC_Os10g25674.1	LOC_Os02g36030.1	LOC_Os02g12630.1	LOC_Os11g45590.1
	LOC_Os10g29070.1	LOC_Os06g03970.1	LOC_Os06g28980.1	LOC_Os04g52560.1
	LOC_Os07g13170.1	LOC_Os11g38000.1	LOC_Os08g35210.1	LOC_Os11g35200.1
	LOC_Os01g34530.1	LOC_Os09g28910.1	LOC_Os01g63190.1	LOC_Os09g36320.1
	LOC_Os03g27120.1	LOC_Os09g28910.3	LOC_Os09g36320.1	LOC_Os05g40700.1
	LOC_Os08g39630.1	LOC_Os09g28910.2	LOC_Os03g15350.1	LOC_Os09g29584.1
	LOC_Os06g37150.1	LOC_Os09g28910.4	LOC_Os05g05800.1	LOC_Os06g23650.1
	LOC_Os12g24550.1	LOC_Os12g38210.1	LOC_Os02g17500.3	LOC_Os06g49880.2
	LOC_Os06g35910.1	LOC_Os11g46970.1	LOC_Os02g17500.2	LOC_Os03g07880.2
	LOC_Os06g35910.2	LOC_Os04g55230.1	LOC_Os02g17500.1	LOC_Os03g07880.3
	LOC_Os03g53230.1	LOC_Os01g44110.1	LOC_Os03g50620.1	LOC_Os03g13800.1
	LOC_Os01g67134.1	LOC_Os02g19970.1	LOC_Os05g34460.1	LOC_Os05g43570.1
	LOC_Os08g04310.1	LOC_Os02g19970.2	LOC_Os07g41720.1	LOC_Os02g36924.1
	LOC_Os05g07070.5	LOC_Os07g41320.1	LOC_Os07g41720.2	LOC_Os07g29820.1
	LOC_Os05g07070.4	LOC_Os09g27950.1	LOC_Os01g59660.3	LOC_Os01g01030.1
	LOC_Os08g35210.1	LOC_Os06g05760.1	LOC_Os01g59660.2	LOC_Os11g27440.1
	LOC_Os05g07070.7	LOC_Os07g07690.1	LOC_Os01g59660.1	LOC_Os07g29360.1
	LOC_Os02g01030.4	LOC_Os11g30370.1	LOC_Os10g05230.2	LOC_Os12g16350.13
	LOC_Os12g24400.1	LOC_Os01g73790.1	LOC_Os01g06740.1	LOC_Os06g28980.1
	LOC_Os02g01030.1	LOC_Os05g10580.1	LOC_Os11g48060.1	LOC_Os11g34680.1
	LOC_Os02g01030.2	LOC_Os08g41940.1	LOC_Os02g43780.1	LOC_Os12g05260.1
	LOC_Os02g01030.3	LOC_Os03g15350.1	LOC_Os05g07090.1	LOC_Os02g37790.1
	LOC_Os02g37840.1	LOC_Os06g44970.1	LOC_Os01g54010.1	LOC_Os01g01320.1
	LOC_Os10g05230.2	LOC_Os07g32170.1	LOC_Os02g34080.1	LOC_Os12g10470.1
	LOC_Os10g37240.3	LOC_Os08g06510.1	LOC_Os06g03830.1	LOC_Os12g17550.1
	LOC_Os10g37240.2	LOC_Os01g59630.1	LOC_Os05g04630.6	LOC_Os09g36190.1
	LOC_Os03g02240.1	LOC_Os01g40150.1	LOC_Os10g38930.1	LOC_Os11g47160.1
	LOC_Os05g07050.1	LOC_Os06g44750.1	LOC_Os04g23910.1	LOC_Os02g04680.2
	LOC_Os01g03620.1	LOC_Os05g33160.1	LOC_Os09g39690.1	LOC_Os01g46610.1
	LOC_Os08g09860.1	LOC_Os05g25960.1	LOC_Os06g20460.1	LOC_Os04g47410.5
	LOC_Os07g46990.1	LOC_Os04g03250.1	LOC_Os12g38110.1	LOC_Os04g25560.2
	LOC_Os01g65720.1	LOC_Os01g60230.4	LOC_Os03g57900.1	LOC_Os09g30130.2
	LOC_Os04g47580.1	LOC_Os03g17980.2	LOC_Os09g38330.1	LOC_Os06g46270.1
	LOC_Os04g29960.1	LOC_Os03g17980.1	LOC_Os03g32540.1	LOC_Os04g25560.1
	LOC_Os03g28310.1	LOC_Os02g48310.1	LOC_Os12g15680.1	LOC_Os02g04680.1
	LOC_Os05g38410.1	LOC_Os06g05530.1	LOC_Os05g09660.1	LOC_Os02g07960.3
	LOC_Os03g57070.2	LOC_Os10g20990.1	LOC_Os01g53800.1	LOC_Os10g42196.1
	LOC_Os03g57070.1	LOC_Os02g12630.1	LOC_Os04g29960.1	LOC_Os08g33488.1
	LOC_Os08g44770.2	LOC_Os10g05230.2	LOC_Os05g48390.1	LOC_Os12g24550.1
	LOC_Os08g44770.1	LOC_Os01g17470.1	LOC_Os03g28310.1	LOC_Os12g15720.1
	LOC_Os05g50624.1	LOC_Os06g46670.2	LOC_Os04g33720.1	LOC_Os08g39890.1
	LOC_Os01g44330.1	LOC_Os04g33720.1	LOC_Os02g07960.3	LOC_Os09g30130.1
	LOC_Os03g48180.1	LOC_Os03g42040.1	LOC_Os02g56370.1	LOC_Os05g08370.1
	LOC_Os03g52320.1	LOC_Os02g42350.1	LOC_Os09g07300.1	LOC_Os11g03310.1
	LOC_Os06g46480.1	LOC_Os11g01470.1	LOC_Os07g13460.1	LOC_Os01g14860.2
	LOC_Os02g45070.1	LOC_Os02g18080.1	LOC_Os10g08580.1	LOC_Os01g14860.3
	LOC_Os02g45070.2	LOC_Os10g33960.1	LOC_Os03g16610.1	LOC_Os01g14860.1
	LOC_Os04g36054.1	LOC_Os08g04310.1	LOC_Os02g15360.1	LOC_Os05g47560.1
	LOC_Os03g38210.1	LOC_Os01g33110.1	LOC_Os10g36650.1	LOC_Os01g14860.4
	LOC_Os06g03970.1	LOC_Os02g36924.1	LOC_Os03g42040.1	LOC_Os06g45310.1
	LOC_Os12g38380.1	LOC_Os01g42380.1	LOC_Os03g12620.2	LOC_Os07g32650.1
	LOC_Os03g51030.1	LOC_Os04g42090.5	LOC_Os10g33960.2	LOC_Os06g19610.1
	LOC_Os03g51030.2	LOC_Os04g42090.4	LOC_Os07g43460.1	LOC_Os05g48030.1
	LOC_Os03g51030.3	LOC_Os04g42090.1	LOC_Os11g01470.1	LOC_Os04g51630.3
	LOC_Os01g63200.1	LOC_Os04g42090.3	LOC_Os11g35200.1	LOC_Os10g02920.1
	LOC_Os05g05800.1	LOC_Os04g42090.2	LOC_Os05g51150.1	LOC_Os06g28060.2
	LOC_Os10g28930.1	LOC_Os05g51790.2	LOC_Os05g41010.1	LOC_Os01g59630.1
	LOC_Os07g33630.1	LOC_Os05g51790.1	LOC_Os05g51150.3	LOC_Os01g61190.1
	LOC_Os06g36970.1	LOC_Os02g04680.1	LOC_Os06g37150.1	LOC_Os10g37240.3
	LOC_Os01g33110.1	LOC_Os02g04680.2	LOC_Os06g40330.1	LOC_Os01g63290.2
	LOC_Os05g41166.1	LOC_Os07g10256.1	LOC_Os08g32060.1	LOC_Os03g02240.1
	LOC_Os01g21850.2	LOC_Os09g38390.1	LOC_Os10g24090.1	LOC_Os04g41540.1
	LOC_Os04g30060.1	LOC_Os10g42196.1	LOC_Os06g23650.1	LOC_Os05g16490.1
	LOC_Os07g49000.1	LOC_Os06g37150.1	LOC_Os06g49880.2	LOC_Os10g33940.1
	LOC_Os05g03040.1	LOC_Os01g59560.1	LOC_Os03g07880.2	LOC_Os01g65080.2
	LOC_Os05g03040.2	LOC_Os01g44330.1	LOC_Os08g04310.1	LOC_Os01g65080.3
	LOC_Os05g03040.3	LOC_Os03g22050.1	LOC_Os10g33940.1	LOC_Os01g69830.1
	LOC_Os05g03174.1	LOC_Os03g22050.2	LOC_Os03g16220.1	LOC_Os05g02350.1
	LOC_Os04g55560.2	LOC_Os03g22050.3	LOC_Os02g36924.1	LOC_Os03g02010.2
	LOC_Os03g21380.1	LOC_Os10g26520.1	LOC_Os04g13630.1	LOC_Os01g70100.1
	LOC_Os07g04860.1	LOC_Os03g09070.1	LOC_Os01g42380.1	LOC_Os04g15930.1
	LOC_Os01g62480.1	LOC_Os05g16490.1	LOC_Os03g01890.2	LOC_Os06g11500.1
	LOC_Os09g27950.1	LOC_Os01g09850.3	LOC_Os02g55030.1	LOC_Os03g02010.1
		LOC_Os03g12610.1	LOC_Os03g57040.2	LOC_Os03g28310.1
		LOC_Os03g12620.1	LOC_Os03g57040.1	LOC_Os04g02070.1
		LOC_Os03g12620.2	LOC_Os12g16350.13	LOC_Os12g41680.1
		LOC_Os12g16290.1	LOC_Os03g01890.1	LOC_Os06g39330.1
		LOC_Os01g52790.1	LOC_Os11g06050.1	LOC_Os01g69250.2
		LOC_Os03g48180.1	LOC_Os01g63190.3	LOC_Os07g37560.2
		LOC_Os08g13930.2	LOC_Os06g36970.1	LOC_Os07g37560.3
		LOC_Os05g48030.1	LOC_Os03g02010.3	LOC_Os07g37560.1
		LOC_Os02g07780.1	LOC_Os08g39890.1	LOC_Os08g04650.1
		LOC_Os02g07780.2	LOC_Os11g34680.1	LOC_Os01g54010.1
		LOC_Os12g42400.3	LOC_Os01g16180.3	LOC_Os12g16290.1
		LOC_Os12g42400.2	LOC_Os01g16180.2	LOC_Os02g39070.1
		LOC_Os12g42400.1	LOC_Os01g16180.1	LOC_Os01g52790.1
		LOC_Os09g06499.1	LOC_Os01g63810.1	LOC_Os05g25960.1
		LOC_Os06g49880.1	LOC_Os01g16180.4	LOC_Os03g48180.1
		LOC_Os06g49880.2	LOC_Os05g51790.2	LOC_Os04g35030.1
		LOC_Os05g03040.1	LOC_Os05g51790.1	LOC_Os03g02010.3
		LOC_Os05g03040.2	LOC_Os01g62490.1	LOC_Os03g39690.1
		LOC_Os05g03040.3	LOC_Os02g04680.1	LOC_Os03g02010.4
		LOC_Os02g43430.1	LOC_Os02g04680.2	LOC_Os03g07880.1
		LOC_Os06g51150.2	LOC_Os04g47410.5	LOC_Os09g37890.1
		LOC_Os06g51150.1	LOC_Os02g07960.4	LOC_Os09g36190.2
		LOC_Os07g09310.1	LOC_Os08g44770.2	LOC_Os10g04290.1
		LOC_Os07g09310.2	LOC_Os06g46270.1	LOC_Os10g11580.1
		LOC_Os07g26690.2	LOC_Os04g41460.1	LOC_Os02g27350.1
		LOC_Os07g26690.1	LOC_Os09g38390.1	LOC_Os03g41530.1
		LOC_Os09g09500.1	LOC_Os01g12700.1	LOC_Os03g41530.2
		LOC_Os09g25980.1	LOC_Os02g03620.1	LOC_Os04g12000.1
		LOC_Os03g16220.4	LOC_Os08g33488.1	LOC_Os01g52640.3
		LOC_Os03g16220.5	LOC_Os12g24550.1	LOC_Os09g28910.1
		LOC_Os05g43570.1	LOC_Os01g03640.1	LOC_Os02g07780.1
		LOC_Os03g16220.2	LOC_Os01g63200.1	LOC_Os09g28910.3
		LOC_Os03g16220.3	LOC_Os04g24700.1	LOC_Os09g28910.2
		LOC_Os03g20080.1	LOC_Os02g17470.2	LOC_Os09g28910.4
		LOC_Os07g13170.2	LOC_Os04g29990.1	LOC_Os03g48970.4
		LOC_Os07g13170.1	LOC_Os01g63830.1	LOC_Os12g42400.2
		LOC_Os11g12490.1	LOC_Os03g48380.1	LOC_Os02g07960.4
		LOC_Os11g02890.1	LOC_Os12g41860.1	LOC_Os04g38780.1
		LOC_Os02g43560.1	LOC_Os03g13800.1	LOC_Os03g02970.1
		LOC_Os10g38110.1	LOC_Os06g45310.1	LOC_Os06g49880.1
		LOC_Os09g32944.1	LOC_Os04g03250.1	LOC_Os10g26520.1
		LOC_Os07g38290.1	LOC_Os03g07880.1	LOC_Os02g58390.1
		LOC_Os03g01890.2	LOC_Os01g36790.1	LOC_Os06g28060.1
		LOC_Os03g01890.1	LOC_Os03g24730.1	LOC_Os02g19970.1
		LOC_Os03g50620.1	LOC_Os02g01030.4	LOC_Os02g19970.2
		LOC_Os07g41720.1	LOC_Os12g24400.1	LOC_Os09g31438.1
		LOC_Os07g41720.2	LOC_Os10g28930.1	LOC_Os10g37240.2
		LOC_Os01g59660.3	LOC_Os02g01030.1	LOC_Os02g43430.1
		LOC_Os01g59660.2	LOC_Os02g01030.2	LOC_Os03g48970.3
		LOC_Os01g59660.1	LOC_Os02g01030.3	LOC_Os01g63290.1
		LOC_Os01g25810.1	LOC_Os03g22050.1	LOC_Os03g48970.1
		LOC_Os04g30330.1	LOC_Os03g22050.2	LOC_Os10g07090.1
		LOC_Os05g09660.1	LOC_Os03g22050.3	LOC_Os07g09310.1
		LOC_Os11g25510.1	LOC_Os01g59630.1	LOC_Os07g09310.2
		LOC_Os02g34560.1	LOC_Os01g61190.1	LOC_Os02g55030.1
		LOC_Os02g36140.4	LOC_Os10g37240.3	LOC_Os03g25490.1
		LOC_Os03g16610.1	LOC_Os10g37240.2	LOC_Os01g32750.1
		LOC_Os10g26400.1	LOC_Os03g02240.1	LOC_Os07g07690.1
		LOC_Os12g16350.13	LOC_Os04g46300.1	LOC_Os03g25490.2
		LOC_Os06g40330.1	LOC_Os01g59560.1
		LOC_Os07g29820.1	LOC_Os01g65080.1
		LOC_Os11g36140.1	LOC_Os01g65080.2
		LOC_Os08g16660.1	LOC_Os01g65080.3
		LOC_Os08g34140.1	LOC_Os01g69830.1
		LOC_Os01g55880.1	LOC_Os03g21380.1
		LOC_Os01g62490.1	LOC_Os03g07880.3
		LOC_Os11g47160.1	LOC_Os08g43120.1
		LOC_Os01g34720.1	LOC_Os07g04690.2
		LOC_Os02g43660.1	LOC_Os05g40700.1
		LOC_Os08g07540.1	LOC_Os07g04690.1
		LOC_Os08g07540.2	LOC_Os06g11500.1
		LOC_Os09g21110.1	LOC_Os05g34770.1
		LOC_Os05g08370.1	LOC_Os03g51230.1
		LOC_Os11g03310.1	LOC_Os03g48970.3
		LOC_Os01g14860.2	LOC_Os02g34560.2
		LOC_Os01g14860.3	LOC_Os12g08760.1
		LOC_Os01g14860.1	LOC_Os04g51830.1
		LOC_Os01g14860.4	LOC_Os02g34560.1
		LOC_Os06g45310.1	LOC_Os03g12610.1
		LOC_Os02g01030.1	LOC_Os03g12620.1
		LOC_Os02g01030.2	LOC_Os04g02070.1
		LOC_Os02g01030.3	LOC_Os07g29820.1
		LOC_Os06g19610.1	LOC_Os05g38410.1
		LOC_Os12g32200.1	LOC_Os05g45350.2
		LOC_Os08g25880.1	LOC_Os12g44340.1
		LOC_Os01g63290.2	LOC_Os12g41680.1
		LOC_Os01g63290.1	LOC_Os06g39330.1
		LOC_Os10g33960.2	LOC_Os01g69250.2
		LOC_Os04g47580.1	LOC_Os07g37560.2
		LOC_Os04g29960.1	LOC_Os07g37560.3
		LOC_Os02g27310.1	LOC_Os01g71060.1
		LOC_Os07g37560.2	LOC_Os07g37560.1
		LOC_Os07g37560.3	LOC_Os08g04650.1
		LOC_Os07g37560.1	LOC_Os01g25810.1
		LOC_Os08g44770.2	LOC_Os12g16290.1
		LOC_Os08g44770.1	LOC_Os08g44770.1
		LOC_Os11g24180.1	LOC_Os12g43179.1
		LOC_Os01g06520.1	LOC_Os01g04720.1
		LOC_Os09g37890.1	LOC_Os05g47560.1
		LOC_Os02g27350.1	LOC_Os01g52790.1
		LOC_Os01g33740.1	LOC_Os01g41834.1
		LOC_Os04g12000.1	LOC_Os03g48180.1
		LOC_Os02g13960.1	LOC_Os03g02010.2
		LOC_Os01g60230.1	LOC_Os04g30330.1
		LOC_Os01g60230.3	LOC_Os07g11270.1
		LOC_Os05g04630.2	LOC_Os03g02010.4
		LOC_Os05g04630.3	LOC_Os11g24180.1
		LOC_Os10g33960.4	LOC_Os01g49580.1
		LOC_Os05g04630.1	LOC_Os02g45054.1
		LOC_Os05g04630.6	LOC_Os01g44330.1
		LOC_Os10g33960.3	LOC_Os09g37890.1
		LOC_Os05g04630.4	LOC_Os10g04290.1
		LOC_Os05g04630.5	LOC_Os12g10180.1
		LOC_Os05g41166.1	LOC_Os03g63950.2
		LOC_Os03g51230.2	LOC_Os01g03620.1
		LOC_Os09g31438.1	LOC_Os06g03970.1
		LOC_Os03g51230.1	LOC_Os11g36140.1
		LOC_Os03g21380.1	LOC_Os11g38000.1
		LOC_Os01g62480.1	LOC_Os01g33740.1
		LOC_Os03g25490.1	LOC_Os10g33960.1
		LOC_Os03g25490.2	LOC_Os04g34360.1
		LOC_Os10g08970.1	LOC_Os01g60230.4
		LOC_Os02g15360.1	LOC_Os02g07780.1
		LOC_Os10g41330.1	LOC_Os02g07780.2
		LOC_Os07g13460.1	LOC_Os02g18870.1
		LOC_Os04g29990.1	LOC_Os03g02010.1
		LOC_Os10g33060.1	LOC_Os12g38210.2
		LOC_Os05g50070.1	LOC_Os12g38210.1
		LOC_Os02g36450.1	LOC_Os01g60230.3
		LOC_Os02g36450.2	LOC_Os12g42400.3
		LOC_Os04g34360.1	LOC_Os12g42400.2
		LOC_Os12g07110.1	LOC_Os12g42400.1
		LOC_Os08g35210.1	LOC_Os12g32200.1
		LOC_Os03g06760.2	LOC_Os09g06499.1
		LOC_Os01g44990.1	LOC_Os04g38780.1
		LOC_Os06g03830.2	LOC_Os12g42070.1
		LOC_Os02g47690.1	LOC_Os05g04630.2
		LOC_Os09g36320.1	LOC_Os05g04630.3
		LOC_Os11g48060.1	LOC_Os10g33960.4
		LOC_Os02g43780.1	LOC_Os05g04630.1
		LOC_Os05g45350.2	LOC_Os06g49880.1
		LOC_Os01g54010.1	LOC_Os10g33960.3
		LOC_Os06g03830.1	LOC_Os05g04630.4
		LOC_Os03g63950.2	LOC_Os05g04630.5
		LOC_Os03g63950.1	LOC_Os01g33110.1
		LOC_Os12g07110.2	LOC_Os05g41166.1
		LOC_Os04g55560.3	LOC_Os01g65780.3
		LOC_Os10g34860.1	LOC_Os01g60230.1
		LOC_Os07g12330.2	LOC_Os03g63950.1
		LOC_Os07g12330.3	LOC_Os02g19970.1
		LOC_Os04g21580.1	LOC_Os02g19970.2
		LOC_Os12g44010.1	LOC_Os07g41320.1
		LOC_Os10g02920.1	LOC_Os04g58390.1
		LOC_Os10g36650.1	LOC_Os03g51230.2
		LOC_Os07g43460.1	LOC_Os09g31438.1
		LOC_Os05g51150.1	LOC_Os01g63290.2
		LOC_Os05g51150.3	LOC_Os02g04090.1
		LOC_Os01g03640.1	LOC_Os01g73790.1
		LOC_Os03g07880.2	LOC_Os10g34860.1
		LOC_Os03g07880.3	LOC_Os03g52320.1
		LOC_Os03g07880.1	LOC_Os01g63290.1
		LOC_Os07g35290.1	LOC_Os03g48970.1
		LOC_Os03g57040.2	LOC_Os01g32750.1
		LOC_Os03g57040.1	LOC_Os10g07090.1
		LOC_Os11g06050.1	LOC_Os09g32944.1
		LOC_Os04g13630.1	LOC_Os07g09310.1
		LOC_Os01g63810.1	LOC_Os07g09310.2
		LOC_Os01g63810.2	LOC_Os04g30060.1
		LOC_Os12g10470.1	LOC_Os01g62480.1
		LOC_Os02g07960.4	LOC_Os09g27950.1
		LOC_Os02g07960.3	LOC_Os07g26690.2
		LOC_Os08g39890.1	LOC_Os06g05760.1
		LOC_Os11g47180.1	LOC_Os07g26690.1
		LOC_Os01g63200.1
		LOC_Os01g03620.1
		LOC_Os03g24730.1
		LOC_Os01g65150.1
		LOC_Os01g06740.1
		LOC_Os06g39330.1
		LOC_Os01g69830.1
		LOC_Os05g02350.1
		LOC_Os01g72370.1
		LOC_Os04g15930.1
		LOC_Os02g34560.2
		LOC_Os06g20460.1
		LOC_Os04g02070.1
		LOC_Os12g41680.1
		LOC_Os01g69250.2
		LOC_Os02g01030.4
		LOC_Os01g71060.1
		LOC_Os03g48970.4
		LOC_Os06g23650.1
		LOC_Os08g07950.1
		LOC_Os03g02010.2
		LOC_Os03g02010.3
		LOC_Os03g02010.1
		LOC_Os03g02010.4
		LOC_Os02g45054.1
		LOC_Os12g10180.1
		LOC_Os01g52640.3
		LOC_Os04g46300.1
		LOC_Os09g31514.3
		LOC_Os01g63190.1
		LOC_Os10g28930.1
		LOC_Os04g38780.1
		LOC_Os12g42070.1
		LOC_Os11g44860.1
		LOC_Os06g36970.1
		LOC_Os01g36790.1
		LOC_Os04g30060.1
		LOC_Os02g37950.3
		LOC_Os02g37950.1
		LOC_Os04g55560.2
		LOC_Os03g48970.3
		LOC_Os03g48970.2
		LOC_Os03g48970.1
		LOC_Os05g28110.1
		LOC_Os12g13940.1
		LOC_Os01g63190.3
		LOC_Os01g32750.1
