# Supplementary material for: Bias in microRNA functional enrichment analysis
Source: Bioinformatics. 2015 Jan 20;31(10):1592–8. doi: 10.1093/bioinformatics/btv023 (PMC4426843; doi:10.1093/bioinformatics/btv023)
Supplement: Supplementary Data [file supp_btv023_supplementary_table_5.xls]

## Sheet: Sheet1
Supplementary Table 5: Empirical p-value of biological process GO terms when input with 8 miRNAs with the strongest targeting of regulation of axonogenesis
GO-term-ID	GO-term-size	Observed-Target-Gene-Overlap-Proportion	Mean-Random-Simulated-MicroRNA-Target-Overlap-Proportion	One-sided-empirical-p-value	Benjamini-Hochberg-0.05-FDR
GO:0048103~somatic stem cell division	10	0.00093985	0.000692383	0.118639	-
GO:0045959~negative regulation of complement activation, classical pathway	1	0	3.78047e-05	1	-
GO:0060484~lung-associated mesenchyme development	10	0	0.000639808	1	-
GO:0071230~cellular response to amino acid stimulus	41	0.0037594	0.00236211	0.000659001	**
GO:0021642~trochlear nerve formation	1	0	3.38074e-05	1	-
GO:0032769~negative regulation of monooxygenase activity	1	0	6.01349e-05	1	-
GO:0031579~membrane raft organization	3	0	0.000125589	1	-
GO:0009263~deoxyribonucleotide biosynthetic process	3	0	0.000191852	1	-
GO:1901223~negative regulation of NIK/NF-kappaB signaling	1	0	1.59464e-05	1	-
GO:0043969~histone H2B acetylation	1	0	2.47078e-05	1	-
GO:0048789~cytoskeletal matrix organization at active zone	1	0	9.86226e-05	1	-
GO:0031032~actomyosin structure organization	14	0	0.00103023	1	-
GO:0060667~branch elongation involved in salivary gland morphogenesis	2	0	0.000106737	1	-
GO:0072111~cell proliferation involved in kidney development	2	0	5.0205e-05	1	-
GO:0006282~regulation of DNA repair	7	0.00093985	0.00037853	0.001409	**
GO:0043049~otic placode formation	1	0	0.000119036	1	-
GO:0001892~embryonic placenta development	25	0.00093985	0.00162948	0.989766	-
GO:0003220~left ventricular cardiac muscle tissue morphogenesis	1	0	3.35836e-05	1	-
GO:0060975~cardioblast migration to the midline involved in heart field formation	1	0	5.65564e-05	1	-
GO:0015979~photosynthesis	8	0	0.000276889	1	-
GO:0035708~interleukin-4-dependent isotype switching to IgE isotypes	1	0	7.33546e-05	1	-
GO:0006950~response to stress	106	0.00469925	0.00600749	0.985044	-
GO:0007160~cell-matrix adhesion	79	0.0056391	0.00468807	0.04187	-
GO:2000590~negative regulation of metanephric mesenchymal cell migration	1	0	0.000111789	1	-
GO:0021860~pyramidal neuron development	6	0.0018797	0.000414301	0	**
GO:0038110~interleukin-2-mediated signaling pathway	4	0	0.000202932	1	-
GO:0006413~translational initiation	132	0.0018797	0.00470593	0.999986	-
GO:0033630~positive regulation of cell adhesion mediated by integrin	9	0.00093985	0.000457659	0.00445	*
GO:0060420~regulation of heart growth	2	0	5.30943e-05	1	-
GO:0032481~positive regulation of type I interferon production	64	0.0018797	0.00292923	0.988722	-
GO:0044154~histone H3-K14 acetylation	3	0	0.00023983	1	-
GO:0042756~drinking behavior	7	0	0.00020424	1	-
GO:0072193~ureter smooth muscle cell differentiation	3	0	0.000171952	1	-
GO:0033014~tetrapyrrole biosynthetic process	5	0	0.000139852	1	-
GO:0051552~flavone metabolic process	6	0	0.000321551	1	-
GO:0097084~vascular smooth muscle cell development	4	0	0.000110348	1	-
GO:0045368~positive regulation of interleukin-13 biosynthetic process	1	0	0.000113209	1	-
GO:0001945~lymph vessel development	12	0.00093985	0.000747136	0.166514	-
GO:0003056~regulation of vascular smooth muscle contraction	4	0	0.00034173	1	-
GO:0010950~positive regulation of endopeptidase activity	7	0	0.000170407	1	-
GO:0061042~vascular wound healing	3	0	0.000247915	1	-
GO:0061350~planar cell polarity pathway involved in cardiac muscle tissue morphogenesis	1	0	0.000100688	1	-
GO:0007156~homophilic cell adhesion	138	0.0253759	0.00910325	0	**
GO:0090094~metanephric cap mesenchymal cell proliferation involved in metanephros development	1	0	4.06798e-05	1	-
GO:0007007~inner mitochondrial membrane organization	2	0	0.000119289	1	-
GO:0014050~negative regulation of glutamate secretion	7	0.00093985	0.000293062	7.10001e-05	**
GO:0022405~hair cycle process	3	0.00093985	0.000127315	1e-06	**
GO:0090279~regulation of calcium ion import	6	0	0.000218973	1	-
GO:0006972~hyperosmotic response	9	0.00093985	0.0006596	0.0572711	-
GO:0071963~establishment or maintenance of cell polarity regulating cell shape	1	0	0.000126225	1	-
GO:0071420~cellular response to histamine	3	0	0.000214648	1	-
GO:0061036~positive regulation of cartilage development	12	0.00093985	0.000605655	0.038337	-
GO:0043922~negative regulation by host of viral transcription	12	0	0.00062913	1	-
GO:0050902~leukocyte adhesive activation	2	0	0.000166233	1	-
GO:0002523~leukocyte migration involved in inflammatory response	6	0	0.000182848	1	-
GO:0032618~interleukin-15 production	1	0	6.24082e-05	1	-
GO:2000808~negative regulation of synaptic vesicle clustering	1	0	0.000121676	1	-
GO:0071345~cellular response to cytokine stimulus	20	0	0.00100965	1	-
GO:0070977~bone maturation	2	0	6.899e-05	1	-
GO:0007249~I-kappaB kinase/NF-kappaB signaling	42	0.00093985	0.00214766	0.999211	-
GO:0006210~thymine catabolic process	2	0	3.94153e-05	1	-
GO:2001076~positive regulation of metanephric ureteric bud development	2	0	7.37348e-05	1	-
GO:0002295~T-helper cell lineage commitment	1	0	9.67739e-05	1	-
GO:0071300~cellular response to retinoic acid	55	0.0037594	0.0036453	0.410796	-
GO:0072283~metanephric renal vesicle morphogenesis	1	0	3.93729e-05	1	-
GO:0010044~response to aluminum ion	3	0	0.00014885	1	-
GO:0009152~purine ribonucleotide biosynthetic process	1	0	7.40146e-06	1	-
GO:0060612~adipose tissue development	19	0.00093985	0.00169078	0.998507	-
GO:0051972~regulation of telomerase activity	1	0	2.98795e-05	1	-
GO:0014068~positive regulation of phosphatidylinositol 3-kinase signaling	50	0.0018797	0.00294733	0.995346	-
GO:0051121~hepoxilin metabolic process	1	0	7.47559e-06	1	-
GO:0045596~negative regulation of cell differentiation	58	0	0.00189602	1	-
GO:0050853~B cell receptor signaling pathway	30	0.00281955	0.0020426	0.014864	-
GO:0043954~cellular component maintenance	1	0	0.000120319	1	-
GO:0000060~protein import into nucleus, translocation	23	0	0.00099838	1	-
GO:0070106~interleukin-27-mediated signaling pathway	2	0	0.000149039	1	-
GO:0003190~atrioventricular valve formation	2	0	0.000157484	1	-
GO:0046327~glycerol biosynthetic process from pyruvate	1	0	1.63267e-05	1	-
GO:0071514~genetic imprinting	6	0	0.00019277	1	-
GO:0016477~cell migration	146	0.0112782	0.010135	0.0822701	-
GO:0030154~cell differentiation	439	0.0244361	0.0213492	0.00704001	*
GO:0003273~cell migration involved in endocardial cushion formation	3	0	0.000128077	1	-
GO:0097185~cellular response to azide	1	0	9.38619e-06	1	-
GO:0060311~negative regulation of elastin catabolic process	1	0	5.86081e-05	1	-
GO:1902236~negative regulation of intrinsic apoptotic signaling pathway in response to endoplasmic reticulum stress	3	0	0.000121209	1	-
GO:2000019~negative regulation of male gonad development	2	0	0.00010639	1	-
GO:2001214~positive regulation of vasculogenesis	9	0	0.000543286	1	-
GO:0032981~mitochondrial respiratory chain complex I assembly	16	0	0.000652481	1	-
GO:0002553~histamine secretion by mast cell	4	0	0.00015167	1	-
GO:0045077~negative regulation of interferon-gamma biosynthetic process	5	0	0.000316304	1	-
GO:0060376~positive regulation of mast cell differentiation	1	0	5.56645e-05	1	-
GO:0018874~benzoate metabolic process	1	0	2.59849e-05	1	-
GO:1901976~regulation of cell cycle checkpoint	1	0	3.5931e-05	1	-
GO:0051385~response to mineralocorticoid	4	0	0.000253392	1	-
GO:0051491~positive regulation of filopodium assembly	23	0	0.00152674	1	-
GO:0046185~aldehyde catabolic process	3	0.00093985	0.000180688	0	**
GO:0060385~axonogenesis involved in innervation	5	0	0.000461411	1	-
GO:2000824~negative regulation of androgen receptor activity	2	0.00093985	0.000133481	0	**
GO:1900138~negative regulation of phospholipase A2 activity	1	0	0.000103828	1	-
GO:0072097~negative regulation of branch elongation involved in ureteric bud branching by BMP signaling pathway	1	0	1.43398e-05	1	-
GO:0060139~positive regulation of apoptotic process by virus	2	0	0.000135759	1	-
GO:0071105~response to interleukin-11	1	0	4.66431e-07	1	-
GO:0033627~cell adhesion mediated by integrin	5	0.00093985	0.000223581	2.2e-05	**
GO:0048232~male gamete generation	1	0	1.41577e-05	1	-
GO:0072016~glomerular parietal epithelial cell development	1	0	6.38977e-05	1	-
GO:0035585~calcium-mediated signaling using extracellular calcium source	2	0	0.000190101	1	-
GO:0086053~AV node cell to bundle of His cell communication by electrical coupling	1	0	7.30609e-05	1	-
GO:0006363~termination of RNA polymerase I transcription	21	0.0018797	0.00107371	0.002528	*
GO:0006884~cell volume homeostasis	11	0.00093985	0.000944415	0.527137	-
GO:0010923~negative regulation of phosphatase activity	51	0.00281955	0.00353061	0.962642	-
GO:0051571~positive regulation of histone H3-K4 methylation	10	0	0.000699506	1	-
GO:0032098~regulation of appetite	5	0	0.000292002	1	-
GO:0046622~positive regulation of organ growth	11	0.00093985	0.000423839	0.004953	*
GO:0021586~pons maturation	1	0.00093985	0.000108565	0	**
GO:0030517~negative regulation of axon extension	13	0.00093985	0.00105909	0.720325	-
GO:0045815~positive regulation of gene expression, epigenetic	1	0	2.3947e-05	1	-
GO:0032886~regulation of microtubule-based process	13	0	0.00114467	1	-
GO:0060430~lung saccule development	5	0.00093985	0.000329757	0.000124	**
GO:0043420~anthranilate metabolic process	1	0	4.03822e-06	1	-
GO:0015684~ferrous iron transport	17	0	0.000875515	1	-
GO:0006446~regulation of translational initiation	38	0.00093985	0.00162583	0.979548	-
GO:0002820~negative regulation of adaptive immune response	3	0	8.58303e-05	1	-
GO:0003002~regionalization	1	0	1.25037e-05	1	-
GO:0045686~negative regulation of glial cell differentiation	3	0	0.000159873	1	-
GO:0034504~protein localization to nucleus	28	0.00093985	0.00186238	0.99688	-
GO:0070845~polyubiquitinated misfolded protein transport	2	0	4.51877e-05	1	-
GO:0009949~polarity specification of anterior/posterior axis	1	0	1.25037e-05	1	-
GO:0070100~negative regulation of chemokine-mediated signaling pathway	4	0	0.000231669	1	-
GO:0071636~positive regulation of transforming growth factor beta production	5	0	0.000304908	1	-
GO:0015881~creatine transport	1	0	7.05021e-05	1	-
GO:0044782~cilium organization	3	0	9.99861e-05	1	-
GO:0032496~response to lipopolysaccharide	148	0.00469925	0.00730907	0.999438	-
GO:0031591~wybutosine biosynthetic process	1	0	8.77411e-05	1	-
GO:0071973~bacterial-type flagellar cell motility	2	0	2.2239e-05	1	-
GO:0032388~positive regulation of intracellular transport	3	0	0.00031697	1	-
GO:0032201~telomere maintenance via semi-conservative replication	21	0.0018797	0.0007618	3.5e-05	**
GO:0072660~maintenance of protein location in plasma membrane	1	0	9.1561e-05	1	-
GO:0043501~skeletal muscle adaptation	1	0	1.22195e-05	1	-
GO:0048554~positive regulation of metalloenzyme activity	5	0.0018797	0.000293988	0	**
GO:1902081~negative regulation of calcium ion import into sarcoplasmic reticulum	1	0	2.78817e-05	1	-
GO:0019853~L-ascorbic acid biosynthetic process	2	0	2.15977e-05	1	-
GO:0030282~bone mineralization	34	0.00093985	0.00123832	0.816814	-
GO:0015722~canalicular bile acid transport	4	0.00093985	0.000201434	2e-06	**
GO:0048643~positive regulation of skeletal muscle tissue development	6	0	0.000443984	1	-
GO:0071954~chemokine (C-C motif) ligand 11 production	2	0	9.80477e-05	1	-
GO:0003175~tricuspid valve development	1	0	0	1	-
GO:0090022~regulation of neutrophil chemotaxis	3	0.00093985	0.000226083	3e-06	**
GO:0038109~Kit signaling pathway	2	0.00093985	0.000193991	0	**
GO:0002724~regulation of T cell cytokine production	2	0	0.000121621	1	-
GO:1902227~negative regulation of macrophage colony-stimulating factor signaling pathway	1	0	6.12938e-05	1	-
GO:1900222~negative regulation of beta-amyloid clearance	3	0.00093985	0.000358253	1.1e-05	**
GO:2000649~regulation of sodium ion transmembrane transporter activity	10	0.00093985	0.000770764	0.172794	-
GO:0042226~interleukin-6 biosynthetic process	2	0	3.94969e-05	1	-
GO:0061155~pulmonary artery endothelial tube morphogenesis	1	0	1.43398e-05	1	-
GO:0060644~mammary gland epithelial cell differentiation	12	0	0.000923086	1	-
GO:0021861~forebrain radial glial cell differentiation	5	0	0.000303225	1	-
GO:0001837~epithelial to mesenchymal transition	33	0.0018797	0.00201439	0.645997	-
GO:0050864~regulation of B cell activation	1	0	3.88256e-05	1	-
GO:0060628~regulation of ER to Golgi vesicle-mediated transport	5	0	0.000191711	1	-
GO:0048247~lymphocyte chemotaxis	7	0	0.000238731	1	-
GO:0030501~positive regulation of bone mineralization	32	0.00093985	0.00196615	0.999163	-
GO:0060049~regulation of protein glycosylation	2	0	0.000151324	1	-
GO:0006542~glutamine biosynthetic process	2	0	0.000192072	1	-
GO:0033490~cholesterol biosynthetic process via lathosterol	1	0	1.39615e-05	1	-
GO:0045161~neuronal ion channel clustering	2	0	7.9307e-05	1	-
GO:0090042~tubulin deacetylation	2	0	7.1886e-05	1	-
GO:0090118~receptor-mediated endocytosis of low-density lipoprotein particle involved in cholesterol transport	2	0	0.000201315	1	-
GO:0035524~proline transmembrane transport	3	0	0.000304167	1	-
GO:0006579~amino-acid betaine catabolic process	2	0	7.99939e-05	1	-
GO:2000798~negative regulation of amniotic stem cell differentiation	1	0	8.7616e-05	1	-
GO:0051439~regulation of ubiquitin-protein ligase activity involved in mitotic cell cycle	75	0.00469925	0.00266532	0.000165	**
GO:2000187~positive regulation of phosphate transmembrane transport	1	0	4.24205e-05	1	-
GO:0001756~somitogenesis	47	0.0018797	0.00277787	0.991965	-
GO:2000632~negative regulation of pre-miRNA processing	1	0	7.75672e-06	1	-
GO:0015992~proton transport	36	0.00093985	0.00160893	0.969645	-
GO:0046031~ADP metabolic process	1	0	1.27992e-05	1	-
GO:0033599~regulation of mammary gland epithelial cell proliferation	5	0.00093985	0.00018864	1.6e-05	**
GO:0051344~negative regulation of cyclic-nucleotide phosphodiesterase activity	4	0	0.000149321	1	-
GO:0006903~vesicle targeting	8	0.00093985	0.000554767	0.017055	-
GO:0003351~epithelial cilium movement	10	0	0.000310523	1	-
GO:0035994~response to muscle stretch	2	0	4.04068e-05	1	-
GO:0043603~cellular amide metabolic process	1	0	5.20869e-06	1	-
GO:0051205~protein insertion into membrane	7	0	0.00037284	1	-
GO:0031204~posttranslational protein targeting to membrane, translocation	1	0	0.000101139	1	-
GO:0001507~acetylcholine catabolic process in synaptic cleft	2	0	0.000171543	1	-
GO:0018964~propylene metabolic process	1	0.00093985	0.000108565	0	**
GO:0070963~positive regulation of neutrophil mediated killing of gram-negative bacterium	1	0	3.49222e-05	1	-
GO:2000299~negative regulation of Rho-dependent protein serine/threonine kinase activity	1	0	4.27106e-05	1	-
GO:0048842~positive regulation of axon extension involved in axon guidance	4	0	0.000368347	1	-
GO:0048609~multicellular organismal reproductive process	3	0.00093985	0.000230702	0	**
GO:0002903~negative regulation of B cell apoptotic process	5	0	0.000206946	1	-
GO:0015014~heparan sulfate proteoglycan biosynthetic process, polysaccharide chain biosynthetic process	3	0	0.000217917	1	-
GO:0015801~aromatic amino acid transport	1	0	0.000139184	1	-
GO:0031635~adenylate cyclase-inhibiting opioid receptor signaling pathway	1	0	0.000104669	1	-
GO:0010894~negative regulation of steroid biosynthetic process	5	0	0.000230153	1	-
GO:0032956~regulation of actin cytoskeleton organization	35	0.00093985	0.00248074	0.999905	-
GO:0019481~L-alanine catabolic process, by transamination	1	0	1.03801e-05	1	-
GO:0032383~regulation of intracellular cholesterol transport	1	0	0.000141305	1	-
GO:0045799~positive regulation of chromatin assembly or disassembly	1	0	0.000111839	1	-
GO:0010657~muscle cell apoptotic process	1	0.00093985	9.4083e-05	0	**
GO:0002467~germinal center formation	9	0	0.00054009	1	-
GO:0033091~positive regulation of immature T cell proliferation	1	0	2.82545e-05	1	-
GO:0046016~positive regulation of transcription by glucose	1	0	0.000100896	1	-
GO:0003105~negative regulation of glomerular filtration	5	0	0.000212419	1	-
GO:0009108~coenzyme biosynthetic process	6	0.00093985	0.000355477	0.000194	**
GO:0030323~respiratory tube development	6	0	0.000439971	1	-
GO:0061156~pulmonary artery morphogenesis	4	0	0.000187819	1	-
GO:0036048~protein desuccinylation	1	0	9.59288e-05	1	-
GO:0007371~ventral midline determination	1	0	6.76911e-05	1	-
GO:0042376~phylloquinone catabolic process	1	0	9.19533e-07	1	-
GO:0070842~aggresome assembly	6	0	0.000242182	1	-
GO:0051301~cell division	96	0.0056391	0.00543765	0.35925	-
GO:0016042~lipid catabolic process	80	0.0056391	0.00367808	0.000131	**
GO:0018992~germ-line sex determination	1	0.00093985	0.000138387	0	**
GO:0061298~retina vasculature development in camera-type eye	7	0	0.000686421	1	-
GO:0032202~telomere assembly	2	0	5.24202e-05	1	-
GO:0006431~methionyl-tRNA aminoacylation	2	0	0.000114141	1	-
GO:2001273~regulation of glucose import in response to insulin stimulus	2	0	0.000207461	1	-
GO:0021762~substantia nigra development	2	0	0.000185612	1	-
GO:0006385~transcription elongation from RNA polymerase III promoter	18	0.00093985	0.000919857	0.458469	-
GO:0032203~telomere formation via telomerase	3	0	0.000154913	1	-
GO:2000660~negative regulation of interleukin-1-mediated signaling pathway	2	0	7.64583e-05	1	-
GO:0006094~gluconeogenesis	45	0.00281955	0.00180363	0.00623801	*
GO:0031507~heterochromatin assembly	2	0	0.000238595	1	-
GO:0042421~norepinephrine biosynthetic process	4	0	0.000211849	1	-
GO:1990144~intrinsic apoptotic signaling pathway in response to hypoxia	1	0	4.43841e-05	1	-
GO:0034101~erythrocyte homeostasis	9	0	0.000518562	1	-
GO:0042117~monocyte activation	7	0.00093985	0.00030249	3e-05	**
GO:0019805~quinolinate biosynthetic process	4	0	0.000247413	1	-
GO:0009629~response to gravity	8	0.00093985	0.000366887	0.000607001	**
GO:0007218~neuropeptide signaling pathway	94	0.00469925	0.00381811	0.043837	-
GO:0022615~protein to membrane docking	1	0	3.77789e-05	1	-
GO:0002076~osteoblast development	19	0.00093985	0.00141088	0.967076	-
GO:0000160~phosphorelay signal transduction system	11	0.00093985	0.000662791	0.0843801	-
GO:0022408~negative regulation of cell-cell adhesion	13	0	0.000932415	1	-
GO:0050878~regulation of body fluid levels	6	0	0.000563934	1	-
GO:0033085~negative regulation of T cell differentiation in thymus	5	0	0.0002941	1	-
GO:0071242~cellular response to ammonium ion	1	0	4.61907e-05	1	-
GO:0032922~circadian regulation of gene expression	14	0	0.000729673	1	-
GO:0019836~hemolysis by symbiont of host erythrocytes	3	0	3.8756e-05	1	-
GO:0006844~acyl carnitine transport	1	0	8.12819e-05	1	-
GO:0046724~oxalic acid secretion	2	0	0.000108893	1	-
GO:0021722~superior olivary nucleus maturation	2	0	0.000170665	1	-
GO:0002924~negative regulation of humoral immune response mediated by circulating immunoglobulin	2	0	8.98526e-05	1	-
GO:0031223~auditory behavior	2	0	0.00012266	1	-
GO:0003117~regulation of vasoconstriction by circulating norepinephrine	1	0	3.12044e-05	1	-
GO:0032703~negative regulation of interleukin-2 production	10	0	0.000519589	1	-
GO:0070168~negative regulation of biomineral tissue development	2	0.00093985	6.20769e-05	0	**
GO:0019216~regulation of lipid metabolic process	25	0	0.00124655	1	-
GO:0007076~mitotic chromosome condensation	13	0	0.000807066	1	-
GO:0071492~cellular response to UV-A	2	0	0.000108919	1	-
GO:0048343~paraxial mesodermal cell fate commitment	3	0	0.000111893	1	-
GO:0071455~cellular response to hyperoxia	5	0.00093985	0.000202731	1.5e-05	**
GO:0030047~actin modification	1	0.00093985	0.000142211	0	**
GO:2000474~regulation of opioid receptor signaling pathway	2	0.00093985	0.00018979	0	**
GO:0016557~peroxisome membrane biogenesis	4	0	0.000211875	1	-
GO:0000723~telomere maintenance	64	0.0018797	0.00233156	0.850747	-
GO:0090292~nuclear matrix anchoring at nuclear membrane	3	0	0.000243604	1	-
GO:0007413~axonal fasciculation	14	0	0.00104004	1	-
GO:0032071~regulation of endodeoxyribonuclease activity	2	0	5.74368e-05	1	-
GO:0033280~response to vitamin D	15	0	0.000668661	1	-
GO:0034436~glycoprotein transport	3	0	0.000159573	1	-
GO:2000021~regulation of ion homeostasis	3	0	0.000265058	1	-
GO:0050770~regulation of axonogenesis	29	0.00845865	0.00197823	0	**
GO:0071882~phospholipase C-activating adrenergic receptor signaling pathway	1	0	4.98653e-05	1	-
GO:2000678~negative regulation of transcription regulatory region DNA binding	12	0	0.000614125	1	-
GO:0097241~hematopoietic stem cell migration to bone marrow	2	0.00093985	3.35919e-05	0	**
GO:0035630~bone mineralization involved in bone maturation	4	0	0.000288201	1	-
GO:0007435~salivary gland morphogenesis	10	0.00093985	0.000783396	0.217637	-
GO:0010842~retina layer formation	13	0.0018797	0.000899272	0.000305	**
GO:0060016~granulosa cell development	1	0	0	1	-
GO:2000525~positive regulation of T cell costimulation	2	0	0.000113248	1	-
GO:0060023~soft palate development	6	0	0.000340356	1	-
GO:0044313~protein K6-linked deubiquitination	1	0	0.000126475	1	-
GO:0051881~regulation of mitochondrial membrane potential	18	0	0.00125871	1	-
GO:0006606~protein import into nucleus	41	0.0037594	0.0027095	0.011144	-
GO:0006537~glutamate biosynthetic process	8	0	0.000255021	1	-
GO:0045901~positive regulation of translational elongation	4	0	0.000260264	1	-
GO:0042438~melanin biosynthetic process	11	0.00093985	0.000312529	0.000323	**
GO:0070268~cornification	1	0	9.43277e-05	1	-
GO:2000562~negative regulation of CD4-positive, alpha-beta T cell proliferation	1	0	1.02377e-05	1	-
GO:1901016~regulation of potassium ion transmembrane transporter activity	7	0.00093985	0.000521092	0.010272	-
GO:0051546~keratinocyte migration	4	0	0.000211169	1	-
GO:2000323~negative regulation of glucocorticoid receptor signaling pathway	1	0	3.85451e-05	1	-
GO:0030827~negative regulation of cGMP biosynthetic process	1	0	2.86022e-05	1	-
GO:0051877~pigment granule aggregation in cell center	3	0	0.000183379	1	-
GO:0055073~cadmium ion homeostasis	1	0	1.44262e-05	1	-
GO:0016239~positive regulation of macroautophagy	10	0.00093985	0.000826588	0.263771	-
GO:0016486~peptide hormone processing	21	0	0.000911748	1	-
GO:0045892~negative regulation of transcription, DNA-dependent	484	0.0404135	0.0276912	0	**
GO:0001661~conditioned taste aversion	5	0.00093985	0.000326713	0.000119	**
GO:0061061~muscle structure development	1	0	2.42169e-05	1	-
GO:0071377~cellular response to glucagon stimulus	36	0.00469925	0.00226635	2e-06	**
GO:0043009~chordate embryonic development	4	0	0.000338168	1	-
GO:0006669~sphinganine-1-phosphate biosynthetic process	1	0	9.1809e-05	1	-
GO:0070527~platelet aggregation	18	0.0018797	0.000951974	0.000322	**
GO:0044783~G1 DNA damage checkpoint	1	0	0.00010122	1	-
GO:1901248~positive regulation of lung ciliated cell differentiation	1	0	6.38977e-05	1	-
GO:0060440~trachea formation	3	0	0.000112447	1	-
GO:0030513~positive regulation of BMP signaling pathway	24	0	0.00149198	1	-
GO:0035583~sequestering of TGFbeta in extracellular matrix	3	0	0.000194616	1	-
GO:0045345~positive regulation of MHC class I biosynthetic process	4	0.00093985	0.0003361	1.4e-05	**
GO:0003011~involuntary skeletal muscle contraction	1	0.00093985	0.000135883	0	**
GO:0003215~cardiac right ventricle morphogenesis	10	0.00093985	0.00038592	0.003387	*
GO:0007100~mitotic centrosome separation	2	0	0.000146032	1	-
GO:0051246~regulation of protein metabolic process	8	0.00093985	0.00055879	0.013845	-
GO:0046499~S-adenosylmethioninamine metabolic process	2	0.00093985	0.000134819	0	**
GO:0006531~aspartate metabolic process	5	0	0.000135499	1	-
GO:0035904~aorta development	1	0	5.61924e-05	1	-
GO:0007405~neuroblast proliferation	17	0.00281955	0.00113355	0	**
GO:0048168~regulation of neuronal synaptic plasticity	17	0.00093985	0.00120666	0.840702	-
GO:0046051~UTP metabolic process	1	0	4.07577e-05	1	-
GO:0045556~positive regulation of TRAIL biosynthetic process	1	0	0.000110637	1	-
GO:0021853~cerebral cortex GABAergic interneuron migration	6	0	0.000347002	1	-
GO:0010760~negative regulation of macrophage chemotaxis	1	0	8.08443e-06	1	-
GO:1902231~positive regulation of intrinsic apoptotic signaling pathway in response to DNA damage	4	0.0018797	0.000362345	0	**
GO:0046380~N-acetylneuraminate biosynthetic process	2	0.00093985	0.000168317	0	**
GO:0060292~long term synaptic depression	14	0.00093985	0.000998529	0.600152	-
GO:0014075~response to amine	12	0.00093985	0.000498607	0.00825401	*
GO:2000118~regulation of sodium-dependent phosphate transport	1	0	0.000101551	1	-
GO:0030308~negative regulation of cell growth	123	0.0075188	0.00639454	0.035395	-
GO:0035847~uterine epithelium development	1	0	3.93729e-05	1	-
GO:0006501~C-terminal protein lipidation	25	0	0.00123225	1	-
GO:0042102~positive regulation of T cell proliferation	49	0.00281955	0.00181223	0.004688	*
GO:0007163~establishment or maintenance of cell polarity	27	0.00093985	0.00207593	0.999487	-
GO:0021757~caudate nucleus development	1	0.00093985	0.00014142	0	**
GO:0000055~ribosomal large subunit export from nucleus	1	0	6.73369e-05	1	-
GO:0009115~xanthine catabolic process	1	0	4.93966e-05	1	-
GO:0044345~stromal-epithelial cell signaling involved in prostate gland development	1	0	9.52289e-05	1	-
GO:0021696~cerebellar cortex morphogenesis	6	0.00093985	0.000296398	4.9e-05	**
GO:0006310~DNA recombination	103	0.00469925	0.0048159	0.575425	-
GO:0010832~negative regulation of myotube differentiation	7	0	0.00052542	1	-
GO:0050707~regulation of cytokine secretion	8	0	0.000381365	1	-
GO:0035887~aortic smooth muscle cell differentiation	2	0.00093985	3.47215e-05	0	**
GO:0006601~creatine biosynthetic process	2	0	5.39264e-05	1	-
GO:0000722~telomere maintenance via recombination	25	0.00281955	0.00101188	0	**
GO:0016055~Wnt signaling pathway	169	0.0093985	0.0116852	0.996171	-
GO:0043154~negative regulation of cysteine-type endopeptidase activity involved in apoptotic process	65	0.00469925	0.00357176	0.00927501	-
GO:0042759~long-chain fatty acid biosynthetic process	4	0.00093985	0.000457941	0.000715001	**
GO:0002573~myeloid leukocyte differentiation	5	0	0.000247714	1	-
GO:0042276~error-prone translesion synthesis	1	0.00093985	0.000108265	0	**
GO:0051177~meiotic sister chromatid cohesion	2	0	2.44942e-05	1	-
GO:0060649~mammary gland bud elongation	1	0	2.17501e-05	1	-
GO:0003199~endocardial cushion to mesenchymal transition involved in heart valve formation	3	0	8.6512e-05	1	-
GO:0009584~detection of visible light	6	0	0.000353077	1	-
GO:0031102~neuron projection regeneration	5	0	0.000278998	1	-
GO:0034213~quinolinate catabolic process	1	0	5.11137e-05	1	-
GO:0072539~T-helper 17 cell differentiation	2	0	6.85022e-05	1	-
GO:0003218~cardiac left ventricle formation	2	0	7.36771e-05	1	-
GO:0008333~endosome to lysosome transport	28	0	0.00160945	1	-
GO:0031118~rRNA pseudouridine synthesis	1	0	1.85859e-05	1	-
GO:2000326~negative regulation of ligand-dependent nuclear receptor transcription coactivator activity	1	0	9.34923e-06	1	-
GO:0039528~cytoplasmic pattern recognition receptor signaling pathway in response to virus	2	0	5.16109e-05	1	-
GO:0071384~cellular response to corticosteroid stimulus	1	0	1.33395e-06	1	-
GO:0046902~regulation of mitochondrial membrane permeability	12	0	0.000801351	1	-
GO:0001516~prostaglandin biosynthetic process	14	0.00093985	0.000804482	0.277211	-
GO:0007026~negative regulation of microtubule depolymerization	17	0.00093985	0.000991221	0.581898	-
GO:0060027~convergent extension involved in gastrulation	3	0	0.000296621	1	-
GO:0032204~regulation of telomere maintenance	3	0	6.99679e-05	1	-
GO:0035701~hematopoietic stem cell migration	1	0	2.53194e-05	1	-
GO:0042416~dopamine biosynthetic process	10	0	0.000592672	1	-
GO:0007342~fusion of sperm to egg plasma membrane	11	0	0.000157402	1	-
GO:0071539~protein localization to centrosome	5	0	0.000274461	1	-
GO:2000738~positive regulation of stem cell differentiation	4	0	0.000263977	1	-
GO:0009972~cytidine deamination	9	0.00093985	0.000253515	0.000168	**
GO:0006557~S-adenosylmethioninamine biosynthetic process	1	0	4.54905e-05	1	-
GO:0040012~regulation of locomotion	7	0	0.000327341	1	-
GO:0015810~aspartate transport	5	0	0.000234131	1	-
GO:0009058~biosynthetic process	74	0.0037594	0.00370309	0.449395	-
GO:0032461~positive regulation of protein oligomerization	9	0	0.000466483	1	-
GO:0051409~response to nitrosative stress	4	0	0.000247918	1	-
GO:0051958~methotrexate transport	1	0.00093985	0.000134404	0	**
GO:0033146~regulation of intracellular estrogen receptor signaling pathway	4	0	0.000244921	1	-
GO:0014805~smooth muscle adaptation	1	0	1.113e-05	1	-
GO:1901077~regulation of relaxation of muscle	3	0	8.33266e-05	1	-
GO:0070055~HAC1-type intron splice site recognition and cleavage	1	0	0.000130378	1	-
GO:0009612~response to mechanical stimulus	63	0.00093985	0.00350339	0.999999	-
GO:0050766~positive regulation of phagocytosis	25	0.0018797	0.00145422	0.0591821	-
GO:0014861~regulation of skeletal muscle contraction via regulation of action potential	1	0	9.0232e-05	1	-
GO:0033206~meiotic cytokinesis	2	0	0.000162701	1	-
GO:0021985~neurohypophysis development	2	0	0.000133162	1	-
GO:0001783~B cell apoptotic process	5	0	0.000361261	1	-
GO:0044337~canonical Wnt signaling pathway involved in positive regulation of apoptotic process	2	0	0.00026112	1	-
GO:0021881~Wnt-activated signaling pathway involved in forebrain neuron fate commitment	1	0	2.56653e-05	1	-
GO:0061001~regulation of dendritic spine morphogenesis	8	0.00093985	0.000646981	0.044591	-
GO:0034224~cellular response to zinc ion starvation	2	0	7.93211e-06	1	-
GO:0010748~negative regulation of plasma membrane long-chain fatty acid transport	4	0	0.00033116	1	-
GO:0051795~positive regulation of catagen	2	0	0.000106235	1	-
GO:0009305~protein biotinylation	1	0	9.37617e-05	1	-
GO:2000467~positive regulation of glycogen (starch) synthase activity	4	0	0.000288963	1	-
GO:0032581~ER-dependent peroxisome organization	1	0	3.77789e-05	1	-
GO:2001106~regulation of Rho guanyl-nucleotide exchange factor activity	1	0	0.000114112	1	-
GO:0016556~mRNA modification	6	0	0.000380443	1	-
GO:0033124~regulation of GTP catabolic process	1	0	1.67298e-05	1	-
GO:0035617~stress granule disassembly	2	0	0.000116779	1	-
GO:0032415~regulation of sodium:hydrogen antiporter activity	1	0	4.16774e-05	1	-
GO:0019676~ammonia assimilation cycle	1	0	3.2893e-05	1	-
GO:0007431~salivary gland development	3	0	0.000246813	1	-
GO:0031146~SCF-dependent proteasomal ubiquitin-dependent protein catabolic process	16	0.00281955	0.00101451	1e-06	**
GO:0090330~regulation of platelet aggregation	4	0.00093985	0.000298412	2.7e-05	**
GO:0072365~regulation of cellular ketone metabolic process by negative regulation of transcription from RNA polymerase II promoter	1	0.00093985	6.17332e-05	0	**
GO:0032817~regulation of natural killer cell proliferation	1	0	6.11609e-05	1	-
GO:0050807~regulation of synapse organization	4	0.00093985	0.000202082	1e-06	**
GO:0003323~type B pancreatic cell development	10	0	0.000633322	1	-
GO:0006801~superoxide metabolic process	19	0.0018797	0.000998046	0.000501001	**
GO:0030217~T cell differentiation	33	0.00093985	0.00202834	0.997728	-
GO:2000008~regulation of protein localization to cell surface	5	0	0.0002982	1	-
GO:0042667~auditory receptor cell fate specification	1	0	1.30336e-06	1	-
GO:0003144~embryonic heart tube formation	1	0	3.26262e-05	1	-
GO:0090116~C-5 methylation of cytosine	3	0	0.000321447	1	-
GO:0019373~epoxygenase P450 pathway	11	0	0.000473602	1	-
GO:0010464~regulation of mesenchymal cell proliferation	1	0.00093985	0.000126427	0	**
GO:0070254~mucus secretion	1	0	1.77652e-05	1	-
GO:0030010~establishment of cell polarity	20	0.00281955	0.00159042	0.000145	**
GO:0070536~protein K63-linked deubiquitination	17	0	0.00113118	1	-
GO:0021539~subthalamus development	1	0	8.33161e-06	1	-
GO:0043654~recognition of apoptotic cell	4	0.00093985	0.000343277	6.90001e-05	**
GO:0003289~atrial septum primum morphogenesis	4	0.0018797	0.000313196	0	**
GO:0010966~regulation of phosphate transport	2	0	6.7605e-05	1	-
GO:0046177~D-gluconate catabolic process	1	0	2.40922e-05	1	-
GO:0032972~regulation of muscle filament sliding speed	1	0	1.10181e-05	1	-
GO:0033260~nuclear cell cycle DNA replication	2	0	1.78778e-05	1	-
GO:0006067~ethanol metabolic process	1	0	3.11331e-05	1	-
GO:0010226~response to lithium ion	10	0.00281955	0.000761606	0	**
GO:0042475~odontogenesis of dentin-containing tooth	63	0.00469925	0.00376131	0.024861	-
GO:0070429~negative regulation of nucleotide-binding oligomerization domain containing 1 signaling pathway	1	0	5.41116e-05	1	-
GO:0051898~negative regulation of protein kinase B signaling	22	0.00281955	0.00136217	1.1e-05	**
GO:0030879~mammary gland development	34	0.0037594	0.00287887	0.017867	-
GO:0000209~protein polyubiquitination	115	0.0056391	0.00563105	0.480022	-
GO:0061570~dCDP phosphorylation	1	0	4.90042e-05	1	-
GO:0060638~mesenchymal-epithelial cell signaling	3	0	0.00025721	1	-
GO:0060038~cardiac muscle cell proliferation	14	0	0.000741782	1	-
GO:0019377~glycolipid catabolic process	2	0	0.000173119	1	-
GO:0009950~dorsal/ventral axis specification	11	0.00093985	0.000785071	0.195092	-
GO:0018191~peptidyl-serine octanoylation	1	0	0	1	-
GO:0045609~positive regulation of auditory receptor cell differentiation	1	0	1.30336e-06	1	-
GO:1900825~regulation of membrane depolarization involved in regulation of cardiac muscle cell action potential	3	0	0.000116612	1	-
GO:0035803~egg coat formation	1	0	0	1	-
GO:0006919~activation of cysteine-type endopeptidase activity involved in apoptotic process	88	0.00469925	0.00465869	0.469767	-
GO:0060397~JAK-STAT cascade involved in growth hormone signaling pathway	25	0.00093985	0.00145698	0.967042	-
GO:0001580~detection of chemical stimulus involved in sensory perception of bitter taste	8	0	9.7973e-05	1	-
GO:0060252~positive regulation of glial cell proliferation	8	0.00093985	0.000518525	0.011308	-
GO:0090086~negative regulation of protein deubiquitination	2	0.00093985	0.000106367	0	**
GO:0015966~diadenosine tetraphosphate biosynthetic process	2	0	5.13097e-05	1	-
GO:0051935~L-glutamate uptake involved in synaptic transmission	2	0	0.00025205	1	-
GO:0032674~regulation of interleukin-5 production	1	0	2.54314e-05	1	-
GO:0015798~myo-inositol transport	1	0	0.000141373	1	-
GO:0071493~cellular response to UV-B	5	0	0.000194341	1	-
GO:0086005~regulation of ventricular cardiac muscle cell action potential	19	0.0018797	0.00113477	0.004128	*
GO:0014049~positive regulation of glutamate secretion	5	0	0.000218507	1	-
GO:0030210~heparin biosynthetic process	7	0	0.000413375	1	-
GO:0006638~neutral lipid metabolic process	1	0	6.01349e-05	1	-
GO:0007339~binding of sperm to zona pellucida	34	0	0.000768299	1	-
GO:0035332~positive regulation of hippo signaling	1	0	0.000138634	1	-
GO:0043988~histone H3-S28 phosphorylation	3	0.00093985	0.000184446	2e-06	**
GO:0031572~G2 DNA damage checkpoint	24	0.00093985	0.00143194	0.959053	-
GO:0032497~detection of lipopolysaccharide	3	0	0.000120223	1	-
GO:0045922~negative regulation of fatty acid metabolic process	4	0	0.000160308	1	-
GO:0043201~response to leucine	4	0.00093985	0.000418995	0.000319	**
GO:0032875~regulation of DNA endoreduplication	1	0	0.000120298	1	-
GO:0042274~ribosomal small subunit biogenesis	14	0	0.000449932	1	-
GO:0035623~renal glucose absorption	1	0.00093985	0.000121886	0	**
GO:0042495~detection of triacyl bacterial lipopeptide	2	0	5.4853e-06	1	-
GO:0043243~positive regulation of protein complex disassembly	3	0	0.000145473	1	-
GO:0007034~vacuolar transport	5	0	0.000274065	1	-
GO:0060316~positive regulation of ryanodine-sensitive calcium-release channel activity	9	0	0.000578858	1	-
GO:0035409~histone H3-Y41 phosphorylation	1	0	2.26584e-05	1	-
GO:0034440~lipid oxidation	1	0	2.74191e-05	1	-
GO:0035434~copper ion transmembrane transport	4	0	0.000282252	1	-
GO:0045604~regulation of epidermal cell differentiation	3	0.00093985	0.000238364	1e-06	**
GO:0015676~vanadium ion transport	1	0	0.000102689	1	-
GO:0060019~radial glial cell differentiation	2	0.00093985	0.000112522	0	**
GO:0021723~medullary reticular formation development	1	0.00093985	5.62958e-05	0	**
GO:0033364~mast cell secretory granule organization	2	0	8.61108e-05	1	-
GO:0016576~histone dephosphorylation	4	0.00093985	0.00037535	0.000139	**
GO:0070230~positive regulation of lymphocyte apoptotic process	1	0	9.36406e-05	1	-
GO:0033602~negative regulation of dopamine secretion	3	0	0.000185761	1	-
GO:0008615~pyridoxine biosynthetic process	2	0	9.48601e-05	1	-
GO:0003254~regulation of membrane depolarization	5	0.00093985	0.000267931	1.5e-05	**
GO:2000543~positive regulation of gastrulation	9	0.00093985	0.000343577	0.000892001	**
GO:0007288~sperm axoneme assembly	4	0	0.000178823	1	-
GO:0045637~regulation of myeloid cell differentiation	4	0	0.00036068	1	-
GO:0050768~negative regulation of neurogenesis	16	0.0018797	0.00112494	0.002045	*
GO:0048246~macrophage chemotaxis	13	0.00093985	0.000503741	0.01294	-
GO:0035279~mRNA cleavage involved in gene silencing by miRNA	2	0	9.80714e-05	1	-
GO:0032713~negative regulation of interleukin-4 production	5	0.00093985	0.000195618	5e-06	**
GO:0009298~GDP-mannose biosynthetic process	5	0.00093985	0.000358646	0.000172	**
GO:0042461~photoreceptor cell development	3	0	0.000125206	1	-
GO:0006047~UDP-N-acetylglucosamine metabolic process	6	0.00093985	0.000395175	0.000402	**
GO:0032868~response to insulin	56	0	0.00283834	1	-
GO:0010878~cholesterol storage	1	0	0.000117021	1	-
GO:0071285~cellular response to lithium ion	15	0	0.000710295	1	-
GO:0040014~regulation of multicellular organism growth	28	0.0018797	0.00177923	0.344355	-
GO:0043060~meiotic metaphase I plate congression	1	0	3.08762e-05	1	-
GO:0001987~vasoconstriction of artery involved in baroreceptor response to lowering of systemic arterial blood pressure	1	0	4.13165e-07	1	-
GO:0010042~response to manganese ion	7	0	0.000516472	1	-
GO:0048857~neural nucleus development	1	0	6.8277e-06	1	-
GO:0031023~microtubule organizing center organization	5	0	0.000510757	1	-
GO:0019521~D-gluconate metabolic process	1	0	1.36422e-05	1	-
GO:0051295~establishment of meiotic spindle localization	4	0	0.00028203	1	-
GO:0016199~axon midline choice point recognition	5	0	0.000200708	1	-
GO:0071379~cellular response to prostaglandin stimulus	2	0	1.97208e-05	1	-
GO:0055089~fatty acid homeostasis	10	0	0.000540524	1	-
GO:0015996~chlorophyll catabolic process	1	0	2.74191e-05	1	-
GO:0060143~positive regulation of syncytium formation by plasma membrane fusion	1	0	3.43924e-05	1	-
GO:2000124~regulation of endocannabinoid signaling pathway	2	0	0.000144407	1	-
GO:0016573~histone acetylation	26	0.0018797	0.00170583	0.28111	-
GO:0003064~regulation of heart rate by hormone	2	0	7.54411e-05	1	-
GO:0002322~B cell proliferation involved in immune response	2	0	7.06729e-05	1	-
GO:0043966~histone H3 acetylation	42	0.0018797	0.00234201	0.880829	-
GO:0036353~histone H2A-K119 monoubiquitination	1	0	5.42324e-05	1	-
GO:0034698~response to gonadotropin	11	0.00093985	0.000331243	0.000861001	**
GO:0008064~regulation of actin polymerization or depolymerization	7	0.00281955	0.000609694	0	**
GO:0051051~negative regulation of transport	4	0	6.34941e-05	1	-
GO:0060928~atrioventricular node cell development	2	0	0.00012001	1	-
GO:0046959~habituation	3	0	0.000105979	1	-
GO:2000860~positive regulation of aldosterone secretion	1	0	2.38089e-05	1	-
GO:2000591~positive regulation of metanephric mesenchymal cell migration	1	0	9.28734e-05	1	-
GO:0072080~nephron tubule development	1	0	1.90358e-05	1	-
GO:0039023~pronephric duct morphogenesis	1	0	8.80771e-05	1	-
GO:0031589~cell-substrate adhesion	10	0.00093985	0.000609737	0.036327	-
GO:0050907~detection of chemical stimulus involved in sensory perception	1	0	2.83817e-05	1	-
GO:0042633~hair cycle	6	0.00093985	0.000279589	5.90001e-05	**
GO:0003294~atrial ventricular junction remodeling	2	0	0.000110679	1	-
GO:0045415~negative regulation of interleukin-8 biosynthetic process	4	0	4.99265e-05	1	-
GO:0070328~triglyceride homeostasis	21	0	0.000807222	1	-
GO:0033572~transferrin transport	31	0.00093985	0.00152547	0.957474	-
GO:0090370~negative regulation of cholesterol efflux	4	0	0.000236989	1	-
GO:0060008~Sertoli cell differentiation	8	0	0.00027117	1	-
GO:0086012~membrane depolarization involved in regulation of cardiac muscle cell action potential	6	0.00093985	0.00057087	0.011546	-
GO:0060291~long-term synaptic potentiation	22	0.00281955	0.00132052	3.5e-05	**
GO:0034157~positive regulation of toll-like receptor 7 signaling pathway	1	0	6.33486e-05	1	-
GO:0007400~neuroblast fate determination	1	0.00093985	3.12333e-05	0	**
GO:0006295~nucleotide-excision repair, DNA incision, 3'-to lesion	3	0	0.000224692	1	-
GO:0038096~Fc-gamma receptor signaling pathway involved in phagocytosis	79	0.0093985	0.00464107	0	**
GO:0002302~CD8-positive, alpha-beta T cell differentiation involved in immune response	2	0	3.03634e-05	1	-
GO:0044258~intestinal lipid catabolic process	1	0	5.38108e-06	1	-
GO:0018885~carbon tetrachloride metabolic process	1	0	0.00013251	1	-
GO:0001975~response to amphetamine	30	0.00281955	0.00157325	0.000376	**
GO:0001923~B-1 B cell differentiation	1	0	5.07918e-05	1	-
GO:0048320~axial mesoderm formation	2	0	5.90478e-05	1	-
GO:0046984~regulation of hemoglobin biosynthetic process	2	0	0.000156092	1	-
GO:0042176~regulation of protein catabolic process	14	0.0018797	0.00102987	0.000729001	**
GO:0003419~growth plate cartilage chondrocyte proliferation	2	0	1.041e-05	1	-
GO:1900076~regulation of cellular response to insulin stimulus	1	0	2.53194e-05	1	-
GO:0019363~pyridine nucleotide biosynthetic process	2	0	6.28306e-05	1	-
GO:0050921~positive regulation of chemotaxis	11	0.00093985	0.000595785	0.023821	-
GO:0002181~cytoplasmic translation	1	0	2.08912e-05	1	-
GO:0042752~regulation of circadian rhythm	11	0	0.000633842	1	-
GO:0032811~negative regulation of epinephrine secretion	6	0	0.000311179	1	-
GO:2000097~regulation of smooth muscle cell-matrix adhesion	1	0	2.97673e-05	1	-
GO:0001658~branching involved in ureteric bud morphogenesis	52	0.00093985	0.00284295	0.999985	-
GO:0071677~positive regulation of mononuclear cell migration	1	0	2.92571e-05	1	-
GO:0033384~geranyl diphosphate biosynthetic process	2	0	4.48803e-05	1	-
GO:0031620~regulation of fever generation	1	0	6.32157e-05	1	-
GO:0097192~extrinsic apoptotic signaling pathway in absence of ligand	35	0.0018797	0.00187206	0.491358	-
GO:0006042~glucosamine biosynthetic process	1	0	0.000131971	1	-
GO:0043032~positive regulation of macrophage activation	10	0.00093985	0.000526832	0.012338	-
GO:0030209~dermatan sulfate catabolic process	1	0	6.74288e-06	1	-
GO:0045724~positive regulation of cilium assembly	1	0	6.81209e-05	1	-
GO:0014832~urinary bladder smooth muscle contraction	4	0.00093985	0.000212956	1e-06	**
GO:0048619~embryonic hindgut morphogenesis	4	0	0.000212662	1	-
GO:0032695~negative regulation of interleukin-12 production	12	0	0.000764109	1	-
GO:0051343~positive regulation of cyclic-nucleotide phosphodiesterase activity	5	0.00093985	0.00031203	7.60001e-05	**
GO:0043043~peptide biosynthetic process	7	0	0.000382153	1	-
GO:0072643~interferon-gamma secretion	8	0	0.000337707	1	-
GO:0050777~negative regulation of immune response	12	0	0.000414876	1	-
GO:0001503~ossification	87	0.00281955	0.00466649	0.99955	-
GO:0050667~homocysteine metabolic process	6	0	0.000283166	1	-
GO:0002518~lymphocyte chemotaxis across high endothelial venule	1	0	6.8329e-06	1	-
GO:0007215~glutamate receptor signaling pathway	13	0.0037594	0.00108326	0	**
GO:0070098~chemokine-mediated signaling pathway	25	0	0.00117408	1	-
GO:0042265~peptidyl-asparagine hydroxylation	1	0	0.000145311	1	-
GO:0001916~positive regulation of T cell mediated cytotoxicity	23	0	0.00117617	1	-
GO:0007228~positive regulation of hh target transcription factor activity	3	0	0.000244548	1	-
GO:0046822~regulation of nucleocytoplasmic transport	7	0.00093985	0.000327006	0.000445	**
GO:0046325~negative regulation of glucose import	9	0	0.000642332	1	-
GO:0031113~regulation of microtubule polymerization	3	0.00093985	0.000243247	1e-06	**
GO:0021769~orbitofrontal cortex development	3	0	0.000262253	1	-
GO:0046426~negative regulation of JAK-STAT cascade	10	0.00093985	0.000720365	0.11555	-
GO:0048532~anatomical structure arrangement	1	0.00093985	4.37434e-05	0	**
GO:1902041~regulation of extrinsic apoptotic signaling pathway via death domain receptors	3	0	0.000190784	1	-
GO:0070814~hydrogen sulfide biosynthetic process	3	0	6.52857e-05	1	-
GO:0051450~myoblast proliferation	4	0	0.000293053	1	-
GO:0007602~phototransduction	28	0.00093985	0.00107686	0.661459	-
GO:0071322~cellular response to carbohydrate stimulus	3	0.00093985	0.000390163	1.8e-05	**
GO:0001655~urogenital system development	15	0.00093985	0.000866125	0.365243	-
GO:2001306~lipoxin B4 biosynthetic process	1	0	7.47559e-06	1	-
GO:0050655~dermatan sulfate proteoglycan metabolic process	1	0	3.64631e-05	1	-
GO:0072513~positive regulation of secondary heart field cardioblast proliferation	4	0	0.000252929	1	-
GO:0015698~inorganic anion transport	2	0	0.000127749	1	-
GO:0060065~uterus development	11	0.00093985	0.000829909	0.269999	-
GO:0015697~quaternary ammonium group transport	6	0	0.000265292	1	-
GO:0009436~glyoxylate catabolic process	3	0	8.21329e-05	1	-
GO:0016338~calcium-independent cell-cell adhesion	22	0	0.000940237	1	-
GO:0008344~adult locomotory behavior	51	0.00469925	0.00345972	0.00539701	*
GO:0045209~MAPK phosphatase export from nucleus, leptomycin B sensitive	1	0	5.97864e-05	1	-
GO:0019682~glyceraldehyde-3-phosphate metabolic process	2	0	4.3839e-05	1	-
GO:0045893~positive regulation of transcription, DNA-dependent	560	0.0413534	0.0345099	0.000895001	**
GO:0019518~L-threonine catabolic process to glycine	1	0	2.19312e-05	1	-
GO:0030328~prenylcysteine catabolic process	2	0	0.000181013	1	-
GO:0021679~cerebellar molecular layer development	1	0.00093985	7.51108e-05	0	**
GO:0007509~mesoderm migration involved in gastrulation	2	0	0.000125679	1	-
GO:0071676~negative regulation of mononuclear cell migration	2	0	5.33074e-05	1	-
GO:0051493~regulation of cytoskeleton organization	15	0	0.000912907	1	-
GO:0006703~estrogen biosynthetic process	9	0	0.000232745	1	-
GO:0044146~negative regulation of growth of symbiont involved in interaction with host	1	0	8.64294e-06	1	-
GO:0050965~detection of temperature stimulus involved in sensory perception of pain	10	0.00093985	0.000393699	0.00205	*
GO:2000505~regulation of energy homeostasis	7	0	0.000527605	1	-
GO:0043069~negative regulation of programmed cell death	12	0.0018797	0.000531267	1e-06	**
GO:0070314~G1 to G0 transition	4	0	9.56323e-05	1	-
GO:0051665~membrane raft localization	1	0	4.41556e-05	1	-
GO:0002331~pre-B cell allelic exclusion	3	0	0.000200762	1	-
GO:0090246~convergent extension involved in somitogenesis	1	0	9.52289e-05	1	-
GO:0021549~cerebellum development	34	0.0037594	0.0023754	0.000615001	**
GO:0015819~lysine transport	3	0	0.000181754	1	-
GO:0071481~cellular response to X-ray	5	0	0.000174846	1	-
GO:0055009~atrial cardiac muscle tissue morphogenesis	6	0	0.000214103	1	-
GO:0086029~Purkinje myocyte to ventricular cardiac muscle cell signaling	2	0	6.04393e-05	1	-
GO:0071871~response to epinephrine	2	0	0.000128693	1	-
GO:0042159~lipoprotein catabolic process	4	0	0.000231606	1	-
GO:0044281~small molecule metabolic process	1406	0.068609	0.0709675	0.83951	-
GO:0002695~negative regulation of leukocyte activation	1	0	4.17081e-05	1	-
GO:0070542~response to fatty acid	12	0.0018797	0.000504301	0	**
GO:0033622~integrin activation	4	0	0.000162585	1	-
GO:0010513~positive regulation of phosphatidylinositol biosynthetic process	4	0	0.000150964	1	-
GO:0010716~negative regulation of extracellular matrix disassembly	3	0	0.000157615	1	-
GO:2000552~negative regulation of T-helper 2 cell cytokine production	2	0	3.99047e-06	1	-
GO:0031297~replication fork processing	11	0	0.000446987	1	-
GO:0060438~trachea development	3	0	0.000153074	1	-
GO:0051725~protein de-ADP-ribosylation	4	0.00093985	0.000206056	6.00001e-06	**
GO:2001054~negative regulation of mesenchymal cell apoptotic process	5	0	0.000196238	1	-
GO:0030032~lamellipodium assembly	29	0.00281955	0.00220212	0.039857	-
GO:0046639~negative regulation of alpha-beta T cell differentiation	3	0	0.000225475	1	-
GO:0032308~positive regulation of prostaglandin secretion	6	0	0.000271974	1	-
GO:0007169~transmembrane receptor protein tyrosine kinase signaling pathway	85	0.00281955	0.00578054	0.999998	-
GO:0019221~cytokine-mediated signaling pathway	230	0.0093985	0.0115855	0.992651	-
GO:0060217~hemangioblast cell differentiation	1	0	0.000111839	1	-
GO:0006177~GMP biosynthetic process	3	0	0.000218323	1	-
GO:0006689~ganglioside catabolic process	6	0	0.000327516	1	-
GO:0035262~gonad morphogenesis	1	0	0.000119024	1	-
GO:0008150~biological_process	573	0.0234962	0.0275932	0.997973	-
GO:0060535~trachea cartilage morphogenesis	4	0	0.00028136	1	-
GO:0009301~snRNA transcription	4	0	0.000288001	1	-
GO:0032723~positive regulation of connective tissue growth factor production	1	0	4.10241e-05	1	-
GO:0072303~positive regulation of glomerular metanephric mesangial cell proliferation	1	0	3.97745e-05	1	-
GO:0010629~negative regulation of gene expression	89	0.0037594	0.00452414	0.913473	-
GO:0046038~GMP catabolic process	1	0	6.14069e-06	1	-
GO:0050923~regulation of negative chemotaxis	1	0	0.000142841	1	-
GO:0045795~positive regulation of cell volume	1	0	7.09667e-05	1	-
GO:0086013~membrane repolarization involved in regulation of cardiac muscle cell action potential	5	0	0.000315533	1	-
GO:0030540~female genitalia development	3	0	0.000185912	1	-
GO:0043313~regulation of neutrophil degranulation	2	0.00093985	0.000112058	0	**
GO:0021902~commitment of neuronal cell to specific neuron type in forebrain	1	0.00093985	0.000111963	0	**
GO:0050951~sensory perception of temperature stimulus	1	0	0.000141821	1	-
GO:0006668~sphinganine-1-phosphate metabolic process	1	0	3.5416e-05	1	-
GO:0060823~canonical Wnt signaling pathway involved in neural plate anterior/posterior pattern formation	1	0	2.56653e-05	1	-
GO:0042987~amyloid precursor protein catabolic process	8	0	0.000430323	1	-
GO:0034633~retinol transport	1	0	8.04433e-06	1	-
GO:0006369~termination of RNA polymerase II transcription	46	0.0018797	0.00220954	0.783144	-
GO:0045743~positive regulation of fibroblast growth factor receptor signaling pathway	6	0	0.000214352	1	-
GO:2000768~positive regulation of nephron tubule epithelial cell differentiation	2	0	9.30375e-05	1	-
GO:0006809~nitric oxide biosynthetic process	13	0	0.000729386	1	-
GO:0045746~negative regulation of Notch signaling pathway	21	0	0.00114177	1	-
GO:0021998~neural plate mediolateral regionalization	1	0	0.000141427	1	-
GO:0071650~negative regulation of chemokine (C-C motif) ligand 5 production	1	0	3.98401e-05	1	-
GO:0072221~metanephric distal convoluted tubule development	4	0.00093985	0.000251772	5e-06	**
GO:0048333~mesodermal cell differentiation	5	0	0.000357666	1	-
GO:1901846~positive regulation of cell communication by electrical coupling involved in cardiac conduction	1	0	5.95693e-05	1	-
GO:0032911~negative regulation of transforming growth factor beta1 production	2	0	0.00013046	1	-
GO:0021919~BMP signaling pathway involved in spinal cord dorsal/ventral patterning	1	0	0.000117055	1	-
GO:0035963~cellular response to interleukin-13	2	0	0.000161128	1	-
GO:1900102~negative regulation of endoplasmic reticulum unfolded protein response	1	0	0.000119498	1	-
GO:0002246~wound healing involved in inflammatory response	2	0	0.000136997	1	-
GO:0043369~CD4-positive or CD8-positive, alpha-beta T cell lineage commitment	1	0	9.44304e-05	1	-
GO:0010801~negative regulation of peptidyl-threonine phosphorylation	8	0	0.000543282	1	-
GO:0003382~epithelial cell morphogenesis	11	0.00093985	0.000603058	0.045031	-
GO:0006478~peptidyl-tyrosine sulfation	2	0	3.1641e-05	1	-
GO:0035645~enteric smooth muscle cell differentiation	1	0	6.32157e-05	1	-
GO:0032319~regulation of Rho GTPase activity	10	0.00093985	0.000697672	0.108491	-
GO:0051302~regulation of cell division	5	0.00281955	0.000379672	0	**
GO:1901989~positive regulation of cell cycle phase transition	1	0	1.23171e-05	1	-
GO:0007060~male meiosis chromosome segregation	2	0	3.13431e-05	1	-
GO:0050961~detection of temperature stimulus involved in sensory perception	1	0	2.83817e-05	1	-
GO:0010666~positive regulation of cardiac muscle cell apoptotic process	6	0	0.000178942	1	-
GO:2000647~negative regulation of stem cell proliferation	1	0	1.70143e-05	1	-
GO:0072219~metanephric cortical collecting duct development	1	0	5.61924e-05	1	-
GO:0001831~trophectodermal cellular morphogenesis	3	0	0.000162741	1	-
GO:0036261~7-methylguanosine cap hypermethylation	1	0	6.48528e-05	1	-
GO:0050728~negative regulation of inflammatory response	65	0.0037594	0.00289038	0.02532	-
GO:0051186~cofactor metabolic process	1	0	4.48937e-05	1	-
GO:0010560~positive regulation of glycoprotein biosynthetic process	3	0	6e-05	1	-
GO:0038184~cell surface bile acid receptor signaling pathway	1	0	4.46918e-06	1	-
GO:0071526~semaphorin-plexin signaling pathway	15	0.0018797	0.00136448	0.020652	-
GO:0032816~positive regulation of natural killer cell activation	8	0	0.000378419	1	-
GO:0060332~positive regulation of response to interferon-gamma	1	0	1.40256e-05	1	-
GO:0006271~DNA strand elongation involved in DNA replication	30	0.0018797	0.00110583	0.00652601	*
GO:0018117~protein adenylylation	1	0	7.3516e-05	1	-
GO:0000076~DNA replication checkpoint	7	0	0.000198779	1	-
GO:0002014~vasoconstriction of artery involved in ischemic response to lowering of systemic arterial blood pressure	1	0	1.47005e-05	1	-
GO:0019482~beta-alanine metabolic process	1	0	3.84742e-06	1	-
GO:0071569~protein ufmylation	5	0	0.000176724	1	-
GO:0006471~protein ADP-ribosylation	14	0.00093985	0.000543891	0.023142	-
GO:0035196~production of miRNAs involved in gene silencing by miRNA	3	0	0.000244214	1	-
GO:1901731~positive regulation of platelet aggregation	1	0	7.08134e-05	1	-
GO:0046013~regulation of T cell homeostatic proliferation	2	0	6.39524e-05	1	-
GO:0048855~adenohypophysis morphogenesis	1	0	6.39776e-05	1	-
GO:2000379~positive regulation of reactive oxygen species metabolic process	27	0.00093985	0.00139243	0.936848	-
GO:0060381~positive regulation of single-stranded telomeric DNA binding	1	0	2.11269e-06	1	-
GO:0032425~positive regulation of mismatch repair	1	0	4.74999e-05	1	-
GO:0060632~regulation of microtubule-based movement	3	0.00093985	0.000152714	0	**
GO:0061290~canonical Wnt signaling pathway involved in metanephric kidney development	2	0	5.8247e-05	1	-
GO:1901844~regulation of cell communication by electrical coupling involved in cardiac conduction	5	0.00093985	0.000373868	0.000287	**
GO:0001545~primary ovarian follicle growth	1	0	1.13174e-05	1	-
GO:0034144~negative regulation of toll-like receptor 4 signaling pathway	6	0.00093985	0.000270992	5.20001e-05	**
GO:0070345~negative regulation of fat cell proliferation	1	0	6.16668e-05	1	-
GO:0035499~carnosine biosynthetic process	1	0	5.79294e-05	1	-
GO:0009267~cellular response to starvation	27	0.00281955	0.00156071	0.000242	**
GO:0060743~epithelial cell maturation involved in prostate gland development	4	0	0.000344913	1	-
GO:0048678~response to axon injury	27	0	0.00121518	1	-
GO:0003170~heart valve development	2	0	7.46301e-05	1	-
GO:2000820~negative regulation of transcription from RNA polymerase II promoter involved in smooth muscle cell differentiation	2	0	5.64246e-05	1	-
GO:0072112~glomerular visceral epithelial cell differentiation	6	0	0.000250659	1	-
GO:0006302~double-strand break repair	64	0.00469925	0.00337965	0.00523401	*
GO:0021847~ventricular zone neuroblast division	3	0	0.000255443	1	-
GO:0051754~meiotic sister chromatid cohesion, centromeric	1	0	1.82535e-06	1	-
GO:0048048~embryonic eye morphogenesis	6	0.00093985	0.000253068	0.00012	**
GO:0006560~proline metabolic process	2	0	0.000101824	1	-
GO:0007126~meiosis	52	0.0018797	0.00224894	0.82614	-
GO:0036091~positive regulation of transcription from RNA polymerase II promoter in response to oxidative stress	1	0	1.44262e-05	1	-
GO:0050872~white fat cell differentiation	12	0.00281955	0.000587221	0	**
GO:0043653~mitochondrial fragmentation involved in apoptotic process	10	0	0.000649333	1	-
GO:0006060~sorbitol metabolic process	1	0	0.000127315	1	-
GO:0021546~rhombomere development	2	0	0.000132289	1	-
GO:0045662~negative regulation of myoblast differentiation	12	0.00093985	0.00058966	0.044321	-
GO:0002489~antigen processing and presentation of endogenous peptide antigen via MHC class Ib via ER pathway, TAP-dependent	1	0	0.000106862	1	-
GO:0060004~reflex	1	0	8.24011e-05	1	-
GO:0002443~leukocyte mediated immunity	1	0	3.79764e-05	1	-
GO:0031290~retinal ganglion cell axon guidance	18	0.00093985	0.00114803	0.790536	-
GO:0032502~developmental process	5	0	0.000239652	1	-
GO:0031018~endocrine pancreas development	40	0.00469925	0.00207923	0	**
GO:0010390~histone monoubiquitination	10	0	0.000500315	1	-
GO:0042310~vasoconstriction	17	0.00093985	0.000668991	0.10787	-
GO:0019082~viral protein processing	12	0	0.000616666	1	-
GO:0002860~positive regulation of natural killer cell mediated cytotoxicity directed against tumor cell target	6	0.00093985	0.000253976	0.000128	**
GO:0070995~NADPH oxidation	5	0	0.000263428	1	-
GO:0051445~regulation of meiotic cell cycle	1	0	4.32376e-07	1	-
GO:0042420~dopamine catabolic process	4	0.00093985	0.000263973	1.6e-05	**
GO:0019290~siderophore biosynthetic process	1	0	8.28717e-06	1	-
GO:0032042~mitochondrial DNA metabolic process	2	0	0.000206157	1	-
GO:0006145~purine nucleobase catabolic process	1	0	3.55679e-05	1	-
GO:1990029~vasomotion	1	0	7.30609e-05	1	-
GO:0043091~L-arginine import	1	0	0.000107084	1	-
GO:0021941~negative regulation of cerebellar granule cell precursor proliferation	2	0	0.000164754	1	-
GO:0000972~transcription-dependent tethering of RNA polymerase II gene DNA at nuclear periphery	1	0	2.71711e-05	1	-
GO:0097254~renal tubular secretion	1	0	5.36743e-05	1	-
GO:0019448~L-cysteine catabolic process	3	0	5.0772e-05	1	-
GO:0006147~guanine catabolic process	1	0.00093985	9.95156e-05	0	**
GO:0006979~response to oxidative stress	119	0.00281955	0.00610536	0.999998	-
GO:0031346~positive regulation of cell projection organization	3	0	0.000255999	1	-
GO:0003094~glomerular filtration	7	0.00093985	0.000536929	0.013375	-
GO:0060577~pulmonary vein morphogenesis	2	0	2.61799e-05	1	-
GO:0040008~regulation of growth	54	0.0018797	0.00277874	0.984126	-
GO:0070231~T cell apoptotic process	4	0	0.000127546	1	-
GO:0060712~spongiotrophoblast layer development	7	0	0.000411624	1	-
GO:0033005~positive regulation of mast cell activation	2	0	9.83544e-05	1	-
GO:0035457~cellular response to interferon-alpha	8	0.00093985	0.000274268	0.000235	**
GO:0032862~activation of Rho GTPase activity	11	0	0.000558835	1	-
GO:0060129~thyroid-stimulating hormone-secreting cell differentiation	4	0	0.000285252	1	-
GO:0038115~chemokine (C-C motif) ligand 19 signaling pathway	1	0	3.9893e-05	1	-
GO:0030573~bile acid catabolic process	3	0	5.4783e-05	1	-
GO:0072255~metanephric glomerular mesangial cell development	1	0	9.28734e-05	1	-
GO:0002737~negative regulation of plasmacytoid dendritic cell cytokine production	1	0	1.28117e-05	1	-
GO:0032802~low-density lipoprotein particle receptor catabolic process	1	0	7.51604e-05	1	-
GO:2000252~negative regulation of feeding behavior	7	0	0.000170895	1	-
GO:0000432~positive regulation of transcription from RNA polymerase II promoter by glucose	3	0.00093985	0.000113837	1e-06	**
GO:0007196~adenylate cyclase-inhibiting G-protein coupled glutamate receptor signaling pathway	5	0	0.000412063	1	-
GO:2001246~negative regulation of phosphatidylcholine biosynthetic process	1	0	0.000118146	1	-
GO:0060033~anatomical structure regression	5	0	0.000310181	1	-
GO:0009628~response to abiotic stimulus	3	0	0.000239343	1	-
GO:0010970~microtubule-based transport	2	0	0.000198383	1	-
GO:0072657~protein localization to membrane	6	0.00093985	0.000310048	4.9e-05	**
GO:0001582~detection of chemical stimulus involved in sensory perception of sweet taste	2	0	4.89099e-05	1	-
GO:0007018~microtubule-based movement	75	0.0075188	0.00406413	1e-06	**
GO:0048058~compound eye corneal lens development	1	0	5.86051e-05	1	-
GO:0001682~tRNA 5'-leader removal	1	0	3.81356e-05	1	-
GO:0015721~bile acid and bile salt transport	18	0.00281955	0.000996975	0	**
GO:0006949~syncytium formation	3	0	0.000135729	1	-
GO:0036066~protein O-linked fucosylation	3	0.00093985	0.000276241	3e-06	**
GO:0022038~corpus callosum development	6	0	0.000349787	1	-
GO:0001696~gastric acid secretion	6	0	0.000164781	1	-
GO:0033342~negative regulation of collagen binding	1	0	8.14874e-05	1	-
GO:0045621~positive regulation of lymphocyte differentiation	4	0	0.000297832	1	-
GO:0050794~regulation of cellular process	2	0	0.000187058	1	-
GO:0006397~mRNA processing	193	0.0093985	0.0108594	0.937292	-
GO:0002238~response to molecule of fungal origin	3	0	0.000131471	1	-
GO:0040017~positive regulation of locomotion	1	0	0.000109199	1	-
GO:0035526~retrograde transport, plasma membrane to Golgi	2	0.00093985	0.000273312	0	**
GO:0009645~response to low light intensity stimulus	1	0	4.21341e-05	1	-
GO:0006006~glucose metabolic process	112	0.0056391	0.00603743	0.736229	-
GO:0048148~behavioral response to cocaine	12	0	0.000664958	1	-
GO:0006120~mitochondrial electron transport, NADH to ubiquinone	46	0.00093985	0.00151448	0.962582	-
GO:0045759~negative regulation of action potential	3	0	0.000358769	1	-
GO:0070092~regulation of glucagon secretion	1	0	6.17293e-05	1	-
GO:0030889~negative regulation of B cell proliferation	13	0	0.000759412	1	-
GO:0010989~negative regulation of low-density lipoprotein particle clearance	4	0	0.00014287	1	-
GO:0048313~Golgi inheritance	1	0	5.05989e-05	1	-
GO:0097291~renal phosphate ion absorption	1	0	4.16774e-05	1	-
GO:0071241~cellular response to inorganic substance	1	0	8.24536e-05	1	-
GO:0042278~purine nucleoside metabolic process	3	0	0.000184496	1	-
GO:0097502~mannosylation	5	0	0.000220517	1	-
GO:0048671~negative regulation of collateral sprouting	5	0	0.000285068	1	-
GO:1900194~negative regulation of oocyte maturation	2	0	4.74279e-05	1	-
GO:0010332~response to gamma radiation	31	0.00093985	0.00169144	0.993809	-
GO:0075713~establishment of integrated proviral latency	8	0	0.000245599	1	-
GO:0002739~regulation of cytokine secretion involved in immune response	1	0	5.27172e-05	1	-
GO:0090277~positive regulation of peptide hormone secretion	2	0	0.00010414	1	-
GO:0036088~D-serine catabolic process	1	0	7.48934e-05	1	-
GO:0071726~cellular response to diacyl bacterial lipopeptide	2	0	0.000106107	1	-
GO:0030857~negative regulation of epithelial cell differentiation	8	0.0018797	0.000606778	0	**
GO:0072395~signal transduction involved in cell cycle checkpoint	1	0	0.000138634	1	-
GO:0007622~rhythmic behavior	2	0	0.000101833	1	-
GO:0048340~paraxial mesoderm morphogenesis	3	0.00093985	0.000411767	7.80001e-05	**
GO:0003253~cardiac neural crest cell migration involved in outflow tract morphogenesis	3	0	7.65464e-05	1	-
GO:0044249~cellular biosynthetic process	1	0	7.9139e-05	1	-
GO:0010845~positive regulation of reciprocal meiotic recombination	2	0	6.4484e-05	1	-
GO:0002281~macrophage activation involved in immune response	6	0.00093985	0.000266414	2.2e-05	**
GO:0000239~pachytene	1	0	8.32042e-06	1	-
GO:0043981~histone H4-K5 acetylation	16	0	0.00119221	1	-
GO:0005975~carbohydrate metabolic process	392	0.0197368	0.0203125	0.677686	-
GO:0060333~interferon-gamma-mediated signaling pathway	69	0.0018797	0.00351007	0.9984	-
GO:0002769~natural killer cell inhibitory signaling pathway	1	0	1.74402e-05	1	-
GO:0038192~gastric inhibitory peptide signaling pathway	1	0	8.17446e-05	1	-
GO:0042063~gliogenesis	4	0	0.000345703	1	-
GO:0006096~glycolysis	46	0.00093985	0.00199819	0.995422	-
GO:0014032~neural crest cell development	15	0	0.000825307	1	-
GO:0010828~positive regulation of glucose transport	5	0	0.000148434	1	-
GO:0031647~regulation of protein stability	28	0.00281955	0.00158082	0.000416	**
GO:0090307~spindle assembly involved in mitosis	10	0.00093985	0.000528089	0.017609	-
GO:0060221~retinal rod cell differentiation	2	0	0.000109314	1	-
GO:0045580~regulation of T cell differentiation	9	0.00093985	0.000326259	0.000681001	**
GO:0016064~immunoglobulin mediated immune response	12	0	0.000445876	1	-
GO:0019087~transformation of host cell by virus	2	0	0.000130367	1	-
GO:0031077~post-embryonic camera-type eye development	4	0	0.000326908	1	-
GO:0046060~dATP metabolic process	3	0	0.000181732	1	-
GO:0036119~response to platelet-derived growth factor	1	0.00093985	0.000141965	0	**
GO:0010951~negative regulation of endopeptidase activity	62	0.0018797	0.00190755	0.530371	-
GO:0044328~canonical Wnt signaling pathway involved in positive regulation of endothelial cell migration	1	0	4.22328e-05	1	-
GO:0021799~cerebral cortex radially oriented cell migration	10	0.00093985	0.000908176	0.428095	-
GO:2000772~regulation of cellular senescence	5	0	0.000398098	1	-
GO:0050806~positive regulation of synaptic transmission	16	0.00093985	0.000437693	0.00780301	*
GO:0007605~sensory perception of sound	121	0.0056391	0.00668142	0.951269	-
GO:0042596~fear response	8	0.00093985	0.000602817	0.022019	-
GO:0006212~uracil catabolic process	2	0	3.94153e-05	1	-
GO:0021530~spinal cord oligodendrocyte cell fate specification	3	0.00093985	0.000101413	0	**
GO:0085032~modulation by symbiont of host I-kappaB kinase/NF-kappaB cascade	1	0	2.80358e-05	1	-
GO:0021514~ventral spinal cord interneuron differentiation	2	0	0.000159055	1	-
GO:0001808~negative regulation of type IV hypersensitivity	2	0	0.000199927	1	-
GO:0051460~negative regulation of corticotropin secretion	1	0	5.66115e-06	1	-
GO:2001057~reactive nitrogen species metabolic process	1	0	8.52379e-06	1	-
GO:0030241~skeletal muscle myosin thick filament assembly	3	0	8.35641e-05	1	-
GO:0018094~protein polyglycylation	2	0	0.000104306	1	-
GO:1901991~negative regulation of mitotic cell cycle phase transition	1	0	1.33355e-06	1	-
GO:2000627~positive regulation of miRNA catabolic process	1	0	8.7147e-05	1	-
GO:0050716~positive regulation of interleukin-1 secretion	1	0	4.24129e-06	1	-
GO:0042104~positive regulation of activated T cell proliferation	20	0	0.0010653	1	-
GO:0050795~regulation of behavior	11	0	0.000354224	1	-
GO:0010971~positive regulation of G2/M transition of mitotic cell cycle	6	0	0.000567258	1	-
GO:0044331~cell-cell adhesion mediated by cadherin	1	0.00093985	0.000141965	0	**
GO:0060750~epithelial cell proliferation involved in mammary gland duct elongation	4	0.00093985	0.000384476	0.000223	**
GO:0010269~response to selenium ion	8	0	0.00028572	1	-
GO:0045720~negative regulation of integrin biosynthetic process	1	0	0.000140433	1	-
GO:0001544~initiation of primordial ovarian follicle growth	1	0.00093985	0.000120964	0	**
GO:0050764~regulation of phagocytosis	5	0.00093985	0.000356105	0.000186	**
GO:0010025~wax biosynthetic process	2	0	0.000114506	1	-
GO:0006116~NADH oxidation	3	0.00093985	0.000151781	0	**
GO:0046985~positive regulation of hemoglobin biosynthetic process	2	0	3.74143e-05	1	-
GO:0061026~cardiac muscle tissue regeneration	1	0	0.000135595	1	-
GO:0060912~cardiac cell fate specification	1	0	0.00013666	1	-
GO:0071409~cellular response to cycloheximide	2	0	4.11152e-05	1	-
GO:0090004~positive regulation of establishment of protein localization to plasma membrane	19	0	0.00110632	1	-
GO:0006468~protein phosphorylation	597	0.0385338	0.0391787	0.626609	-
GO:0043456~regulation of pentose-phosphate shunt	1	0	3.07765e-05	1	-
GO:0002040~sprouting angiogenesis	22	0.0018797	0.00155576	0.131364	-
GO:0035726~common myeloid progenitor cell proliferation	3	0	3.76264e-05	1	-
GO:0097068~response to thyroxine	1	0	2.54415e-06	1	-
GO:0002085~inhibition of neuroepithelial cell differentiation	1	0	2.10765e-05	1	-
GO:0009266~response to temperature stimulus	7	0	0.000519562	1	-
GO:0060267~positive regulation of respiratory burst	3	0	0.000263741	1	-
GO:0002925~positive regulation of humoral immune response mediated by circulating immunoglobulin	7	0	0.000266332	1	-
GO:0051792~medium-chain fatty acid biosynthetic process	1	0	1.40573e-05	1	-
GO:0034454~microtubule anchoring at centrosome	4	0	0.000323585	1	-
GO:0042340~keratan sulfate catabolic process	11	0	0.000537657	1	-
GO:0038003~opioid receptor signaling pathway	8	0	0.00036405	1	-
GO:0072182~regulation of nephron tubule epithelial cell differentiation	2	0	3.24353e-05	1	-
GO:0061348~planar cell polarity pathway involved in ventricular septum morphogenesis	1	0	0.000100688	1	-
GO:0050919~negative chemotaxis	12	0.00093985	0.000936156	0.479999	-
GO:0003009~skeletal muscle contraction	13	0	0.000424502	1	-
GO:0071559~response to transforming growth factor beta	4	0	0.000206749	1	-
GO:0048535~lymph node development	15	0.00281955	0.000820463	0	**
GO:0097211~cellular response to gonadotropin-releasing hormone	4	0	0.000152082	1	-
GO:0071205~protein localization to juxtaparanode region of axon	4	0	0.000418289	1	-
GO:0046885~regulation of hormone biosynthetic process	1	0	9.24309e-05	1	-
GO:0043462~regulation of ATPase activity	5	0	0.000156546	1	-
GO:0000902~cell morphogenesis	74	0.00469925	0.00429963	0.211065	-
GO:0043062~extracellular structure organization	1	0	0.000115438	1	-
GO:2000780~negative regulation of double-strand break repair	5	0.00093985	0.000342505	0.000116	**
GO:0019605~butyrate metabolic process	1	0	2.59849e-05	1	-
GO:0009062~fatty acid catabolic process	8	0	0.000446371	1	-
GO:0006308~DNA catabolic process	6	0	0.000246608	1	-
GO:0021849~neuroblast division in subventricular zone	2	0	9.01299e-05	1	-
GO:0034244~negative regulation of transcription elongation from RNA polymerase II promoter	8	0	0.000441299	1	-
GO:0045063~T-helper 1 cell differentiation	4	0	0.000160063	1	-
GO:0001992~regulation of systemic arterial blood pressure by vasopressin	3	0	2.76047e-05	1	-
GO:0009236~cobalamin biosynthetic process	3	0	0.000287584	1	-
GO:0042941~D-alanine transport	1	0	6.71675e-05	1	-
GO:2000288~positive regulation of myoblast proliferation	6	0.00093985	0.000342884	0.000137	**
GO:0009450~gamma-aminobutyric acid catabolic process	2	0	0.000215535	1	-
GO:0022602~ovulation cycle process	5	0	0.00025855	1	-
GO:0015791~polyol transport	1	0	4.50481e-05	1	-
GO:0002932~tendon sheath development	1	0	4.89282e-05	1	-
GO:0097374~sensory neuron axon guidance	1	0	0	1	-
GO:0034201~response to oleic acid	4	0	0.000160013	1	-
GO:0031999~negative regulation of fatty acid beta-oxidation	2	0	0.000144573	1	-
GO:0097187~dentinogenesis	2	0.00093985	7.10899e-05	0	**
GO:0070076~histone lysine demethylation	1	0	3.9023e-05	1	-
GO:0060070~canonical Wnt signaling pathway	77	0.0075188	0.00500776	0.000112	**
GO:0015876~acetyl-CoA transport	1	0	0.000132906	1	-
GO:0051437~positive regulation of ubiquitin-protein ligase activity involved in mitotic cell cycle	71	0.00469925	0.00242505	3.1e-05	**
GO:0031536~positive regulation of exit from mitosis	4	0	0.00015789	1	-
GO:0032237~activation of store-operated calcium channel activity	5	0	0.000356922	1	-
GO:0001561~fatty acid alpha-oxidation	6	0	0.000185816	1	-
GO:2000737~negative regulation of stem cell differentiation	5	0	0.000200075	1	-
GO:0010593~negative regulation of lamellipodium assembly	2	0	2.90512e-05	1	-
GO:0019222~regulation of metabolic process	6	0.00093985	0.000341847	2.8e-05	**
GO:0042574~retinal metabolic process	12	0	0.000596512	1	-
GO:0006820~anion transport	19	0.00093985	0.00103681	0.652285	-
GO:2000643~positive regulation of early endosome to late endosome transport	2	0	0.000108947	1	-
GO:0060123~regulation of growth hormone secretion	2	0	0.000193308	1	-
GO:0045862~positive regulation of proteolysis	24	0.00281955	0.00131975	1.7e-05	**
GO:0034605~cellular response to heat	26	0.00281955	0.00171951	0.000879001	**
GO:0090526~regulation of gluconeogenesis involved in cellular glucose homeostasis	1	0	3.42545e-05	1	-
GO:0061053~somite development	9	0	0.000611168	1	-
GO:0010043~response to zinc ion	28	0	0.00119982	1	-
GO:0031125~rRNA 3'-end processing	1	0	7.95322e-05	1	-
GO:0003157~endocardium development	4	0.00093985	0.000321809	7.90001e-05	**
GO:0007506~gonadal mesoderm development	7	0	4.55807e-05	1	-
GO:0060486~Clara cell differentiation	4	0	0.000287878	1	-
GO:0034393~positive regulation of smooth muscle cell apoptotic process	7	0.00093985	0.000248769	3.6e-05	**
GO:0039003~pronephric field specification	2	0.00093985	0.000213532	0	**
GO:0003219~cardiac right ventricle formation	4	0	0.00020791	1	-
GO:0003208~cardiac ventricle morphogenesis	8	0.00093985	0.000376614	0.002838	*
GO:0048632~negative regulation of skeletal muscle tissue growth	1	0	2.97551e-05	1	-
GO:0045355~negative regulation of interferon-alpha biosynthetic process	1	0	2.64403e-05	1	-
GO:0016999~antibiotic metabolic process	2	0	8.24913e-06	1	-
GO:0060668~regulation of branching involved in salivary gland morphogenesis by extracellular matrix-epithelial cell signaling	1	0	2.48476e-05	1	-
GO:0035106~operant conditioning	3	0	0.000148912	1	-
GO:0090297~positive regulation of mitochondrial DNA replication	1	0	1.50769e-05	1	-
GO:0071542~dopaminergic neuron differentiation	14	0.0018797	0.000799517	7.10001e-05	**
GO:0071336~regulation of hair follicle cell proliferation	1	0.00093985	0.000120656	0	**
GO:0007497~posterior midgut development	2	0	0.000133742	1	-
GO:0006633~fatty acid biosynthetic process	53	0.0018797	0.00304988	0.996663	-
GO:0030220~platelet formation	13	0	0.000968853	1	-
GO:0046968~peptide antigen transport	3	0	0.000233586	1	-
GO:0030490~maturation of SSU-rRNA	4	0	0.000229617	1	-
GO:0001542~ovulation from ovarian follicle	8	0.00093985	0.000594015	0.026274	-
GO:0033148~positive regulation of intracellular estrogen receptor signaling pathway	9	0.0018797	0.00066627	6.00001e-06	**
GO:0048793~pronephros development	7	0.00093985	0.000369738	0.000872001	**
GO:0071893~BMP signaling pathway involved in nephric duct formation	1	0	1.43398e-05	1	-
GO:0070543~response to linoleic acid	1	0	0.000111789	1	-
GO:0071317~cellular response to isoquinoline alkaloid	1	0	3.97745e-05	1	-
GO:0035112~genitalia morphogenesis	1	0	1.34782e-05	1	-
GO:0044208~'de novo' AMP biosynthetic process	3	0	6.20548e-05	1	-
GO:0001581~detection of chemical stimulus involved in sensory perception of sour taste	2	0	0.000186667	1	-
GO:0010991~negative regulation of SMAD protein complex assembly	3	0	0.00016179	1	-
GO:0050910~detection of mechanical stimulus involved in sensory perception of sound	15	0.0018797	0.000837747	0.000139	**
GO:0071901~negative regulation of protein serine/threonine kinase activity	5	0.00093985	0.000442115	0.000485	**
GO:0048866~stem cell fate specification	2	0	3.22241e-05	1	-
GO:0071609~chemokine (C-C motif) ligand 5 production	1	0	6.24082e-05	1	-
GO:0043031~negative regulation of macrophage activation	6	0	0.000176762	1	-
GO:0035023~regulation of Rho protein signal transduction	75	0.0056391	0.0054742	0.356487	-
GO:0033674~positive regulation of kinase activity	8	0	0.00032891	1	-
GO:0045086~positive regulation of interleukin-2 biosynthetic process	13	0.0018797	0.000669435	5e-06	**
GO:0048660~regulation of smooth muscle cell proliferation	6	0	0.000273811	1	-
GO:0015864~pyrimidine nucleoside transport	1	0	7.23933e-05	1	-
GO:0044259~multicellular organismal macromolecule metabolic process	2	0	0.0001296	1	-
GO:0015870~acetylcholine transport	1	0	2.80931e-05	1	-
GO:0008206~bile acid metabolic process	36	0.00281955	0.00182027	0.003463	*
GO:1901184~regulation of ERBB signaling pathway	1	0	0.000142565	1	-
GO:0050996~positive regulation of lipid catabolic process	5	0	0.000169047	1	-
GO:0044458~motile cilium assembly	7	0.00093985	0.00031639	0.000256	**
GO:0046732~active induction of host immune response by virus	2	0	5.42521e-05	1	-
GO:0072300~positive regulation of metanephric glomerulus development	3	0.00093985	0.000197702	0	**
GO:0031929~TOR signaling	13	0.00093985	0.000878	0.369543	-
GO:1901300~positive regulation of hydrogen peroxide-mediated programmed cell death	1	0	1.35375e-05	1	-
GO:0010455~positive regulation of cell fate commitment	2	0	4.02962e-05	1	-
GO:0006275~regulation of DNA replication	13	0	0.000552967	1	-
GO:0072077~renal vesicle morphogenesis	1	0	3.93729e-05	1	-
GO:0050677~positive regulation of urothelial cell proliferation	1	0	2.44643e-05	1	-
GO:0003061~positive regulation of the force of heart contraction by norepinephrine	1	0	3.76206e-05	1	-
GO:0042637~catagen	2	0	9.69891e-05	1	-
GO:0002086~diaphragm contraction	2	0	4.95078e-05	1	-
GO:0031063~regulation of histone deacetylation	5	0	0.000368891	1	-
GO:1900118~negative regulation of execution phase of apoptosis	6	0.00093985	0.000347882	0.000224	**
GO:0032623~interleukin-2 production	2	0	0.000122161	1	-
GO:0000964~mitochondrial RNA 5'-end processing	2	0	9.41931e-05	1	-
GO:0070257~positive regulation of mucus secretion	4	0	0.000143518	1	-
GO:0019341~dibenzo-p-dioxin catabolic process	1	0	5.32789e-05	1	-
GO:0060242~contact inhibition	3	0	0.000134847	1	-
GO:0060674~placenta blood vessel development	11	0.00093985	0.00084981	0.323946	-
GO:0042559~pteridine-containing compound biosynthetic process	1	0	4.52306e-05	1	-
GO:0006853~carnitine shuttle	9	0	0.000659046	1	-
GO:1901660~calcium ion export	1	0	0.000145282	1	-
GO:0042254~ribosome biogenesis	38	0.00093985	0.00141264	0.918933	-
GO:0006409~tRNA export from nucleus	1	0	7.16106e-05	1	-
GO:0001833~inner cell mass cell proliferation	13	0	0.000655178	1	-
GO:0046883~regulation of hormone secretion	4	0.00093985	0.000201704	2e-06	**
GO:0043171~peptide catabolic process	5	0.0018797	0.000369175	0	**
GO:0048382~mesendoderm development	2	0	0.000162503	1	-
GO:0021553~olfactory nerve development	2	0	7.68202e-05	1	-
GO:0043381~negative regulation of memory T cell differentiation	1	0	2.386e-06	1	-
GO:0061325~cell proliferation involved in outflow tract morphogenesis	2	0	6.14023e-05	1	-
GO:0006683~galactosylceramide catabolic process	1	0	7.34182e-05	1	-
GO:0001920~negative regulation of receptor recycling	3	0	0.000117002	1	-
GO:0048009~insulin-like growth factor receptor signaling pathway	14	0.00093985	0.00127735	0.928845	-
GO:0015886~heme transport	7	0.00093985	0.000382175	0.000672001	**
GO:0032097~positive regulation of response to food	1	0	1.25196e-06	1	-
GO:0048714~positive regulation of oligodendrocyte differentiation	12	0.0018797	0.000874588	7.70001e-05	**
GO:0033034~positive regulation of myeloid cell apoptotic process	1	0	0.000111789	1	-
GO:0030334~regulation of cell migration	60	0.0037594	0.00350967	0.268017	-
GO:0008299~isoprenoid biosynthetic process	15	0	0.000476725	1	-
GO:0061188~negative regulation of chromatin silencing at rDNA	2	0.00093985	0.000171713	0	**
GO:0060313~negative regulation of blood vessel remodeling	1	0	5.86081e-05	1	-
GO:0045071~negative regulation of viral genome replication	33	0.00093985	0.00148847	0.962518	-
GO:0048302~regulation of isotype switching to IgG isotypes	3	0.00093985	0.000134769	1e-06	**
GO:0060355~positive regulation of cell adhesion molecule production	1	0	1.113e-05	1	-
GO:0035799~ureter maturation	4	0.00093985	0.00028579	1.8e-05	**
GO:0048635~negative regulation of muscle organ development	2	0	6.23772e-05	1	-
GO:0050966~detection of mechanical stimulus involved in sensory perception of pain	8	0.00093985	0.000503336	0.00897701	-
GO:0016050~vesicle organization	13	0.00093985	0.000824222	0.320982	-
GO:0042182~ketone catabolic process	1	0	3.63607e-05	1	-
GO:0060066~oviduct development	3	0.00093985	0.000149742	0	**
GO:0045939~negative regulation of steroid metabolic process	2	0	9.12413e-05	1	-
GO:0060010~Sertoli cell fate commitment	1	0	4.34754e-05	1	-
GO:0042073~intraciliary transport	7	0	0.000297209	1	-
GO:0032375~negative regulation of cholesterol transport	5	0	0.000137409	1	-
GO:0086100~endothelin receptor signaling pathway	2	0	0.000139342	1	-
GO:0070936~protein K48-linked ubiquitination	41	0.00469925	0.00293488	0.000485	**
GO:0072428~signal transduction involved in intra-S DNA damage checkpoint	1	0	5.53973e-05	1	-
GO:0072190~ureter urothelium development	2	0	9.44841e-05	1	-
GO:0046825~regulation of protein export from nucleus	6	0	0.000658943	1	-
GO:0051894~positive regulation of focal adhesion assembly	14	0.00093985	0.00113146	0.80565	-
GO:0006037~cell wall chitin metabolic process	1	0	3.38499e-05	1	-
GO:0038083~peptidyl-tyrosine autophosphorylation	5	0	0.000304671	1	-
GO:0047497~mitochondrion transport along microtubule	8	0.0018797	0.000652925	2e-06	**
GO:0008340~determination of adult lifespan	12	0.00093985	0.000923198	0.452014	-
GO:0021547~midbrain-hindbrain boundary initiation	1	0	1.72086e-05	1	-
GO:0045541~negative regulation of cholesterol biosynthetic process	3	0	0.000125429	1	-
GO:0072200~negative regulation of mesenchymal cell proliferation involved in ureter development	1	0	1.43398e-05	1	-
GO:0061041~regulation of wound healing	2	0	0.000127767	1	-
GO:0021796~cerebral cortex regionalization	6	0.00093985	0.000267697	0.000197	**
GO:2000645~negative regulation of receptor catabolic process	1	0	5.73682e-05	1	-
GO:0006493~protein O-linked glycosylation	28	0.00281955	0.00199885	0.010813	-
GO:2000318~positive regulation of T-helper 17 type immune response	6	0	0.000144134	1	-
GO:0006089~lactate metabolic process	4	0	0.000214546	1	-
GO:0043490~malate-aspartate shuttle	2	0	8.36166e-05	1	-
GO:0010800~positive regulation of peptidyl-threonine phosphorylation	14	0	0.000882997	1	-
GO:0061003~positive regulation of dendritic spine morphogenesis	6	0	0.000414905	1	-
GO:0070294~renal sodium ion absorption	4	0.00093985	0.000377771	0.000177	**
GO:0006621~protein retention in ER lumen	9	0	0.00040122	1	-
GO:0002507~tolerance induction	2	0	0.000119371	1	-
GO:0048241~epinephrine transport	1	0	4.34486e-05	1	-
GO:0072697~protein localization to cell cortex	1	0	6.60368e-06	1	-
GO:0042245~RNA repair	2	0	0.000209264	1	-
GO:0071577~zinc ion transmembrane transport	13	0.0018797	0.000953974	0.000417	**
GO:0072520~seminiferous tubule development	11	0	0.000267524	1	-
GO:2000677~regulation of transcription regulatory region DNA binding	1	0	0.000115879	1	-
GO:0008104~protein localization	66	0.0103383	0.00402895	0	**
GO:0010159~specification of organ position	4	0	0.000162617	1	-
GO:0001996~positive regulation of heart rate by epinephrine-norepinephrine	3	0	8.85904e-05	1	-
GO:0015705~iodide transport	4	0.00093985	0.000276095	8.00001e-06	**
GO:0007084~mitotic nuclear envelope reassembly	10	0	0.000546752	1	-
GO:0010693~negative regulation of alkaline phosphatase activity	3	0	0.000208581	1	-
GO:0034721~histone H3-K4 demethylation, trimethyl-H3-K4-specific	1	0	5.11486e-05	1	-
GO:0010310~regulation of hydrogen peroxide metabolic process	4	0.00093985	9.67966e-05	0	**
GO:0042246~tissue regeneration	17	0	0.000420652	1	-
GO:0034641~cellular nitrogen compound metabolic process	186	0.00657895	0.00735991	0.838404	-
GO:0006032~chitin catabolic process	7	0	0.000339699	1	-
GO:1900028~negative regulation of ruffle assembly	3	0	0.00010375	1	-
GO:0019058~viral life cycle	96	0.00093985	0.0034364	0.999996	-
GO:0021859~pyramidal neuron differentiation	1	0	0.00012327	1	-
GO:0042853~L-alanine catabolic process	3	0.00093985	0.000107907	0	**
GO:1901074~regulation of engulfment of apoptotic cell	1	0	3.30867e-05	1	-
GO:0030947~regulation of vascular endothelial growth factor receptor signaling pathway	4	0	0.000176403	1	-
GO:0042108~positive regulation of cytokine biosynthetic process	1	0	9.06508e-05	1	-
GO:0042095~interferon-gamma biosynthetic process	2	0	3.84082e-05	1	-
GO:0072073~kidney epithelium development	2	0	0.00014236	1	-
GO:0060124~positive regulation of growth hormone secretion	8	0	0.000303131	1	-
GO:0006660~phosphatidylserine catabolic process	1	0	4.80444e-05	1	-
GO:0001570~vasculogenesis	64	0.00469925	0.00366899	0.020813	-
GO:0071899~negative regulation of estrogen receptor binding	2	0	0.000115874	1	-
GO:0002878~negative regulation of acute inflammatory response to non-antigenic stimulus	1	0	6.17514e-05	1	-
GO:0060088~auditory receptor cell stereocilium organization	8	0.00093985	0.000526052	0.00855301	-
GO:0006714~sesquiterpenoid metabolic process	1	0	8.17438e-05	1	-
GO:0010711~negative regulation of collagen catabolic process	1	0	5.86081e-05	1	-
GO:0010523~negative regulation of calcium ion transport into cytosol	4	0	0.000299563	1	-
GO:0001896~autolysis	1	0	2.42169e-05	1	-
GO:0019385~methanogenesis, from acetate	1	0	4.01093e-05	1	-
GO:0071475~cellular hyperosmotic salinity response	2	0	3.05538e-05	1	-
GO:0061102~stomach neuroendocrine cell differentiation	1	0.00093985	3.12333e-05	0	**
GO:0042113~B cell activation	32	0.00281955	0.00211005	0.01539	-
GO:0090210~regulation of establishment of blood-brain barrier	1	0	0.000102453	1	-
GO:0031017~exocrine pancreas development	9	0.00093985	0.00066568	0.043809	-
GO:0032967~positive regulation of collagen biosynthetic process	25	0.00093985	0.000972205	0.543681	-
GO:0010265~SCF complex assembly	1	0	0.000137244	1	-
GO:0009755~hormone-mediated signaling pathway	19	0.00093985	0.000944539	0.498344	-
GO:0030327~prenylated protein catabolic process	2	0	0.000132616	1	-
GO:0048820~hair follicle maturation	2	0.00093985	0.000195405	0	**
GO:0060454~positive regulation of gastric acid secretion	1	0	5.90024e-05	1	-
GO:0001834~trophectodermal cell proliferation	1	0	4.30781e-05	1	-
GO:0010694~positive regulation of alkaline phosphatase activity	7	0	0.000677716	1	-
GO:0021779~oligodendrocyte cell fate commitment	1	0.00093985	3.12333e-05	0	**
GO:0016554~cytidine to uridine editing	2	0	0.000141489	1	-
GO:0036120~cellular response to platelet-derived growth factor stimulus	4	0	0.000196692	1	-
GO:0018192~enzyme active site formation via L-cysteine persulfide	1	0	2.56969e-05	1	-
GO:0060160~negative regulation of dopamine receptor signaling pathway	3	0	0.000159399	1	-
GO:0009404~toxin metabolic process	9	0	0.000506261	1	-
GO:0001819~positive regulation of cytokine production	22	0.0018797	0.00101742	0.000654001	**
GO:0045953~negative regulation of natural killer cell mediated cytotoxicity	2	0	8.28416e-05	1	-
GO:0046078~dUMP metabolic process	1	0	6.23436e-06	1	-
GO:0003085~negative regulation of systemic arterial blood pressure	6	0.0018797	0.000435063	0	**
GO:2000522~positive regulation of immunological synapse formation	1	0	3.9893e-05	1	-
GO:1902206~negative regulation of interleukin-2-mediated signaling pathway	1	0	6.12938e-05	1	-
GO:0072434~signal transduction involved in mitotic G2 DNA damage checkpoint	1	0	0.000110846	1	-
GO:1900135~positive regulation of renin secretion into blood stream	2	0	7.25428e-05	1	-
GO:0071283~cellular response to iron(III) ion	1	0	2.57046e-05	1	-
GO:0080144~amino acid homeostasis	1	0	6.19079e-05	1	-
GO:2000854~positive regulation of corticosterone secretion	2	0	1.46252e-05	1	-
GO:0046373~L-arabinose metabolic process	2	0	8.79233e-05	1	-
GO:0070307~lens fiber cell development	9	0.00093985	0.00043207	0.001379	**
GO:0035965~cardiolipin acyl-chain remodeling	7	0.00093985	0.00030618	3.7e-05	**
GO:0016032~viral process	299	0.0103383	0.0126204	0.985919	-
GO:0032805~positive regulation of low-density lipoprotein particle receptor catabolic process	1	0	9.99424e-06	1	-
GO:2000266~regulation of blood coagulation, intrinsic pathway	1	0	8.51745e-07	1	-
GO:0097051~establishment of protein localization to endoplasmic reticulum membrane	1	0	6.47009e-05	1	-
GO:0034150~toll-like receptor 6 signaling pathway	2	0	0.000102447	1	-
GO:0042137~sequestering of neurotransmitter	1	0	6.09501e-05	1	-
GO:0097067~cellular response to thyroid hormone stimulus	11	0	0.000751508	1	-
GO:0060443~mammary gland morphogenesis	2	0	0.000196627	1	-
GO:0032305~positive regulation of icosanoid secretion	2	0	0.000111306	1	-
GO:0008217~regulation of blood pressure	64	0	0.00296174	1	-
GO:0032602~chemokine production	2	0	8.48633e-06	1	-
GO:0000087~mitotic M phase	9	0.00093985	0.000310336	0.000382	**
GO:0046296~glycolate catabolic process	1	0	1.02794e-05	1	-
GO:0021885~forebrain cell migration	3	0	0.000159038	1	-
GO:0072198~mesenchymal cell proliferation involved in ureter development	1	0	1.43398e-05	1	-
GO:0050868~negative regulation of T cell activation	15	0.00093985	0.000928172	0.468479	-
GO:0047496~vesicle transport along microtubule	12	0.00093985	0.000797063	0.245592	-
GO:0010594~regulation of endothelial cell migration	4	0	0.000345093	1	-
GO:0007264~small GTPase mediated signal transduction	357	0.0216165	0.0227324	0.829414	-
GO:0006572~tyrosine catabolic process	5	0	0.000137896	1	-
GO:2001045~negative regulation of integrin-mediated signaling pathway	2	0	0.000203242	1	-
GO:0036035~osteoclast development	1	0	9.26014e-05	1	-
GO:2000707~positive regulation of dense core granule biogenesis	1	0	0.000142928	1	-
GO:0045066~regulatory T cell differentiation	3	0.00093985	0.000201345	1e-06	**
GO:0003095~pressure natriuresis	3	0	0.000194315	1	-
GO:0045039~protein import into mitochondrial inner membrane	3	0.00093985	9.80103e-05	0	**
GO:0042335~cuticle development	2	0	0.000179726	1	-
GO:0010810~regulation of cell-substrate adhesion	1	0	0.000125563	1	-
GO:0021588~cerebellum formation	1	0	1.28003e-06	1	-
GO:0000079~regulation of cyclin-dependent protein serine/threonine kinase activity	56	0.0018797	0.00250765	0.926351	-
GO:1901128~gentamycin metabolic process	1	0	4.24205e-05	1	-
GO:0001578~microtubule bundle formation	23	0.0018797	0.00153788	0.100144	-
GO:0050823~peptide antigen stabilization	1	0	8.50684e-05	1	-
GO:0001845~phagolysosome assembly	4	0	0.000124823	1	-
GO:0046951~ketone body biosynthetic process	6	0	0.000367675	1	-
GO:0071812~positive regulation of fever generation by positive regulation of prostaglandin secretion	2	0	0.000157883	1	-
GO:0006526~arginine biosynthetic process	3	0	3.01406e-05	1	-
GO:0045713~low-density lipoprotein particle receptor biosynthetic process	1	0	5.57779e-05	1	-
GO:0044324~regulation of transcription involved in anterior/posterior axis specification	2	0	1.86033e-05	1	-
GO:0051574~positive regulation of histone H3-K9 methylation	3	0	0.000264768	1	-
GO:0035038~female pronucleus assembly	1	0	1.85589e-05	1	-
GO:0072141~renal interstitial cell development	1	0	3.63878e-05	1	-
GO:0030953~astral microtubule organization	3	0	0.000137094	1	-
GO:0060876~semicircular canal formation	1	0	5.84919e-05	1	-
GO:0001886~endothelial cell morphogenesis	9	0	0.000433571	1	-
GO:0006545~glycine biosynthetic process	4	0	0.000288141	1	-
GO:2001179~regulation of interleukin-10 secretion	1	0	3.21524e-05	1	-
GO:0021858~GABAergic neuron differentiation in basal ganglia	1	0	4.31903e-07	1	-
GO:0072189~ureter development	3	0.00093985	0.000276176	4e-06	**
GO:0010454~negative regulation of cell fate commitment	4	0	8.24022e-05	1	-
GO:0048499~synaptic vesicle membrane organization	2	0.0018797	0.000147265	0	**
GO:0006525~arginine metabolic process	5	0.00093985	0.000215879	0	**
GO:0071506~cellular response to mycophenolic acid	2	0	0.000132648	1	-
GO:0017015~regulation of transforming growth factor beta receptor signaling pathway	17	0.0018797	0.00141293	0.032986	-
GO:0061400~positive regulation of transcription from RNA polymerase II promoter in response to calcium ion	1	0	0.000101518	1	-
GO:0042938~dipeptide transport	1	0	8.48034e-05	1	-
GO:0030321~transepithelial chloride transport	6	0	0.000351423	1	-
GO:0002779~antibacterial peptide secretion	1	0	2.09286e-06	1	-
GO:0045453~bone resorption	21	0.0018797	0.00100419	0.000937001	**
GO:0009132~nucleoside diphosphate metabolic process	1	0	1.17373e-05	1	-
GO:0006768~biotin metabolic process	10	0	0.000606503	1	-
GO:0042273~ribosomal large subunit biogenesis	11	0	0.000413674	1	-
GO:0022900~electron transport chain	8	0	0.000210668	1	-
GO:0019344~cysteine biosynthetic process	3	0	6.50124e-05	1	-
GO:0006382~adenosine to inosine editing	3	0.00093985	0.000368267	2e-05	**
GO:0080163~regulation of protein serine/threonine phosphatase activity	1	0	1.9223e-05	1	-
GO:2001237~negative regulation of extrinsic apoptotic signaling pathway	36	0	0.00243863	1	-
GO:0032416~negative regulation of sodium:hydrogen antiporter activity	2	0	4.34046e-05	1	-
GO:0032864~activation of Cdc42 GTPase activity	3	0	0.000129285	1	-
GO:0030279~negative regulation of ossification	17	0	0.00123289	1	-
GO:0030705~cytoskeleton-dependent intracellular transport	6	0	0.000352487	1	-
GO:0002674~negative regulation of acute inflammatory response	7	0.00093985	0.000169892	0	**
GO:0006693~prostaglandin metabolic process	11	0	0.00071561	1	-
GO:0065002~intracellular protein transmembrane transport	3	0	0.000192006	1	-
GO:0045945~positive regulation of transcription from RNA polymerase III promoter	7	0.00093985	0.00049106	0.004063	*
GO:0042417~dopamine metabolic process	13	0.0018797	0.000664997	3e-06	**
GO:0021813~cell-cell adhesion involved in neuronal-glial interactions involved in cerebral cortex radial glia guided migration	1	0	8.51247e-05	1	-
GO:0060265~positive regulation of respiratory burst involved in inflammatory response	2	0	9.60251e-05	1	-
GO:0046512~sphingosine biosynthetic process	6	0.00093985	0.000380677	0.000238	**
GO:0001579~medium-chain fatty acid transport	2	0	0.000181584	1	-
GO:0051917~regulation of fibrinolysis	2	0	3.97667e-05	1	-
GO:0042118~endothelial cell activation	6	0	0.000455257	1	-
GO:0006297~nucleotide-excision repair, DNA gap filling	19	0.00281955	0.000820244	0	**
GO:0035947~regulation of gluconeogenesis by regulation of transcription from RNA polymerase II promoter	2	0	0.000103143	1	-
GO:0036250~peroxisome transport along microtubule	1	0	6.03714e-05	1	-
GO:0046543~development of secondary female sexual characteristics	2	0	0.000148705	1	-
GO:0048566~embryonic digestive tract development	18	0.00093985	0.00101464	0.606483	-
GO:0061370~testosterone biosynthetic process	5	0	6.72299e-05	1	-
GO:0008033~tRNA processing	65	0.00281955	0.00284689	0.51658	-
GO:0003168~Purkinje myocyte differentiation	1	0	3.45345e-05	1	-
GO:0055026~negative regulation of cardiac muscle tissue development	2	0	3.94599e-05	1	-
GO:2001199~negative regulation of dendritic cell differentiation	5	0	0.000186205	1	-
GO:0051041~positive regulation of calcium-independent cell-cell adhesion	1	0	0.00010251	1	-
GO:0048710~regulation of astrocyte differentiation	2	0.00093985	0.000223102	0	**
GO:0034166~toll-like receptor 10 signaling pathway	65	0.0018797	0.00457214	0.999999	-
GO:0007584~response to nutrient	85	0.0018797	0.00460348	0.999991	-
GO:0006069~ethanol oxidation	10	0	0.000488162	1	-
GO:0035878~nail development	3	0	0.000130075	1	-
GO:1902530~positive regulation of protein linear polyubiquitination	1	0	0.000133497	1	-
GO:0032929~negative regulation of superoxide anion generation	2	0	1.73261e-05	1	-
GO:0006082~organic acid metabolic process	7	0	0.000233503	1	-
GO:0035441~cell migration involved in vasculogenesis	2	0	0.000229251	1	-
GO:0032206~positive regulation of telomere maintenance	2	0	0.000144126	1	-
GO:1902212~negative regulation of prolactin signaling pathway	1	0	6.12938e-05	1	-
GO:0021545~cranial nerve development	4	0	0.000262103	1	-
GO:0036336~dendritic cell migration	3	0	9.15725e-05	1	-
GO:0071436~sodium ion export	2	0	0.000228141	1	-
GO:0044351~macropinocytosis	5	0	0.000383682	1	-
GO:0048739~cardiac muscle fiber development	7	0	0.000399465	1	-
GO:0042541~hemoglobin biosynthetic process	5	0	0.000151955	1	-
GO:0006893~Golgi to plasma membrane transport	7	0	0.000631359	1	-
GO:1901898~negative regulation of relaxation of cardiac muscle	2	0.00093985	0.000190095	0	**
GO:1901253~negative regulation of intracellular transport of viral material	1	0	1.28117e-05	1	-
GO:0051410~detoxification of nitrogen compound	2	0	3.62071e-05	1	-
GO:0006921~cellular component disassembly involved in execution phase of apoptosis	48	0.0018797	0.00292371	0.994514	-
GO:0036273~response to statin	2	0	0.000166556	1	-
GO:0007538~primary sex determination	1	0	7.97295e-05	1	-
GO:0006855~drug transmembrane transport	12	0.00093985	0.000437459	0.00957901	-
GO:0045645~positive regulation of eosinophil differentiation	1	0	2.95605e-06	1	-
GO:0043388~positive regulation of DNA binding	22	0.0037594	0.00138956	0	**
GO:2000486~negative regulation of glutamine transport	1	0	9.2764e-05	1	-
GO:0007189~adenylate cyclase-activating G-protein coupled receptor signaling pathway	42	0.00469925	0.00227429	1e-06	**
GO:0048010~vascular endothelial growth factor receptor signaling pathway	22	0.00093985	0.00129115	0.900135	-
GO:0006148~inosine catabolic process	1	0	1.53346e-05	1	-
GO:0021758~putamen development	1	0.00093985	0.00014142	0	**
GO:0070684~seminal clot liquefaction	1	0	1.60725e-05	1	-
GO:0006171~cAMP biosynthetic process	13	0.0037594	0.000977348	0	**
GO:0072675~osteoclast fusion	1	0	9.4184e-06	1	-
GO:1901841~regulation of high voltage-gated calcium channel activity	3	0	0.000187194	1	-
GO:1901877~negative regulation of calcium ion binding	2	0	3.53369e-05	1	-
GO:0042538~hyperosmotic salinity response	5	0	0.000232858	1	-
GO:0055008~cardiac muscle tissue morphogenesis	12	0	0.000497721	1	-
GO:0032438~melanosome organization	18	0	0.000787349	1	-
GO:0072574~hepatocyte proliferation	1	0	0.000119036	1	-
GO:0042981~regulation of apoptotic process	206	0.0140977	0.0107275	0.000157	**
GO:0002062~chondrocyte differentiation	42	0.00469925	0.00291139	0.000207	**
GO:0000272~polysaccharide catabolic process	2	0	8.23353e-05	1	-
GO:0001909~leukocyte mediated cytotoxicity	2	0	4.65307e-05	1	-
GO:0061309~cardiac neural crest cell development involved in outflow tract morphogenesis	4	0	0.000131209	1	-
GO:0045332~phospholipid translocation	15	0.0018797	0.00145738	0.0674701	-
GO:0060739~mesenchymal-epithelial cell signaling involved in prostate gland development	1	0	2.03116e-05	1	-
GO:0010085~polarity specification of proximal/distal axis	2	0	3.35802e-05	1	-
GO:0006183~GTP biosynthetic process	11	0	0.000309134	1	-
GO:0044091~membrane biogenesis	1	0	5.59383e-05	1	-
GO:0021523~somatic motor neuron differentiation	3	0	0.000250433	1	-
GO:0072284~metanephric S-shaped body morphogenesis	5	0	0.000380748	1	-
GO:0044795~trans-Golgi network to recycling endosome transport	1	0	2.17481e-05	1	-
GO:0016049~cell growth	53	0.0037594	0.00291635	0.027345	-
GO:0046080~dUTP metabolic process	1	0	4.10475e-05	1	-
GO:0051606~detection of stimulus	2	0	0.000168761	1	-
GO:0018352~protein-pyridoxal-5-phosphate linkage	1	0	5.34103e-05	1	-
GO:0042255~ribosome assembly	7	0.00093985	0.000368057	0.000661001	**
GO:0060744~mammary gland branching involved in thelarche	5	0.00093985	0.000390383	0.00023	**
GO:0071466~cellular response to xenobiotic stimulus	1	0.00093985	1.85919e-05	0	**
GO:0019725~cellular homeostasis	11	0.00093985	0.000592312	0.0667811	-
GO:0070831~basement membrane assembly	2	0	3.69608e-05	1	-
GO:0051586~positive regulation of dopamine uptake involved in synaptic transmission	3	0.00093985	0.000206919	0	**
GO:0006681~galactosylceramide metabolic process	2	0	0.000150074	1	-
GO:0032374~regulation of cholesterol transport	4	0	0.000117263	1	-
GO:0021554~optic nerve development	5	0.00093985	0.000352516	4.7e-05	**
GO:0042323~negative regulation of circadian sleep/wake cycle, non-REM sleep	2	0.00093985	0.000119902	0	**
GO:0003309~type B pancreatic cell differentiation	4	0.0018797	0.000225608	0	**
GO:1902523~positive regulation of protein K63-linked ubiquitination	1	0	5.63559e-06	1	-
GO:0050652~dermatan sulfate proteoglycan biosynthetic process, polysaccharide chain biosynthetic process	1	0	3.66384e-05	1	-
GO:0036124~histone H3-K9 trimethylation	2	0	0.000120892	1	-
GO:0035644~phosphoanandamide dephosphorylation	1	0	6.11609e-05	1	-
GO:0021920~regulation of transcription from RNA polymerase II promoter involved in spinal cord association neuron specification	1	0	1.5458e-05	1	-
GO:0032490~detection of molecule of bacterial origin	1	0	1.44126e-05	1	-
GO:0072047~proximal/distal pattern formation involved in nephron development	1	0	7.01794e-06	1	-
GO:0003185~sinoatrial valve morphogenesis	2	0	0.000186611	1	-
GO:0050925~negative regulation of negative chemotaxis	2	0	0.000155798	1	-
GO:0071621~granulocyte chemotaxis	2	0	0.000125269	1	-
GO:0043330~response to exogenous dsRNA	19	0	0.000977079	1	-
GO:0003069~vasodilation by acetylcholine involved in regulation of systemic arterial blood pressure	1	0	0.000145225	1	-
GO:0071467~cellular response to pH	3	0	4.6194e-05	1	-
GO:1901143~insulin catabolic process	1	0	0.00010635	1	-
GO:1900025~negative regulation of substrate adhesion-dependent cell spreading	5	0	0.000239477	1	-
GO:0021816~extension of a leading process involved in cell motility in cerebral cortex radial glia guided migration	1	0	0.000116259	1	-
GO:0072205~metanephric collecting duct development	6	0.0018797	0.00050181	0	**
GO:2000826~regulation of heart morphogenesis	1	0	6.76911e-05	1	-
GO:0090166~Golgi disassembly	2	0	3.33672e-05	1	-
GO:0034776~response to histamine	3	0	7.26148e-05	1	-
GO:0061009~common bile duct development	3	0	6.35788e-05	1	-
GO:0031848~protection from non-homologous end joining at telomere	4	0	0.000181686	1	-
GO:0014076~response to fluoxetine	1	0	9.7557e-05	1	-
GO:0000433~negative regulation of transcription from RNA polymerase II promoter by glucose	1	0	1.93035e-05	1	-
GO:0010917~negative regulation of mitochondrial membrane potential	3	0	8.22592e-05	1	-
GO:0031664~regulation of lipopolysaccharide-mediated signaling pathway	2	0	0.00011092	1	-
GO:0046826~negative regulation of protein export from nucleus	6	0.00093985	0.00027839	5.70001e-05	**
GO:0032269~negative regulation of cellular protein metabolic process	4	0	0.000104972	1	-
GO:0002381~immunoglobulin production involved in immunoglobulin mediated immune response	3	0	0.000176683	1	-
GO:1901096~regulation of autophagic vacuole maturation	1	0	7.04268e-05	1	-
GO:0019233~sensory perception of pain	52	0.0056391	0.00317911	7.00001e-06	**
GO:0060218~hematopoietic stem cell differentiation	11	0.00093985	0.000955678	0.525549	-
GO:0006166~purine ribonucleoside salvage	5	0	0.000183044	1	-
GO:0048675~axon extension	15	0.00093985	0.00104868	0.674952	-
GO:0003404~optic vesicle morphogenesis	1	0	7.27727e-05	1	-
GO:0006848~pyruvate transport	1	0	8.69748e-05	1	-
GO:0006312~mitotic recombination	6	0	0.000332811	1	-
GO:0034140~negative regulation of toll-like receptor 3 signaling pathway	2	0	8.90338e-05	1	-
GO:0010735~positive regulation of transcription via serum response element binding	2	0	0.000135431	1	-
GO:0032324~molybdopterin cofactor biosynthetic process	6	0	0.000408774	1	-
GO:0043251~sodium-dependent organic anion transport	1	0	5.64547e-06	1	-
GO:0060765~regulation of androgen receptor signaling pathway	9	0.00093985	0.000333399	0.000827001	**
GO:0014866~skeletal myofibril assembly	1	0	0.000145287	1	-
GO:0010447~response to acidity	2	0	8.57465e-05	1	-
GO:0061469~regulation of type B pancreatic cell proliferation	1	0	1.52684e-05	1	-
GO:2000503~positive regulation of natural killer cell chemotaxis	5	0	7.35504e-05	1	-
GO:0002457~T cell antigen processing and presentation	1	0.00093985	5.14722e-05	0	**
GO:0050774~negative regulation of dendrite morphogenesis	6	0.00093985	0.000444426	0.002476	*
GO:0050906~detection of stimulus involved in sensory perception	2	0	0.000113377	1	-
GO:0031644~regulation of neurological system process	1	0	7.80828e-05	1	-
GO:0097296~activation of cysteine-type endopeptidase activity involved in apoptotic signaling pathway	3	0	0.000192073	1	-
GO:0001832~blastocyst growth	5	0.00093985	0.000235635	8.00001e-06	**
GO:0006997~nucleus organization	6	0.00093985	0.000408135	0.00162	*
GO:0010642~negative regulation of platelet-derived growth factor receptor signaling pathway	7	0	0.000339849	1	-
GO:0070327~thyroid hormone transport	2	0.00093985	4.84742e-05	0	**
GO:0002897~positive regulation of central B cell tolerance induction	1	0	6.38977e-05	1	-
GO:0038178~complement component C5a signaling pathway	1	0	4.59552e-05	1	-
GO:2000974~negative regulation of pro-B cell differentiation	3	0	0.00011267	1	-
GO:0043241~protein complex disassembly	2	0	4.37224e-05	1	-
GO:0032228~regulation of synaptic transmission, GABAergic	9	0	0.000886603	1	-
GO:0033133~positive regulation of glucokinase activity	5	0	0.00019815	1	-
GO:0043647~inositol phosphate metabolic process	46	0.0037594	0.00318349	0.0785841	-
GO:0060931~sinoatrial node cell development	1	0	4.41671e-05	1	-
GO:0044089~positive regulation of cellular component biogenesis	1	0	5.02246e-05	1	-
GO:1902043~positive regulation of extrinsic apoptotic signaling pathway via death domain receptors	17	0.00093985	0.00119535	0.852893	-
GO:0009262~deoxyribonucleotide metabolic process	2	0	0.000178016	1	-
GO:1900116~extracellular negative regulation of signal transduction	6	0.00093985	0.000407059	0.000442	**
GO:0019859~thymine metabolic process	1	0	0.000101948	1	-
GO:2000055~positive regulation of Wnt signaling pathway involved in dorsal/ventral axis specification	1	0	0.000116492	1	-
GO:0001697~histamine-induced gastric acid secretion	1	0	3.12796e-05	1	-
GO:0032606~type I interferon production	1	0	7.18871e-06	1	-
GO:0048937~lateral line nerve glial cell development	9	0	0.000159564	1	-
GO:0002317~plasma cell differentiation	3	0.00093985	0.000150541	0	**
GO:0019388~galactose catabolic process	6	0	0.00020653	1	-
GO:0014883~transition between fast and slow fiber	1	0	5.60976e-05	1	-
GO:0071389~cellular response to mineralocorticoid stimulus	1	0	4.17081e-05	1	-
GO:0051716~cellular response to stimulus	4	0	0.000108712	1	-
GO:0006101~citrate metabolic process	6	0	0.000376725	1	-
GO:0014031~mesenchymal cell development	5	0.00093985	0.00030618	4.4e-05	**
GO:0035544~negative regulation of SNARE complex assembly	1	0	9.03891e-05	1	-
GO:0001676~long-chain fatty acid metabolic process	18	0.00093985	0.000972111	0.547406	-
GO:0006767~water-soluble vitamin metabolic process	78	0.00469925	0.00488105	0.637063	-
GO:0042059~negative regulation of epidermal growth factor receptor signaling pathway	35	0.0018797	0.00216504	0.797283	-
GO:0006808~regulation of nitrogen utilization	2	0	0.000164722	1	-
GO:0051930~regulation of sensory perception of pain	19	0.0018797	0.00094138	0.000319	**
GO:0072321~chaperone-mediated protein transport	7	0	0.000265429	1	-
GO:0006406~mRNA export from nucleus	64	0.00469925	0.00343404	0.010558	-
GO:0015879~carnitine transport	4	0	8.42573e-05	1	-
GO:0085018~maintenance of symbiont-containing vacuole by host	1	0	8.24536e-05	1	-
GO:0045542~positive regulation of cholesterol biosynthetic process	5	0.00093985	0.000412366	0.000684001	**
GO:0035849~nephric duct elongation	1	0	3.93729e-05	1	-
GO:1902389~ceramide 1-phosphate transport	1	0	6.70488e-05	1	-
GO:0007258~JUN phosphorylation	4	0	0.000331614	1	-
GO:0030260~entry into host cell	4	0	0.000232856	1	-
GO:0050783~cocaine metabolic process	1	0	1.1964e-05	1	-
GO:0006225~UDP biosynthetic process	1	0	4.45119e-05	1	-
GO:0016056~rhodopsin mediated signaling pathway	35	0.0018797	0.00165899	0.262983	-
GO:0048773~erythrophore differentiation	1	0	0.000145225	1	-
GO:0043409~negative regulation of MAPK cascade	16	0.00093985	0.00122546	0.905465	-
GO:0048026~positive regulation of mRNA splicing, via spliceosome	7	0	0.000419806	1	-
GO:0051798~positive regulation of hair follicle development	6	0	0.000254133	1	-
GO:0032210~regulation of telomere maintenance via telomerase	1	0	0.000128085	1	-
GO:0032354~response to follicle-stimulating hormone	4	0	0.000304732	1	-
GO:0042908~xenobiotic transport	2	0	0.00010532	1	-
GO:0006825~copper ion transport	14	0	0.00076768	1	-
GO:0000387~spliceosomal snRNP assembly	27	0	0.000997805	1	-
GO:0009408~response to heat	46	0.00093985	0.00205644	0.997989	-
GO:0045059~positive thymic T cell selection	10	0	0.000594137	1	-
GO:0000724~double-strand break repair via homologous recombination	54	0.0037594	0.00300273	0.0575391	-
GO:0008078~mesodermal cell migration	4	0.00093985	0.000253102	5e-06	**
GO:0042312~regulation of vasodilation	12	0	0.000375204	1	-
GO:0051926~negative regulation of calcium ion transport	12	0.00093985	0.000715551	0.130797	-
GO:0071035~nuclear polyadenylation-dependent rRNA catabolic process	2	0	0.000109168	1	-
GO:0031175~neuron projection development	99	0.00657895	0.006813	0.643757	-
GO:0006391~transcription initiation from mitochondrial promoter	3	0	0.000131439	1	-
GO:0002679~respiratory burst involved in defense response	4	0	0.000148698	1	-
GO:0036016~cellular response to interleukin-3	5	0	0.000254417	1	-
GO:2000195~negative regulation of female gonad development	3	0	0.000156371	1	-
GO:0006867~asparagine transport	1	0	0.000110675	1	-
GO:0006432~phenylalanyl-tRNA aminoacylation	4	0	0.000121376	1	-
GO:0001838~embryonic epithelial tube formation	3	0	0.000272867	1	-
GO:0043112~receptor metabolic process	1	0	3.723e-05	1	-
GO:0051542~elastin biosynthetic process	1	0	9.85171e-05	1	-
GO:0010882~regulation of cardiac muscle contraction by calcium ion signaling	2	0	0.000193984	1	-
GO:0045494~photoreceptor cell maintenance	29	0.0018797	0.00171462	0.279625	-
GO:0051923~sulfation	9	0	0.000357263	1	-
GO:0031016~pancreas development	28	0.00281955	0.00173715	0.00163	*
GO:0097155~fasciculation of sensory neuron axon	2	0.00093985	0.000153979	0	**
GO:0002021~response to dietary excess	10	0	0.000522388	1	-
GO:0060913~cardiac cell fate determination	4	0	0.000113556	1	-
GO:0032232~negative regulation of actin filament bundle assembly	3	0	0.00019327	1	-
GO:0002093~auditory receptor cell morphogenesis	2	0.00093985	5.55896e-05	0	**
GO:0018343~protein farnesylation	4	0	0.000315703	1	-
GO:0060683~regulation of branching involved in salivary gland morphogenesis by epithelial-mesenchymal signaling	1	0	3.08073e-05	1	-
GO:0035090~maintenance of apical/basal cell polarity	1	0	5.79788e-05	1	-
GO:0031667~response to nutrient levels	38	0.00281955	0.00176162	0.001561	*
GO:0007613~memory	51	0.00657895	0.00338593	1e-06	**
GO:0010907~positive regulation of glucose metabolic process	6	0	0.000394321	1	-
GO:0046511~sphinganine biosynthetic process	2	0.00093985	0.000155701	0	**
GO:0032596~protein transport into membrane raft	1	0	7.70364e-05	1	-
GO:0016575~histone deacetylation	22	0.0018797	0.00152677	0.0992901	-
GO:0010715~regulation of extracellular matrix disassembly	4	0	0.000372447	1	-
GO:0060305~regulation of cell diameter	1	0	6.03917e-05	1	-
GO:0051054~positive regulation of DNA metabolic process	4	0	0.000232912	1	-
GO:0050884~neuromuscular process controlling posture	10	0.0018797	0.000786902	2e-05	**
GO:0051294~establishment of spindle orientation	2	0	0.000233764	1	-
GO:0070668~positive regulation of mast cell proliferation	3	0	9.59548e-05	1	-
GO:0043931~ossification involved in bone maturation	5	0.00093985	0.000362724	0.000308	**
GO:1902512~positive regulation of apoptotic DNA fragmentation	1	0	4.54708e-05	1	-
GO:0042220~response to cocaine	29	0.00093985	0.00166249	0.989701	-
GO:0051646~mitochondrion localization	2	0	0.000134218	1	-
GO:0035690~cellular response to drug	49	0.0018797	0.00213792	0.75162	-
GO:2000536~negative regulation of entry of bacterium into host cell	1	0	8.13363e-05	1	-
GO:0038089~positive regulation of cell migration by vascular endothelial growth factor signaling pathway	1	0	8.70575e-05	1	-
GO:0006828~manganese ion transport	6	0	0.000353253	1	-
GO:0032100~positive regulation of appetite	3	0	2.01126e-06	1	-
GO:0034231~islet amyloid polypeptide processing	1	0	7.17795e-05	1	-
GO:0055082~cellular chemical homeostasis	1	0	0.000110131	1	-
GO:0033566~gamma-tubulin complex localization	2	0	9.38905e-05	1	-
GO:0033388~putrescine biosynthetic process from arginine	1	0	4.44845e-05	1	-
GO:0046685~response to arsenic-containing substance	12	0.00093985	0.000738353	0.171207	-
GO:0048593~camera-type eye morphogenesis	18	0.0018797	0.00147583	0.0638601	-
GO:0043045~DNA methylation involved in embryo development	3	0.00093985	0.000125261	0	**
GO:0060383~positive regulation of DNA strand elongation	1	0	5.00759e-05	1	-
GO:0097359~UDP-glucosylation	2	0.00093985	0.000165848	0	**
GO:0072156~distal tubule morphogenesis	2	0	0.000238512	1	-
GO:0006829~zinc ion transport	21	0.00093985	0.00139778	0.947019	-
GO:0043148~mitotic spindle stabilization	2	0	3.89462e-05	1	-
GO:0009168~purine ribonucleoside monophosphate biosynthetic process	14	0	0.000849393	1	-
GO:0035238~vitamin A biosynthetic process	1	0	5.10563e-05	1	-
GO:0006071~glycerol metabolic process	17	0	0.000721224	1	-
GO:0051701~interaction with host	34	0	0.00145115	1	-
GO:0014003~oligodendrocyte development	24	0.00093985	0.0012617	0.875316	-
GO:0061044~negative regulation of vascular wound healing	1	0.00093985	6.40143e-05	0	**
GO:0014718~positive regulation of satellite cell activation involved in skeletal muscle regeneration	2	0	3.05234e-05	1	-
GO:0002316~follicular B cell differentiation	1	0	1.6626e-05	1	-
GO:0001694~histamine biosynthetic process	2	0	1.00916e-05	1	-
GO:0007016~cytoskeletal anchoring at plasma membrane	12	0.00281955	0.000801593	0	**
GO:0046338~phosphatidylethanolamine catabolic process	1	0	3.72535e-05	1	-
GO:0030216~keratinocyte differentiation	57	0.0037594	0.00244295	0.003744	*
GO:0045343~regulation of MHC class I biosynthetic process	2	0	0.000134557	1	-
GO:0021913~regulation of transcription from RNA polymerase II promoter involved in ventral spinal cord interneuron specification	4	0.00093985	0.000244508	2e-06	**
GO:2001171~positive regulation of ATP biosynthetic process	2	0	0.000156797	1	-
GO:0034371~chylomicron remodeling	4	0	0.000153049	1	-
GO:0070372~regulation of ERK1 and ERK2 cascade	12	0.00093985	0.000660273	0.0788571	-
GO:0033033~negative regulation of myeloid cell apoptotic process	6	0	0.000262056	1	-
GO:0008053~mitochondrial fusion	10	0	0.000529455	1	-
GO:0034447~very-low-density lipoprotein particle clearance	3	0	0.000149853	1	-
GO:0072208~metanephric smooth muscle tissue development	2	0	9.68722e-05	1	-
GO:0006112~energy reserve metabolic process	100	0.0075188	0.00635705	0.030521	-
GO:0006174~dADP phosphorylation	1	0	4.90042e-05	1	-
GO:0019319~hexose biosynthetic process	1	0	7.78079e-05	1	-
GO:0002790~peptide secretion	1	0	7.56364e-05	1	-
GO:0060157~urinary bladder development	5	0	0.000326146	1	-
GO:0051595~response to methylglyoxal	1	0	0.000118621	1	-
GO:0051531~NFAT protein import into nucleus	1	0	0.000104679	1	-
GO:0045321~leukocyte activation	5	0	0.000266603	1	-
GO:0046086~adenosine biosynthetic process	1	0	4.29665e-05	1	-
GO:0030500~regulation of bone mineralization	18	0.00093985	0.00102523	0.633759	-
GO:0045429~positive regulation of nitric oxide biosynthetic process	30	0.00093985	0.00135514	0.925791	-
GO:2000739~regulation of mesenchymal stem cell differentiation	1	0	9.03337e-05	1	-
GO:0006781~succinyl-CoA pathway	1	0	4.89269e-06	1	-
GO:0060735~regulation of eIF2 alpha phosphorylation by dsRNA	1	0	1.81e-05	1	-
GO:0032458~slow endocytic recycling	1	0	9.61356e-05	1	-
GO:0042180~cellular ketone metabolic process	2	0	0.000107488	1	-
GO:0046533~negative regulation of photoreceptor cell differentiation	4	0	0.000187558	1	-
GO:0032412~regulation of ion transmembrane transporter activity	1	0	5.20496e-05	1	-
GO:0006309~apoptotic DNA fragmentation	27	0.00281955	0.00157429	0.000416	**
GO:0007197~adenylate cyclase-inhibiting G-protein coupled acetylcholine receptor signaling pathway	2	0	1.93262e-05	1	-
GO:0046208~spermine catabolic process	2	0	5.56698e-05	1	-
GO:0036151~phosphatidylcholine acyl-chain remodeling	24	0.00093985	0.0013068	0.906538	-
GO:0071360~cellular response to exogenous dsRNA	9	0	0.000506712	1	-
GO:0048563~post-embryonic organ morphogenesis	3	0	0.000139302	1	-
GO:0002036~regulation of L-glutamate transport	1	0	5.38293e-05	1	-
GO:0046677~response to antibiotic	33	0	0.00171826	1	-
GO:0086014~regulation of atrial cardiac muscle cell action potential	9	0.0018797	0.000666567	0	**
GO:0006427~histidyl-tRNA aminoacylation	2	0	9.11837e-05	1	-
GO:0072368~regulation of lipid transport by negative regulation of transcription from RNA polymerase II promoter	2	0	0.00021774	1	-
GO:0021892~cerebral cortex GABAergic interneuron differentiation	4	0.00093985	0.000178247	0	**
GO:2001244~positive regulation of intrinsic apoptotic signaling pathway	33	0.0037594	0.00163003	1e-06	**
GO:0032006~regulation of TOR signaling	10	0.00093985	0.000566094	0.023381	-
GO:1902176~negative regulation of intrinsic apoptotic signaling pathway in response to oxidative stress	10	0	0.000364353	1	-
GO:0030578~PML body organization	4	0.00093985	0.000393479	0.000152	**
GO:0035519~protein K29-linked ubiquitination	4	0	0.000213798	1	-
GO:0051384~response to glucocorticoid	79	0.00093985	0.00354908	1	-
GO:0003012~muscle system process	2	0	1.98639e-05	1	-
GO:2000151~negative regulation of planar cell polarity pathway involved in cardiac muscle tissue morphogenesis	1	0	0.000116492	1	-
GO:2001239~regulation of extrinsic apoptotic signaling pathway in absence of ligand	11	0	0.000659001	1	-
GO:0031323~regulation of cellular metabolic process	1	0	5.1511e-06	1	-
GO:0046967~cytosol to ER transport	2	0	0.000114281	1	-
GO:0071939~vitamin A import	1	0	8.94412e-05	1	-
GO:0002149~hypochlorous acid biosynthetic process	1	0	2.42238e-05	1	-
GO:0090344~negative regulation of cell aging	6	0.00093985	0.000375953	0.0002	**
GO:2000384~negative regulation of ectoderm development	1	0	1.50516e-05	1	-
GO:0048549~positive regulation of pinocytosis	2	0	0.000141261	1	-
GO:0090287~regulation of cellular response to growth factor stimulus	1	0	7.7372e-05	1	-
GO:0048858~cell projection morphogenesis	2	0	7.85814e-05	1	-
GO:0002717~positive regulation of natural killer cell mediated immunity	1	0	6.49012e-05	1	-
GO:0032317~regulation of Rap GTPase activity	3	0.00093985	0.000299902	4e-06	**
GO:0050920~regulation of chemotaxis	5	0	0.000384609	1	-
GO:1901962~S-adenosyl-L-methionine transmembrane transport	1	0	0.000114307	1	-
GO:0051106~positive regulation of DNA ligation	1	0	4.60569e-05	1	-
GO:0030432~peristalsis	8	0	0.00035466	1	-
GO:0051083~'de novo' cotranslational protein folding	2	0	0.000109603	1	-
GO:1902178~fibroblast growth factor receptor apoptotic signaling pathway	1	0	6.53979e-05	1	-
GO:0048169~regulation of long-term neuronal synaptic plasticity	22	0.00469925	0.00179954	0	**
GO:0002426~immunoglobulin production in mucosal tissue	2	0	6.45297e-05	1	-
GO:0009056~catabolic process	3	0	0.000202384	1	-
GO:0050701~interleukin-1 secretion	1	0	1.11393e-05	1	-
GO:0032762~mast cell cytokine production	1	0	5.20261e-05	1	-
GO:0048856~anatomical structure development	11	0.0018797	0.00095187	0.000195	**
GO:2000001~regulation of DNA damage checkpoint	2	0	0.00011012	1	-
GO:0044092~negative regulation of molecular function	2	0	3.26941e-05	1	-
GO:0007091~metaphase/anaphase transition of mitotic cell cycle	7	0	0.000399439	1	-
GO:0007585~respiratory gaseous exchange	36	0.0037594	0.00199682	3.8e-05	**
GO:0048852~diencephalon morphogenesis	3	0	0.000131874	1	-
GO:0006475~internal protein amino acid acetylation	6	0	0.000202354	1	-
GO:0040016~embryonic cleavage	7	0.0018797	0.000336098	0	**
GO:0051572~negative regulation of histone H3-K4 methylation	3	0	0.000147176	1	-
GO:0097242~beta-amyloid clearance	1	0	8.93686e-05	1	-
GO:0010890~positive regulation of sequestering of triglyceride	7	0	0.000354906	1	-
GO:0042660~positive regulation of cell fate specification	3	0.00093985	0.000274539	5e-06	**
GO:0015884~folic acid transport	7	0.00093985	0.00038293	0.000414	**
GO:0072170~metanephric tubule development	2	0	0.000122515	1	-
GO:0046314~phosphocreatine biosynthetic process	1	0	2.2751e-05	1	-
GO:0042168~heme metabolic process	4	0	5.38124e-05	1	-
GO:0001508~regulation of action potential	18	0.00093985	0.0012413	0.878971	-
GO:0097191~extrinsic apoptotic signaling pathway	37	0.0018797	0.00179295	0.385189	-
GO:0045165~cell fate commitment	65	0.00469925	0.00402545	0.0942261	-
GO:0070563~negative regulation of vitamin D receptor signaling pathway	1	0	1.70143e-05	1	-
GO:0070988~demethylation	2	0	0.000144021	1	-
GO:0030816~positive regulation of cAMP metabolic process	6	0	0.000154704	1	-
GO:0007019~microtubule depolymerization	5	0	0.00013019	1	-
GO:0061351~neural precursor cell proliferation	8	0.00093985	0.000212098	1.4e-05	**
GO:0061310~canonical Wnt signaling pathway involved in cardiac neural crest cell differentiation involved in heart development	1	0	0.000116492	1	-
GO:2001224~positive regulation of neuron migration	5	0.00093985	0.000484455	0.001926	*
GO:0021591~ventricular system development	11	0.00093985	0.000559275	0.018471	-
GO:0018345~protein palmitoylation	12	0.00093985	0.000984099	0.567438	-
GO:0050767~regulation of neurogenesis	16	0.0018797	0.000690424	2.6e-05	**
GO:0071351~cellular response to interleukin-18	1	0	8.64294e-06	1	-
GO:0032784~regulation of DNA-dependent transcription, elongation	15	0	0.000702983	1	-
GO:0033552~response to vitamin B3	1	0	2.33699e-05	1	-
GO:0071805~potassium ion transmembrane transport	50	0.0037594	0.00278538	0.010008	-
GO:0006470~protein dephosphorylation	141	0.0075188	0.00902095	0.981016	-
GO:2000599~negative regulation of cyclin catabolic process	3	0.00093985	0.000136087	0	**
GO:0006886~intracellular protein transport	323	0.0140977	0.02003	0.999999	-
GO:0032902~nerve growth factor production	2	0	0.000136194	1	-
GO:0042407~cristae formation	5	0	0.000263032	1	-
GO:0010124~phenylacetate catabolic process	1	0	2.18482e-05	1	-
GO:0097039~protein linear polyubiquitination	3	0.00093985	0.000128298	0	**
GO:0097061~dendritic spine organization	2	0	7.91445e-05	1	-
GO:0046328~regulation of JNK cascade	14	0	0.00115894	1	-
GO:0006043~glucosamine catabolic process	1	0	4.24158e-05	1	-
GO:0043308~eosinophil degranulation	2	0	5.31467e-05	1	-
GO:0045185~maintenance of protein location	1	0	0.000133959	1	-
GO:1900011~negative regulation of corticotropin-releasing hormone receptor activity	1	0	5.66115e-06	1	-
GO:0050916~sensory perception of sweet taste	6	0	0.00023091	1	-
GO:0071257~cellular response to electrical stimulus	11	0	0.000806019	1	-
GO:0070508~cholesterol import	3	0	0.000166301	1	-
GO:0072040~negative regulation of mesenchymal cell apoptotic process involved in nephron morphogenesis	1	0	6.99822e-05	1	-
GO:0015718~monocarboxylic acid transport	6	0	0.000334419	1	-
GO:0022406~membrane docking	1	0	8.78889e-05	1	-
GO:0035407~histone H3-T11 phosphorylation	1	0	1.21741e-05	1	-
GO:0009822~alkaloid catabolic process	3	0	0.000144906	1	-
GO:0045190~isotype switching	16	0.0018797	0.000863423	0.000188	**
GO:0006421~asparaginyl-tRNA aminoacylation	2	0	4.70701e-05	1	-
GO:0043271~negative regulation of ion transport	3	0	0.000255119	1	-
GO:2000418~positive regulation of eosinophil migration	2	0	5.54543e-05	1	-
GO:2000353~positive regulation of endothelial cell apoptotic process	10	0	0.000404549	1	-
GO:0035088~establishment or maintenance of apical/basal cell polarity	5	0.00093985	0.000244343	3.7e-05	**
GO:0046705~CDP biosynthetic process	1	0	4.45119e-05	1	-
GO:0060017~parathyroid gland development	7	0	0.000427681	1	-
GO:0072229~metanephric proximal convoluted tubule development	1	0	5.59238e-05	1	-
GO:0042418~epinephrine biosynthetic process	2	0	8.06548e-05	1	-
GO:0055119~relaxation of cardiac muscle	9	0.00093985	0.000725121	0.117826	-
GO:0000281~mitotic cytokinesis	19	0	0.00112494	1	-
GO:0021871~forebrain regionalization	4	0	0.000433411	1	-
GO:0042214~terpene metabolic process	1	0	5.63987e-05	1	-
GO:0038093~Fc receptor signaling pathway	2	0	5.49226e-05	1	-
GO:0060613~fat pad development	10	0	0.000502261	1	-
GO:0009107~lipoate biosynthetic process	2	0	3.0305e-05	1	-
GO:2001256~regulation of store-operated calcium entry	6	0.00093985	0.000347682	0.000259	**
GO:0015811~L-cystine transport	4	0	0.000266149	1	-
GO:0045919~positive regulation of cytolysis	4	0	0.000157822	1	-
GO:0015015~heparan sulfate proteoglycan biosynthetic process, enzymatic modification	3	0.00093985	0.000253078	1e-06	**
GO:0051598~meiotic recombination checkpoint	1	0	8.27578e-06	1	-
GO:0019226~transmission of nerve impulse	18	0.0018797	0.00105771	0.001496	*
GO:0051047~positive regulation of secretion	5	0.00093985	0.000217747	1e-06	**
GO:0090317~negative regulation of intracellular protein transport	1	0	0.000111789	1	-
GO:0042423~catecholamine biosynthetic process	6	0	0.000191268	1	-
GO:0006206~pyrimidine nucleobase metabolic process	25	0	0.000951212	1	-
GO:0003058~hormonal regulation of the force of heart contraction	1	0	2.89825e-05	1	-
GO:0038123~toll-like receptor TLR1:TLR2 signaling pathway	71	0.0018797	0.00477269	0.999998	-
GO:0042552~myelination	41	0.00281955	0.00253678	0.212759	-
GO:0086010~membrane depolarization involved in regulation of action potential	4	0.00093985	0.000302026	1.1e-05	**
GO:0030522~intracellular receptor signaling pathway	30	0.0018797	0.00212244	0.790422	-
GO:0060266~negative regulation of respiratory burst involved in inflammatory response	3	0	0.000103149	1	-
GO:0003245~cardiac muscle tissue growth involved in heart morphogenesis	1	0	3.80315e-05	1	-
GO:0043652~engulfment of apoptotic cell	3	0.00093985	0.000184821	0	**
GO:0006740~NADPH regeneration	2	0	6.47813e-05	1	-
GO:0006290~pyrimidine dimer repair	6	0	0.000192317	1	-
GO:0051152~positive regulation of smooth muscle cell differentiation	4	0	0.000250821	1	-
GO:0032527~protein exit from endoplasmic reticulum	1	0	1.58008e-05	1	-
GO:0030324~lung development	104	0.00657895	0.00646671	0.403853	-
GO:2000036~regulation of stem cell maintenance	9	0	0.000671778	1	-
GO:0070861~regulation of protein exit from endoplasmic reticulum	1	0	0.000119296	1	-
GO:0070078~histone H3-R2 demethylation	1	0.00093985	0.000116031	0	**
GO:0060825~fibroblast growth factor receptor signaling pathway involved in neural plate anterior/posterior pattern formation	1	0	1.38064e-05	1	-
GO:0008052~sensory organ boundary specification	1	0	4.75055e-05	1	-
GO:0070827~chromatin maintenance	1	0	0	1	-
GO:0022028~tangential migration from the subventricular zone to the olfactory bulb	4	0	0.000402646	1	-
GO:0010002~cardioblast differentiation	4	0	0.000246012	1	-
GO:0002819~regulation of adaptive immune response	5	0	0.000261909	1	-
GO:0060177~regulation of angiotensin metabolic process	1	0	2.47078e-05	1	-
GO:2001200~positive regulation of dendritic cell differentiation	1	0	0.000116	1	-
GO:0097029~mature dendritic cell differentiation	4	0	9.72785e-05	1	-
GO:0070593~dendrite self-avoidance	2	0	8.12507e-05	1	-
GO:0007320~insemination	4	0	0.000120737	1	-
GO:0051224~negative regulation of protein transport	3	0.00093985	0.000230702	3e-06	**
GO:0045653~negative regulation of megakaryocyte differentiation	17	0	0.000272894	1	-
GO:0030168~platelet activation	207	0.0131579	0.0112814	0.018426	-
GO:0060717~chorion development	2	0	0.000138737	1	-
GO:0051464~positive regulation of cortisol secretion	2	0	9.48021e-06	1	-
GO:0038108~negative regulation of appetite by leptin-mediated signaling pathway	3	0	0.000183789	1	-
GO:0010988~regulation of low-density lipoprotein particle clearance	3	0	5.43016e-05	1	-
GO:0051984~positive regulation of chromosome segregation	1	0	2.08037e-05	1	-
GO:0006824~cobalt ion transport	5	0	0.000273227	1	-
GO:0046777~protein autophosphorylation	162	0.0150376	0.0117882	0.000853001	**
GO:0030505~inorganic diphosphate transport	1	0	0.000124606	1	-
GO:0031645~negative regulation of neurological system process	2	0	5.24115e-05	1	-
GO:0045041~protein import into mitochondrial intermembrane space	1	0	2.22562e-05	1	-
GO:0010956~negative regulation of calcidiol 1-monooxygenase activity	3	0	7.71677e-05	1	-
GO:0009996~negative regulation of cell fate specification	1	0	4.23611e-05	1	-
GO:0051387~negative regulation of neurotrophin TRK receptor signaling pathway	4	0	7.8043e-05	1	-
GO:1900121~negative regulation of receptor binding	1	0	0.000111789	1	-
GO:0016192~vesicle-mediated transport	214	0.0093985	0.0129721	0.999975	-
GO:0046588~negative regulation of calcium-dependent cell-cell adhesion	1	0	4.20091e-05	1	-
GO:0051174~regulation of phosphorus metabolic process	1	0.00093985	2.86695e-05	0	**
GO:0043496~regulation of protein homodimerization activity	7	0	0.000413346	1	-
GO:0021683~cerebellar granular layer morphogenesis	1	0	1.37332e-05	1	-
GO:2000360~negative regulation of binding of sperm to zona pellucida	3	0	0	1	-
GO:0006527~arginine catabolic process	8	0	0.000342674	1	-
GO:0055081~anion homeostasis	2	0	3.49198e-05	1	-
GO:0043030~regulation of macrophage activation	7	0	0.000516876	1	-
GO:0006911~phagocytosis, engulfment	12	0.00093985	0.000566346	0.036246	-
GO:0060789~hair follicle placode formation	5	0.0018797	0.000342442	0	**
GO:0015893~drug transport	7	0	0.000273553	1	-
GO:0070474~positive regulation of uterine smooth muscle contraction	8	0	0.000377241	1	-
GO:0045671~negative regulation of osteoclast differentiation	19	0	0.00120749	1	-
GO:0036006~cellular response to macrophage colony-stimulating factor stimulus	5	0.00093985	0.000427394	0.000233	**
GO:0043949~regulation of cAMP-mediated signaling	4	0	0.000453775	1	-
GO:0072086~specification of loop of Henle identity	4	0	6.67255e-05	1	-
GO:0009838~abscission	2	0	0.000104572	1	-
GO:0050855~regulation of B cell receptor signaling pathway	4	0	0.000213412	1	-
GO:0030200~heparan sulfate proteoglycan catabolic process	2	0	0.000192112	1	-
GO:0061314~Notch signaling involved in heart development	9	0.00093985	0.000534805	0.023549	-
GO:0032468~Golgi calcium ion homeostasis	1	0	4.87913e-05	1	-
GO:0090400~stress-induced premature senescence	3	0	0.000193967	1	-
GO:0045200~establishment of neuroblast polarity	3	0	9.97677e-05	1	-
GO:0006517~protein deglycosylation	2	0	1.56971e-05	1	-
GO:0007262~STAT protein import into nucleus	6	0	0.00022163	1	-
GO:0070884~regulation of calcineurin-NFAT signaling cascade	1	0	0.000144899	1	-
GO:0051612~negative regulation of serotonin uptake	3	0	0.000279162	1	-
GO:1900108~negative regulation of nodal signaling pathway	2	0	9.91025e-05	1	-
GO:0070233~negative regulation of T cell apoptotic process	6	0	0.000201933	1	-
GO:0031340~positive regulation of vesicle fusion	7	0	0.000256611	1	-
GO:0001766~membrane raft polarization	3	0	0.000105399	1	-
GO:0006547~histidine metabolic process	1	0	5.73934e-06	1	-
GO:0001554~luteolysis	2	0	0.000220855	1	-
GO:0071869~response to catecholamine	1	0	1.57009e-05	1	-
GO:0061037~negative regulation of cartilage development	8	0.00093985	0.000426222	0.003198	*
GO:0022011~myelination in peripheral nervous system	11	0	0.000906507	1	-
GO:0070093~negative regulation of glucagon secretion	3	0	0.000109971	1	-
GO:0032304~negative regulation of icosanoid secretion	2	0	5.35263e-05	1	-
GO:0090038~negative regulation of protein kinase C signaling	1	0	8.66839e-05	1	-
GO:0003073~regulation of systemic arterial blood pressure	8	0	0.000556022	1	-
GO:1901231~positive regulation of non-canonical Wnt signaling pathway via JNK cascade	1	0	0.00010274	1	-
GO:0019551~glutamate catabolic process to 2-oxoglutarate	2	0	4.30392e-05	1	-
GO:0034314~Arp2/3 complex-mediated actin nucleation	8	0	0.00051934	1	-
GO:0051135~positive regulation of NK T cell activation	5	0	0.000144236	1	-
GO:1902532~negative regulation of intracellular signal transduction	2	0	5.88584e-05	1	-
GO:0007167~enzyme linked receptor protein signaling pathway	9	0.0018797	0.000577522	0	**
GO:0006541~glutamine metabolic process	18	0.00093985	0.000990781	0.564727	-
GO:0032230~positive regulation of synaptic transmission, GABAergic	9	0.00093985	0.000489408	0.00652701	*
GO:0006390~transcription from mitochondrial promoter	9	0	0.00051258	1	-
GO:0060900~embryonic camera-type eye formation	2	0	0.000104585	1	-
GO:0009611~response to wounding	63	0.0056391	0.00322504	1.5e-05	**
GO:0006354~DNA-dependent transcription, elongation	3	0	6.03605e-05	1	-
GO:0060465~pharynx development	2	0.00093985	0.000147103	0	**
GO:0007252~I-kappaB phosphorylation	12	0.00093985	0.000706253	0.110378	-
GO:0090284~positive regulation of protein glycosylation in Golgi	1	0	6.39592e-05	1	-
GO:0046108~uridine metabolic process	2	0	4.40655e-05	1	-
GO:0019511~peptidyl-proline hydroxylation	1	0	2.99024e-05	1	-
GO:0014854~response to inactivity	2	0	9.54757e-05	1	-
GO:0031397~negative regulation of protein ubiquitination	25	0.0037594	0.00148456	0	**
GO:0021537~telencephalon development	26	0.00093985	0.0013786	0.942234	-
GO:0031662~positive regulation of cyclin-dependent protein serine/threonine kinase activity involved in G2/M transition of mitotic cell cycle	1	0	6.81887e-06	1	-
GO:0090385~phagosome-lysosome fusion	4	0	0.000109728	1	-
GO:0035641~locomotory exploration behavior	8	0.00093985	0.00058388	0.017242	-
GO:0060434~bronchus morphogenesis	2	0	0.000158784	1	-
GO:2000043~regulation of cardiac cell fate specification	1	0	1.59085e-05	1	-
GO:0015837~amine transport	3	0	0.000134024	1	-
GO:0071329~cellular response to sucrose stimulus	1	0	6.22396e-05	1	-
GO:0060487~lung epithelial cell differentiation	9	0.00093985	0.000484489	0.018506	-
GO:0001836~release of cytochrome c from mitochondria	26	0.00093985	0.00150965	0.974964	-
GO:0051781~positive regulation of cell division	48	0	0.00257302	1	-
GO:2000655~negative regulation of cellular response to testosterone stimulus	1	0	3.93368e-05	1	-
GO:0033632~regulation of cell-cell adhesion mediated by integrin	3	0	9.8015e-05	1	-
GO:0061303~cornea development in camera-type eye	10	0.0018797	0.000693282	5e-06	**
GO:0001649~osteoblast differentiation	58	0.0037594	0.00305804	0.0570971	-
GO:0000093~mitotic telophase	1	0	1.11769e-05	1	-
GO:0071417~cellular response to organonitrogen compound	3	0	0.000147665	1	-
GO:0070256~negative regulation of mucus secretion	2	0.00093985	0.000119902	0	**
GO:0033301~cell cycle comprising mitosis without cytokinesis	1	0	3.0325e-06	1	-
GO:0061383~trabecula morphogenesis	1	0	3.24924e-05	1	-
GO:0018105~peptidyl-serine phosphorylation	63	0.00845865	0.00461393	1e-06	**
GO:0090327~negative regulation of locomotion involved in locomotory behavior	1	0	6.2603e-05	1	-
GO:0090280~positive regulation of calcium ion import	11	0	0.000646257	1	-
GO:0003272~endocardial cushion formation	2	0	0.000141427	1	-
GO:0051790~short-chain fatty acid biosynthetic process	1	0	1.40573e-05	1	-
GO:0070994~detection of oxidative stress	1	0	0.000111789	1	-
GO:0001776~leukocyte homeostasis	7	0.00093985	0.00046208	0.003191	*
GO:0038032~termination of G-protein coupled receptor signaling pathway	44	0.00093985	0.00254647	0.999974	-
GO:2000002~negative regulation of DNA damage checkpoint	4	0.00093985	0.000283407	7.00001e-06	**
GO:0051684~maintenance of Golgi location	2	0	4.14537e-05	1	-
GO:0060138~fetal process involved in parturition	1	0	5.16664e-05	1	-
GO:0006049~UDP-N-acetylglucosamine catabolic process	1	0	5.80751e-05	1	-
GO:0002667~regulation of T cell anergy	2	0	2.65359e-05	1	-
GO:0060168~positive regulation of adenosine receptor signaling pathway	1	0	0.000131024	1	-
GO:0007130~synaptonemal complex assembly	16	0.00093985	0.000445266	0.00613801	*
GO:0021852~pyramidal neuron migration	1	0	1.25432e-05	1	-
GO:0010266~response to vitamin B1	1	0	9.48605e-06	1	-
GO:0030148~sphingolipid biosynthetic process	34	0.0018797	0.00221377	0.836143	-
GO:0050668~positive regulation of homocysteine metabolic process	1	0.00093985	9.2277e-05	0	**
GO:0060769~positive regulation of epithelial cell proliferation involved in prostate gland development	2	0	0.000107909	1	-
GO:0000379~tRNA-type intron splice site recognition and cleavage	1	0	4.78225e-06	1	-
GO:0006625~protein targeting to peroxisome	10	0	0.00041555	1	-
GO:0001667~ameboidal cell migration	7	0	0.000508126	1	-
GO:0006663~platelet activating factor biosynthetic process	4	0	0.000187068	1	-
GO:0014053~negative regulation of gamma-aminobutyric acid secretion	2	0	7.23351e-05	1	-
GO:2000777~positive regulation of proteasomal ubiquitin-dependent protein catabolic process involved in cellular response to hypoxia	1	0	1.79837e-05	1	-
GO:0002032~desensitization of G-protein coupled receptor protein signaling pathway by arrestin	2	0	6.05665e-05	1	-
GO:0045818~negative regulation of glycogen catabolic process	2	0	2.88588e-06	1	-
GO:0071718~sodium-independent icosanoid transport	1	0	8.17281e-05	1	-
GO:0042322~negative regulation of circadian sleep/wake cycle, REM sleep	2	0	9.48021e-06	1	-
GO:0007174~epidermal growth factor catabolic process	1	0	4.26053e-05	1	-
GO:0097332~response to antipsychotic drug	1	0	4.40897e-05	1	-
GO:0033235~positive regulation of protein sumoylation	10	0.00093985	0.000759158	0.18447	-
GO:0003257~positive regulation of transcription from RNA polymerase II promoter involved in myocardial precursor cell differentiation	4	0	0.000321056	1	-
GO:0019884~antigen processing and presentation of exogenous antigen	1	0	1.30371e-05	1	-
GO:0006550~isoleucine catabolic process	1	0	3.53679e-05	1	-
GO:0060369~positive regulation of Fc receptor mediated stimulatory signaling pathway	2	0	6.18314e-05	1	-
GO:0035350~FAD transmembrane transport	1	0	4.00361e-05	1	-
GO:0035295~tube development	3	0.0018797	0.000303212	0	**
GO:0000710~meiotic mismatch repair	4	0.00093985	0.000272186	1.6e-05	**
GO:0071279~cellular response to cobalt ion	1	0	4.43841e-05	1	-
GO:0046209~nitric oxide metabolic process	22	0.00093985	0.0010987	0.718733	-
GO:0050432~catecholamine secretion	2	0.00093985	0.000176221	0	**
GO:0033227~dsRNA transport	3	0	0.000178681	1	-
GO:0000184~nuclear-transcribed mRNA catabolic process, nonsense-mediated decay	120	0.0037594	0.00450635	0.882218	-
GO:0048546~digestive tract morphogenesis	18	0.00093985	0.00120893	0.857967	-
GO:0007423~sensory organ development	5	0.0018797	0.000429191	0	**
GO:1901837~negative regulation of transcription of nuclear large rRNA transcript from RNA polymerase I promoter	1	0	4.79023e-05	1	-
GO:0007155~cell adhesion	468	0.0291353	0.0274754	0.15476	-
GO:0070130~negative regulation of mitochondrial translation	1	0	4.04652e-05	1	-
GO:0006479~protein methylation	27	0.0037594	0.00168533	1e-06	**
GO:0060529~squamous basal epithelial stem cell differentiation involved in prostate gland acinus development	2	0	0.000173399	1	-
GO:0031670~cellular response to nutrient	3	0	0.000204191	1	-
GO:0055001~muscle cell development	7	0	0.000365744	1	-
GO:0051181~cofactor transport	1	0	4.48937e-05	1	-
GO:0060749~mammary gland alveolus development	16	0.0018797	0.00120761	0.00644601	*
GO:0075732~viral penetration into host nucleus	2	0	7.43046e-05	1	-
GO:0000917~barrier septum assembly	2	0	8.1169e-05	1	-
GO:0043473~pigmentation	36	0.00093985	0.00198083	0.99832	-
GO:0007517~muscle organ development	98	0.00469925	0.00534803	0.871331	-
GO:1901028~regulation of mitochondrial outer membrane permeabilization	2	0	6.40777e-05	1	-
GO:0090382~phagosome maturation	39	0	0.00173982	1	-
GO:0048298~positive regulation of isotype switching to IgA isotypes	2	0	6.77742e-05	1	-
GO:0045860~positive regulation of protein kinase activity	54	0.0037594	0.0033891	0.192542	-
GO:0060746~parental behavior	1	0	0.000107415	1	-
GO:0070837~dehydroascorbic acid transport	3	0.00093985	0.000142495	0	**
GO:0048762~mesenchymal cell differentiation	9	0	0.000602234	1	-
GO:0035924~cellular response to vascular endothelial growth factor stimulus	19	0.00093985	0.00109485	0.711297	-
GO:0006029~proteoglycan metabolic process	10	0.00093985	0.000443937	0.00274	*
GO:0007265~Ras protein signal transduction	74	0.0018797	0.00489996	1	-
GO:0002053~positive regulation of mesenchymal cell proliferation	36	0.00093985	0.00250098	0.999971	-
GO:0070989~oxidative demethylation	9	0	0.000456693	1	-
GO:0006507~GPI anchor release	1	0	2.53194e-05	1	-
GO:0090314~positive regulation of protein targeting to membrane	14	0	0.000883528	1	-
GO:0038009~regulation of signal transduction by receptor internalization	1	0	2.77501e-05	1	-
GO:0060534~trachea cartilage development	1	0	7.13848e-05	1	-
GO:0060666~dichotomous subdivision of terminal units involved in salivary gland branching	5	0.00093985	0.000478613	0.002143	*
GO:0021559~trigeminal nerve development	4	0	0.000247806	1	-
GO:0051042~negative regulation of calcium-independent cell-cell adhesion	1	0	2.09368e-05	1	-
GO:0007072~positive regulation of transcription on exit from mitosis	1	0	2.108e-05	1	-
GO:0060770~negative regulation of epithelial cell proliferation involved in prostate gland development	7	0	0.000356571	1	-
GO:0060315~negative regulation of ryanodine-sensitive calcium-release channel activity	11	0.00093985	0.000516179	0.022959	-
GO:0032926~negative regulation of activin receptor signaling pathway	8	0.00093985	0.00039918	0.002532	*
GO:0001822~kidney development	111	0.0093985	0.00745952	0.00790401	*
GO:0061103~carotid body glomus cell differentiation	1	0.00093985	3.12333e-05	0	**
GO:0045189~connective tissue growth factor biosynthetic process	1	0	0	1	-
GO:0090003~regulation of establishment of protein localization to plasma membrane	4	0.00093985	0.000366748	9.10001e-05	**
GO:0019953~sexual reproduction	12	0.00093985	0.000312231	0.000248	**
GO:0002360~T cell lineage commitment	5	0	0.00023421	1	-
GO:0042526~positive regulation of tyrosine phosphorylation of Stat6 protein	1	0	4.10241e-05	1	-
GO:0045605~negative regulation of epidermal cell differentiation	1	0	6.88727e-05	1	-
GO:0035404~histone-serine phosphorylation	3	0	0.000337226	1	-
GO:0034971~histone H3-R17 methylation	1	0	9.6978e-05	1	-
GO:0061144~alveolar secondary septum development	2	0	9.63211e-05	1	-
GO:0009204~deoxyribonucleoside triphosphate catabolic process	1	0	1.09699e-05	1	-
GO:0021702~cerebellar Purkinje cell differentiation	13	0.00093985	0.000967192	0.54108	-
GO:0006746~FADH2 metabolic process	1	0	1.42505e-05	1	-
GO:0072531~pyrimidine-containing compound transmembrane transport	1	0	4.50481e-05	1	-
GO:0060214~endocardium formation	4	0	0.000162436	1	-
GO:0042446~hormone biosynthetic process	12	0.00093985	0.000824522	0.278753	-
GO:0006778~porphyrin-containing compound metabolic process	20	0.00093985	0.000795354	0.291611	-
GO:0048752~semicircular canal morphogenesis	8	0.00093985	0.000468542	0.00638001	*
GO:0002863~positive regulation of inflammatory response to antigenic stimulus	1	0.00093985	0.000102353	0	**
GO:0085020~protein K6-linked ubiquitination	7	0	0.000444491	1	-
GO:0019752~carboxylic acid metabolic process	10	0.00093985	0.000593072	0.033561	-
GO:0032244~positive regulation of nucleoside transport	1	0.00093985	9.87689e-05	0	**
GO:0043105~negative regulation of GTP cyclohydrolase I activity	1	0	3.80254e-05	1	-
GO:0046831~regulation of RNA export from nucleus	2	0	0.000123351	1	-
GO:0033261~regulation of S phase	1	0	4.65006e-05	1	-
GO:0050709~negative regulation of protein secretion	11	0	0.000520766	1	-
GO:0071670~smooth muscle cell chemotaxis	2	0	0.000208481	1	-
GO:0007569~cell aging	28	0.0018797	0.00165106	0.205242	-
GO:0016601~Rac protein signal transduction	14	0	0.00108578	1	-
GO:0016075~rRNA catabolic process	6	0.00093985	0.000484327	0.002458	*
GO:0048806~genitalia development	7	0.00093985	0.000451832	0.002273	*
GO:0006699~bile acid biosynthetic process	22	0.00281955	0.00112494	2e-06	**
GO:0045080~positive regulation of chemokine biosynthetic process	9	0	0.000337147	1	-
GO:0070602~regulation of centromeric sister chromatid cohesion	3	0	7.21852e-05	1	-
GO:0035304~regulation of protein dephosphorylation	1	0	5.78156e-06	1	-
GO:0034638~phosphatidylcholine catabolic process	3	0	7.38478e-05	1	-
GO:0051292~nuclear pore complex assembly	7	0	0.000289064	1	-
GO:0072272~proximal/distal pattern formation involved in metanephric nephron development	2	0	4.09247e-05	1	-
GO:0003359~noradrenergic neuron fate commitment	1	0.00093985	3.12333e-05	0	**
GO:0014895~smooth muscle hypertrophy	1	0	5.64548e-05	1	-
GO:0003338~metanephros morphogenesis	3	0	0.000146572	1	-
GO:0018153~isopeptide cross-linking via N6-(L-isoglutamyl)-L-lysine	2	0	9.56946e-05	1	-
GO:0002683~negative regulation of immune system process	1	0	5.38044e-05	1	-
GO:0055094~response to lipoprotein particle	1	0	4.21341e-05	1	-
GO:0032571~response to vitamin K	2	0	8.51891e-05	1	-
GO:0031953~negative regulation of protein autophosphorylation	10	0	0.000716382	1	-
GO:0003127~detection of nodal flow	2	0	6.08159e-05	1	-
GO:0060516~primary prostatic bud elongation	1	0	9.44304e-05	1	-
GO:0060929~atrioventricular node cell fate commitment	1	0	3.45345e-05	1	-
GO:0009411~response to UV	46	0.0037594	0.00268292	0.00872501	-
GO:0002684~positive regulation of immune system process	1	0	3.50549e-05	1	-
GO:0038193~thromboxane A2 signaling pathway	1	0	5.47808e-05	1	-
GO:0006103~2-oxoglutarate metabolic process	16	0	0.000873371	1	-
GO:0050714~positive regulation of protein secretion	26	0.00093985	0.00143249	0.939988	-
GO:0019557~histidine catabolic process to glutamate and formate	4	0	0.000192318	1	-
GO:0030832~regulation of actin filament length	2	0	7.89326e-05	1	-
GO:0072711~cellular response to hydroxyurea	2	0	0.000180038	1	-
GO:0009437~carnitine metabolic process	6	0	0.000338745	1	-
GO:0008156~negative regulation of DNA replication	22	0.00093985	0.00101983	0.611237	-
GO:0007275~multicellular organismal development	543	0.0357143	0.0296024	0.000139	**
GO:0045408~regulation of interleukin-6 biosynthetic process	3	0	5.27059e-05	1	-
GO:0009306~protein secretion	22	0.00093985	0.00109738	0.713965	-
GO:0061347~planar cell polarity pathway involved in outflow tract morphogenesis	1	0	0.000100688	1	-
GO:0046058~cAMP metabolic process	3	0	0.000145184	1	-
GO:0006220~pyrimidine nucleotide metabolic process	5	0	0.000183875	1	-
GO:0097324~melanocyte migration	1	0	5.20261e-05	1	-
GO:0071248~cellular response to metal ion	5	0	0.000196898	1	-
GO:0000301~retrograde transport, vesicle recycling within Golgi	1	0.00093985	0.000144079	0	**
GO:0009912~auditory receptor cell fate commitment	3	0	0.000215195	1	-
GO:0043161~proteasome-mediated ubiquitin-dependent protein catabolic process	77	0.0093985	0.00481006	0	**
GO:0001775~cell activation	9	0	0.000308355	1	-
GO:0002904~positive regulation of B cell apoptotic process	3	0	0.000142612	1	-
GO:0042984~regulation of amyloid precursor protein biosynthetic process	1	0	8.75988e-05	1	-
GO:0034474~U2 snRNA 3'-end processing	1	0	1.53711e-05	1	-
GO:0045109~intermediate filament organization	12	0	0.000545552	1	-
GO:0006426~glycyl-tRNA aminoacylation	1	0	1.98952e-05	1	-
GO:0018022~peptidyl-lysine methylation	3	0.00093985	0.000228846	0	**
GO:0060689~cell differentiation involved in salivary gland development	1	0	6.08915e-05	1	-
GO:0033314~mitotic DNA replication checkpoint	3	0	0.000126748	1	-
GO:0070899~mitochondrial tRNA wobble uridine modification	1	0.00093985	0.000141495	0	**
GO:0045333~cellular respiration	17	0.00093985	0.000939491	0.48818	-
GO:0006325~chromatin organization	36	0.00093985	0.00134264	0.904824	-
GO:0000245~spliceosomal complex assembly	20	0.00093985	0.000673667	0.136295	-
GO:0035195~gene silencing by miRNA	6	0.00093985	0.000547303	0.01203	-
GO:0042428~serotonin metabolic process	6	0.00093985	0.000584283	0.00833301	*
GO:0097186~amelogenesis	5	0	0.000282783	1	-
GO:0006925~inflammatory cell apoptotic process	3	0	7.15875e-05	1	-
GO:0007096~regulation of exit from mitosis	8	0	0.000254605	1	-
GO:0008154~actin polymerization or depolymerization	12	0.00093985	0.000744169	0.14215	-
GO:0045670~regulation of osteoclast differentiation	12	0	0.000655535	1	-
GO:0035791~platelet-derived growth factor receptor-beta signaling pathway	3	0	0.000192053	1	-
GO:0042520~positive regulation of tyrosine phosphorylation of Stat4 protein	4	0	7.92746e-05	1	-
GO:0002526~acute inflammatory response	14	0	0.000604544	1	-
GO:0019083~viral transcription	84	0.00093985	0.00248324	0.998689	-
GO:0034644~cellular response to UV	31	0.0037594	0.00250402	0.001505	*
GO:0035272~exocrine system development	1	0	5.37837e-05	1	-
GO:0072180~mesonephric duct morphogenesis	2	0	5.0205e-05	1	-
GO:0010909~positive regulation of heparan sulfate proteoglycan biosynthetic process	2	0	7.98964e-05	1	-
GO:0006661~phosphatidylinositol biosynthetic process	57	0.00093985	0.00433652	1	-
GO:0010623~developmental programmed cell death	2	0	7.85345e-05	1	-
GO:0003214~cardiac left ventricle morphogenesis	9	0	0.000342655	1	-
GO:0070681~glutaminyl-tRNAGln biosynthesis via transamidation	3	0	0.000192446	1	-
GO:0045428~regulation of nitric oxide biosynthetic process	2	0.00093985	0.000194429	0	**
GO:0070164~negative regulation of adiponectin secretion	1	0	1.113e-05	1	-
GO:0045197~establishment or maintenance of epithelial cell apical/basal polarity	8	0	0.000700267	1	-
GO:0046620~regulation of organ growth	11	0	0.000517165	1	-
GO:2000287~positive regulation of myotome development	1	0	4.62572e-05	1	-
GO:0070863~positive regulation of protein exit from endoplasmic reticulum	4	0	0.000255064	1	-
GO:0032648~regulation of interferon-beta production	4	0.00093985	0.000416696	0.000192	**
GO:0051585~negative regulation of dopamine uptake involved in synaptic transmission	1	0	6.01349e-05	1	-
GO:0017145~stem cell division	5	0	0.000335907	1	-
GO:0072285~mesenchymal to epithelial transition involved in metanephric renal vesicle formation	1	0	6.76911e-05	1	-
GO:0071277~cellular response to calcium ion	32	0.0018797	0.00161139	0.202192	-
GO:0003138~primary heart field specification	2	0	0.000186611	1	-
GO:0097062~dendritic spine maintenance	4	0	0.000156599	1	-
GO:0008063~Toll signaling pathway	6	0	0.000459961	1	-
GO:0045061~thymic T cell selection	5	0.00093985	0.000238837	1.1e-05	**
GO:0009143~nucleoside triphosphate catabolic process	4	0	0.000214615	1	-
GO:0070221~sulfide oxidation, using sulfide:quinone oxidoreductase	5	0	0.000177773	1	-
GO:0030801~positive regulation of cyclic nucleotide metabolic process	3	0	0.000193231	1	-
GO:2000872~positive regulation of progesterone secretion	2	0.00093985	0.000122856	0	**
GO:0070059~intrinsic apoptotic signaling pathway in response to endoplasmic reticulum stress	24	0.0018797	0.00163713	0.191221	-
GO:0048645~organ formation	7	0	0.000458687	1	-
GO:2000381~negative regulation of mesoderm development	3	0	9.86657e-05	1	-
GO:0043116~negative regulation of vascular permeability	11	0.00093985	0.000717731	0.132853	-
GO:0071732~cellular response to nitric oxide	6	0	0.000312495	1	-
GO:0038111~interleukin-7-mediated signaling pathway	2	0	0.000110581	1	-
GO:0035357~peroxisome proliferator activated receptor signaling pathway	5	0	0.000266433	1	-
GO:0044770~cell cycle phase transition	4	0	0.000125866	1	-
GO:0031001~response to brefeldin A	1	0	0.000104217	1	-
GO:2000683~regulation of cellular response to X-ray	1	0	1.89572e-05	1	-
GO:0043268~positive regulation of potassium ion transport	10	0.00093985	0.00051312	0.026861	-
GO:0007186~G-protein coupled receptor signaling pathway	929	0.018797	0.0229874	0.996171	-
GO:0006810~transport	508	0.0338346	0.0307827	0.016934	-
GO:0006222~UMP biosynthetic process	5	0	0.000225416	1	-
GO:0007183~SMAD protein complex assembly	8	0	0.000528558	1	-
GO:0021819~layer formation in cerebral cortex	9	0.0018797	0.00063865	0	**
GO:0015728~mevalonate transport	1	0	7.3662e-05	1	-
GO:0031052~chromosome breakage	1	0	0.000141005	1	-
GO:0050821~protein stabilization	72	0.0056391	0.00465986	0.032305	-
GO:0016188~synaptic vesicle maturation	7	0.00093985	0.00053659	0.00898101	-
GO:0070858~negative regulation of bile acid biosynthetic process	3	0	0.000188192	1	-
GO:0031129~inductive cell-cell signaling	1	0	2.81449e-05	1	-
GO:0051589~negative regulation of neurotransmitter transport	1	0	4.61907e-05	1	-
GO:2000095~regulation of Wnt signaling pathway, planar cell polarity pathway	2	0	0.000159287	1	-
GO:0043281~regulation of cysteine-type endopeptidase activity involved in apoptotic process	15	0	0.000699635	1	-
GO:2000767~positive regulation of cytoplasmic translation	1	0	1.22331e-05	1	-
GO:0035235~ionotropic glutamate receptor signaling pathway	13	0.0018797	0.000905734	0.000101	**
GO:0072703~cellular response to methyl methanesulfonate	1	0	0.000112885	1	-
GO:0042632~cholesterol homeostasis	58	0.0018797	0.00288151	0.97728	-
GO:0016458~gene silencing	7	0	0.000527926	1	-
GO:0090399~replicative senescence	11	0	0.000762343	1	-
GO:0035772~interleukin-13-mediated signaling pathway	1	0	7.02158e-05	1	-
GO:0015809~arginine transport	5	0.00093985	0.000362532	6.90001e-05	**
GO:0034334~adherens junction maintenance	1	0	3.43001e-05	1	-
GO:0002019~regulation of renal output by angiotensin	2	0	0.000143611	1	-
[truncated: 7,464 more rows]
